# Supplementary material for: Similarities and Differences of Photosynthesis Establishment Related mRNAs and Novel lncRNAs in Early Seedlings (Coleoptile/Cotyledon vs. True Leaf) of Rice and Arabidopsis
Source: Front Genet. 2020 Sep 8;11:565006. doi: 10.3389/fgene.2020.565006 (PMC7506105; doi:10.3389/fgene.2020.565006)
Supplement: TABLE S1 — The primers used for quantitative real-time PCR. [file Table_1.XLSX]

## Sheet: Sheet1
TABLE S1 The primers used for quantitative real-time PCR.
Gene	Forward primer	Reverse primer
AtActin2(AT3G18780)	CCCGATGGGCAAGTCATC	GAACAAGACTTCTGGGCATCTGA
OsActin1(Os03g0718100)	TGGCATCTCTCAGCACATTCC	TGCACAATGGATGGGTCAGA
AtPSBB(ATCG00680)	AATCTGATGGTGTTTTTCGTAGCA	GCAAACGAAGCATGTCCAAA
AtPSBD(ATCG00270)	TTCCGTGCTTTTAACCCAACTC	GCGGTTAGCGGTGACCAT
AtPSBO(AT5G66570)	GCCTCAGGCAAACCAGACA	CCACGGTACGATGGAACCA
AtPSBQ(AT4G21280)	CTCGCCGATGCTATTTCGAT	GAAGGCCACCGGAAGGA
AtPSAD(AT4G02770)	AAGCTCCCGTGGGATTCAC	TCGGAGACGGTGTGTTTGG
AtPSAF(AT1G31330)	TCTGCCCCTGCTCTTGCT	GTCGAACCTGCGTTTGGTTT
OsPSBB(CAA33973)	TTGGTTCACTTTTGGTCATGCTA	CATGCCAAATGTGTCCGAAA
OsPSBD(CAA34013)	GCCTGGCTCTGAACCTACGT	CCGCTGCACGGATTTCC
OsPSBO(Os01g0501800)	CGGGCAACATCACGTTGA	AATCACCTCGCCGGTCTCT
OsPSBQ(Os07g0544800)	CGGCCCAGGACATCATCA	CGAACGGCCACTGCTTCT
OsPSAD(Os08g0560900)	GCTGAAGCTGGCCAGGAA	GCGGTAGAACTGGTAGTTGATCTTG
OsPSAF(Os03g0778100)	CGGGAGAAGCAGTCCATCA	GGAGTCCGGCGCGTACTT
BGLU23(AT3G09260)	CGCAAAATTACGCCATTGG	CCTCTCGAGTAAACGTTCAATGC
BGLU8(AT3G62750)	GCCCGCACCTTATATCTTTCC	GCGCCCATGTCTGTAAAGAAG
BGLU26(AT2G44490)	ACAAAGATGGGCTTAGACGATACC	TGATCAAACCTCAAGAACTCTTTCA
BGLU11(AT1G02850)	TCATTCACTCAGCAGGAAAGGA	TCCATCAACGACCACTGAAAAT
ATBAM1(AT3G23920)	AAACGCATTGCCTAGGTACGA	CGCGGAGGCCTTGAGA
ATAMY2(AT1G76130)	CGATGCGACGGGACAGAT	CCTGCAGAATTCCTTTAGTTGTGA
BGLU25(Os06g0683300)	TTGTATGGTCCCTGCTCGATAA	ACCGAATCGCACCGTGTAG
BGLU8(Os03g0703100)	TTCGCATGGTCTCTTCTCGAT	TGCCGAACTTTGATGTGTAACC
BGLU26(Os07g0656200)	TGGTGCCAAAGTGATTGGATAC	CGAGCCTCCACTCGAAGTTG
BGLU11(Os04g0474700)	GGAAATCGCTTGCCAGAGTT	CGAATGCACCCTTGACCATT
BAMY1(Os10g0465700)	GGTGGAGGAGATGGAGAAGGA	CCGAGGGAGATGTACTCGAAGT
BAMY2(Os03g0141200)	CGGAGGACTCGCCCTTCT	CGAGTACCAGCTCATGAAAAACTC
MSTRG.18762	GGTTCGTTGCCTCGGGTTA	CGGCCGCTCCTTGACTT
AtPSB28(AT4G28660)	TGTTCTTCCCATCAAAAGCTCAT	GCCCGCGGGAGAGAAA
MSTRG.5305	GATTCAGCAGCACCCCAAAA	GATCTTGATATACTTTGGTCTGATGTCTCT
AtLHCB1.3(AT1G29930)	GCGATGGAGGGCTCGATTA	CCAAAATGCTCTGAGCGTGAA
MSTRG.18425	TTATTCAGATGGGTTTCGAGAGATAG	GCTTTTTGTTTCGTTTTGCATACA
AtLHCA5(AT1G45474)	CCGGAGGACCGCTTTTAAAC	TCCAGTCATGAGCATTTTGAACA
MSTRG.31676	AGCGGTTTGCGGACAAGA	CATTCCGGCCACCACAAT
Ospsb28(Os01g0938100)	CAGCCGTCGGTGTTCGA	ATCATGTAGAAGCCGGTGATGTC
MSTRG.10486	GCCATTAGACCGGCAAGGA	TGCGCAGAGCTCCAAGAAA
OsLHCB1(OS01G0600900)	GGAGCTCAAGGTGAAGGAGATC	CGAAGAAGCCGAACATGGA
MSTRG.14008	AGCTGAAAGCCAAGCAAACAG	GGCCTCATGGACACGAGAA
OsLHCA5(OS02G0764500)	GGAGGAACCGGCAAACTTG	CAAACCGGCAGTGCACAA
