# Supplementary material for: Similarities and Differences of Photosynthesis Establishment Related mRNAs and Novel lncRNAs in Early Seedlings (Coleoptile/Cotyledon vs. True Leaf) of Rice and Arabidopsis
Source: Front Genet. 2020 Sep 8;11:565006. doi: 10.3389/fgene.2020.565006 (PMC7506105; doi:10.3389/fgene.2020.565006)
Supplement: TABLE S2 — Summary of reads mapping to rice and Arabidopsis genome in three developmental stages. [file Table_2.XLSX]

## Sheet: Sheet1
TABLE S2 Summary of reads mapping to rice and Arabidopsis genome in three developmental stages.
#Library	cpt_A	cpt_B	cpt_C	icl_A	icl_B	fcl_A	fcl_B	fcl_C	cot_A	cot_B	cot_C	ftl_A	ftl_B	ftl_C	stl_A	stl_B	stl_C
Total Reads	77894458	62310186	78118918	73720908	79146322	76371640	105449888	78506768	88770488	88790528	88926584	76075692	80021296	90803096	78415464	109621582	87183114
Mapped Reads	74083041	58543591	74136959	70618297	75590778	74504560	102587589	75885137	87127530	87772466	87538642	75184821	78650659	89823194	77358650	108381407	85695929
Mapping Rate	0.9511	0.9396	0.949	0.9579	0.9551	0.9756	0.9729	0.9666	0.9815	0.9885	0.9844	0.9883	0.9829	0.9892	0.9865	0.9887	0.9829
UnMapped Reads	3811417	3766595	3981959	3102611	3555544	1867080	2862299	2621631	1642958	1018062	1387942	890871	1370637	979902	1056814	1240175	1487185
MultiMap Reads	7050369	5909421	7021725	21416384	20997877	26562291	38535683	29125874	4456726	5187062	5903731	4997056	5415255	5672282	5333828	6550559	4963868
MultiMap Rate	0.0905	0.0948	0.0899	0.2905	0.2653	0.3478	0.3654	0.371	0.0502	0.0584	0.0664	0.0657	0.0677	0.0625	0.068	0.0598	0.0569
