# Supplementary material for: Similarities and Differences of Photosynthesis Establishment Related mRNAs and Novel lncRNAs in Early Seedlings (Coleoptile/Cotyledon vs. True Leaf) of Rice and Arabidopsis
Source: Front Genet. 2020 Sep 8;11:565006. doi: 10.3389/fgene.2020.565006 (PMC7506105; doi:10.3389/fgene.2020.565006)
Supplement: TABLE S3 — Summary of reads quality of rice and Arabidopsis in three developmental stages. [file Table_3.XLSX]

## Sheet: Sheet1
TABLE S3 Summary of reads quality of rice and Arabidopsis in three developmental stages.
Sample	cpt_A	cpt_B	cpt_C	icl_A	icl_B	fcl_A	fcl_B	fcl_C	cot_A	cot_B	cot_C	ftl_A	ftl_B	ftl_C	stl_A	stl_B	stl_C
Raw Reads Number	91035666	90874512	95792352	86766618	95714768	88510902	115795104	85884202	99311856	100974596	100566922	85926770	92493690	98031334	89000366	125026956	98057458
Raw Bases Number	13655349900	13631176800	14368852800	13014992700	14357215200	13276635300	17369265600	12882630300	14896778400	15146189400	15085038300	12889015500	13874053500	14704700100	13350054900	18754043400	14708618700
Clean Reads Number	77894458	62310186	78118918	73720908	79146322	76371640	105449888	78506768	88770488	88790528	88926584	76075692	80021296	90803096	78415464	109621582	87183114
Clean Reads Rate(%)	85.56	68.57	81.55	84.96	82.69	86.29	91.07	91.41	89.39	87.93	88.43	88.54	86.52	92.63	88.11	87.68	88.91
Clean Bases Number	11684168700	9346527900	11717837700	11058136200	11871948300	11455746000	15817483200	11776015200	13315573200	13318579200	13338987600	11411353800	12003194400	13620464400	11762319600	16443237300	13077467100
Low-quality Reads Number	11738420	10587042	12498194	10531334	11220212	10917530	8636640	6293364	10180474	11725776	10176634	9356552	10050542	6632670	9832188	14770352	10266332
Low-quality Reads Rate(%)	12.89	11.65	13.05	12.14	11.72	12.34	7.46	7.33	10.25	11.61	10.12	10.89	10.87	6.77	11.05	11.81	10.47
Raw Q30 Bases Rate(%)	90.91	91.4	90.92	91.18	91.45	91.12	94.34	93.97	92.61	92.02	92.28	91.82	91.77	94.41	91.66	91.18	92.09
Clean Q30 Bases Rate(%)	94.95	95.03	95.04	94.98	95.17	95	96.89	96.58	95.92	95.79	95.61	95.38	95.29	96.84	95.23	94.97	95.53
Ns Reads Number	0	0	0	0	0	0	0	0	0	0	0	0	0	0	0	0	0
Ns Reads Rate(%)	0	0	0	0	0	0	0	0	0	0	0	0	0	0	0	0	0
rRNA Mapping Reads Number	1402788	17977284	5175240	2514376	5348234	1221732	1708576	1084070	360894	458292	1463704	494526	2421852	595568	752714	635022	608012
rRNA Mapping Rate(%)	1.54	19.78	5.4	2.9	5.59	1.38	1.48	1.26	0.36	0.45	1.46	0.58	2.62	0.61	0.85	0.51	0.62
