# Supplementary material for: Similarities and Differences of Photosynthesis Establishment Related mRNAs and Novel lncRNAs in Early Seedlings (Coleoptile/Cotyledon vs. True Leaf) of Rice and Arabidopsis
Source: Front Genet. 2020 Sep 8;11:565006. doi: 10.3389/fgene.2020.565006 (PMC7506105; doi:10.3389/fgene.2020.565006)
Supplement: TABLE S4 — Number and proportion of unique alignment sequences on three functional elements of gene (exon, intron and intergenic) in rice and Arabidopsis. [file Table_4.XLSX]

## Sheet: Sheet1
TABLE S4 Number and proportion of unique alignment sequences on three functional elements of gene (exon, intron and intergenic) in rice and Arabidopsis
Library	cpt_A	cpt_B	cpt_C	icl_A	icl_B	fcl_A	fcl_B	fcl_C	cot_A	cot_B	cot_C	ftl_A	ftl_B	ftl_C	stl_A	stl_B	stl_C
Exon	36,281,952(75.31%)	28,043,872(73.24%)	34,938,000(73.35%)	23,345,178(60.81%)	26,129,998(61.25%)	22,018,620(59.14%)	28,312,473(56.86%)	20,135,835(55.00%)	59,119,438(88.71%)	58,214,413(88.04%)	58,075,967(88.24%)	45,408,529(84.34%)	47,367,212(83.98%)	55,607,313(85.63%)	47,355,259(86.19%)	66,874,955(86.96%)	52,655,991(86.54%)
Intron	2,810,797(5.83%)	2,655,713(6.94%)	3,300,099(6.93%)	3,145,745(8.19%)	3,437,425(8.06%)	2,652,539(7.12%)	3,653,020(7.34%)	2,748,063(7.51%)	3,175,177(4.76%)	3,426,438(5.18%)	3,406,094(5.18%)	4,433,368(8.23%)	4,730,525(8.39%)	4,640,410(7.15%)	3,791,724(6.90%)	4,676,188(6.08%)	3,986,086(6.55%)
Intergenic	9,085,622(18.86%)	7,588,873(19.82%)	9,393,931(19.72%)	11,901,992(31.00%)	13,093,322(30.69%)	12,562,993(33.74%)	17,827,260(35.80%)	13,729,205(37.50%)	4,346,281(6.52%)	4,479,990(6.78%)	4,334,399(6.59%)	3,999,328(7.43%)	4,303,640(7.63%)	4,692,369(7.23%)	3,793,912(6.91%)	5,347,601(6.95%)	4,202,317(6.91%)
