# Supplementary material for: Similarities and Differences of Photosynthesis Establishment Related mRNAs and Novel lncRNAs in Early Seedlings (Coleoptile/Cotyledon vs. True Leaf) of Rice and Arabidopsis
Source: Front Genet. 2020 Sep 8;11:565006. doi: 10.3389/fgene.2020.565006 (PMC7506105; doi:10.3389/fgene.2020.565006)
Supplement: TABLE S6 — Gene ontology of biological pathways enriched in the transgenic lines based on the up- or down-regulated genes. [file Table_6.XLSX]

## Sheet: Sheet1
TABLE S6 Gene ontology of biological pathways enriched in the transgenic lines based on the up- or down-regulated genes.
icl_cpt_BP
Description	GO	p	FDR	Significant	Gene_in_de	Annotated	Up_Gene	Up_Count	Down_Gene	Down_Count	Links	Result
carbohydrate metabolic process	GO:0005975	3.4e-16	2.45956e-12	551	OS01G0104900|OS01G0127900|OS01G0130400|OS01G0134800|OS01G0134900|OS01G0157700|OS01G0170000|OS01G0170051|OS01G0176000|OS01G0176100|OS01G0176200|OS01G0177100|OS01G0190400|OS01G0191700|OS01G0234300|OS01G0234499|OS01G0243700|OS01G0254300|OS01G0287600|OS01G0296450|OS01G0296700|OS01G0311800|OS01G0312500|OS01G0312600|OS01G0312800|OS01G0332100|OS01G0376700|OS01G0518500|OS01G0533000|OS01G0533500|OS01G0533…	1400	OS01G0104900|OS01G0134800|OS01G0170000|OS01G0170051|OS01G0177100|OS01G0234300|OS01G0234499|OS01G0254300|OS01G0287600|OS01G0296450|OS01G0296700|OS01G0312500|OS01G0312600|OS01G0312800|OS01G0533000|OS01G0533500|OS01G0533800|OS01G0580200|OS01G0631100|OS01G0631500|OS01G0636500|OS01G0658700|OS01G0686200|OS01G0743200|OS01G0750300|OS01G0771900|OS01G0788400|OS01G0791033|OS01G0801500|OS01G0813700|OS01G0813…	280	OS01G0127900|OS01G0130400|OS01G0134900|OS01G0157700|OS01G0176000|OS01G0176100|OS01G0176200|OS01G0190400|OS01G0191700|OS01G0243700|OS01G0311800|OS01G0332100|OS01G0376700|OS01G0518500|OS01G0586600|OS01G0623600|OS01G0633400|OS01G0660200|OS01G0687800|OS01G0713200|OS01G0715400|OS01G0720600|OS01G0722700|OS01G0746700|OS01G0749400|OS01G0763600|OS01G0817700|OS01G0851700|OS01G0860400|OS01G0860500|OS01G0860…	271	http://amigo.geneontology.org/cgi-bin/amigo/term_details?term=GO:0005975	yes
lipid metabolic process	GO:0006629	7.3e-16	2.64041e-12	544	OS01G0100900|OS01G0102000|OS01G0103600|OS01G0110400|OS01G0127450|OS01G0150200|OS01G0150800|OS01G0159400|OS01G0166700|OS01G0176100|OS01G0205600|OS01G0209700|OS01G0209750|OS01G0211000|OS01G0211200|OS01G0211600|OS01G0214200|OS01G0214800|OS01G0214901|OS01G0215500|OS01G0215700|OS01G0215725|OS01G0216000|OS01G0216150|OS01G0223000|OS01G0223500|OS01G0243000|OS01G0248701|OS01G0299300|OS01G0307562|OS01G0310…	1384	OS01G0102000|OS01G0127450|OS01G0150200|OS01G0150800|OS01G0215700|OS01G0215725|OS01G0248701|OS01G0307562|OS01G0315600|OS01G0315700|OS01G0329900|OS01G0331100|OS01G0377250|OS01G0388000|OS01G0388101|OS01G0581300|OS01G0612500|OS01G0631400|OS01G0651200|OS01G0651400|OS01G0660300|OS01G0666400|OS01G0683500|OS01G0683525|OS01G0683550|OS01G0695100|OS01G0710700|OS01G0728100|OS01G0748500|OS01G0770000|OS01G0827…	245	OS01G0100900|OS01G0103600|OS01G0110400|OS01G0159400|OS01G0166700|OS01G0176100|OS01G0205600|OS01G0209700|OS01G0209750|OS01G0211000|OS01G0211200|OS01G0211600|OS01G0214200|OS01G0214800|OS01G0214901|OS01G0215500|OS01G0216000|OS01G0216150|OS01G0223000|OS01G0223500|OS01G0243000|OS01G0299300|OS01G0310100|OS01G0314100|OS01G0348600|OS01G0361500|OS01G0362100|OS01G0369900|OS01G0370000|OS01G0516700|OS01G0633…	299	http://amigo.geneontology.org/cgi-bin/amigo/term_details?term=GO:0006629	yes
lipid catabolic process	GO:0016042	2.1e-13	4.3404e-10	167	OS01G0100900|OS01G0102000|OS01G0110400|OS01G0159400|OS01G0205600|OS01G0214200|OS01G0214800|OS01G0214901|OS01G0215500|OS01G0215700|OS01G0215725|OS01G0216000|OS01G0216150|OS01G0223000|OS01G0223500|OS01G0243000|OS01G0310100|OS01G0329900|OS01G0331100|OS01G0348600|OS01G0649200|OS01G0651200|OS01G0651400|OS01G0651800|OS01G0652300|OS01G0666400|OS01G0710700|OS01G0728100|OS01G0748500|OS01G0827700|OS01G0898…	347	OS01G0102000|OS01G0215700|OS01G0215725|OS01G0329900|OS01G0331100|OS01G0651200|OS01G0651400|OS01G0666400|OS01G0710700|OS01G0728100|OS01G0748500|OS01G0827700|OS01G0898500|OS02G0101400|OS02G0120200|OS02G0189200|OS02G0189300|OS02G0299300|OS02G0617400|OS02G0654000|OS02G0732800|OS02G0816200|OS03G0119100|OS03G0158000|OS03G0261100|OS03G0310000|OS03G0391400|OS03G0683800|OS03G0683816|OS03G0719400|OS03G0831…	71	OS01G0100900|OS01G0110400|OS01G0159400|OS01G0205600|OS01G0214200|OS01G0214800|OS01G0214901|OS01G0215500|OS01G0216000|OS01G0216150|OS01G0223000|OS01G0223500|OS01G0243000|OS01G0310100|OS01G0348600|OS01G0649200|OS01G0651800|OS01G0652300|OS01G0925200|OS01G0936200|OS01G0966100|OS02G0274100|OS02G0514326|OS02G0514500|OS02G0634800|OS02G0740400|OS02G0767200|OS02G0817700|OS03G0310400|OS03G0365850|OS03G0365…	96	http://amigo.geneontology.org/cgi-bin/amigo/term_details?term=GO:0016042	yes
catabolic process	GO:0009056	2.4e-13	4.3404e-10	784	OS01G0100900|OS01G0102000|OS01G0110400|OS01G0128100|OS01G0128200|OS01G0130400|OS01G0134800|OS01G0134900|OS01G0140100|OS01G0151400|OS01G0151500|OS01G0159300|OS01G0159400|OS01G0168500|OS01G0178700|OS01G0190400|OS01G0191700|OS01G0200000|OS01G0205600|OS01G0205900|OS01G0209500|OS01G0214200|OS01G0214800|OS01G0214901|OS01G0215500|OS01G0215700|OS01G0215725|OS01G0216000|OS01G0216150|OS01G0217800|OS01G0223…	2151	OS01G0102000|OS01G0134800|OS01G0140100|OS01G0205900|OS01G0215700|OS01G0215725|OS01G0234300|OS01G0234499|OS01G0254300|OS01G0263300|OS01G0266100|OS01G0273100|OS01G0287600|OS01G0296450|OS01G0296700|OS01G0312500|OS01G0312600|OS01G0312800|OS01G0326000|OS01G0327100|OS01G0327250|OS01G0327400|OS01G0329900|OS01G0331100|OS01G0332800|OS01G0378100|OS01G0612500|OS01G0645000|OS01G0651200|OS01G0651400|OS01G0666…	304	OS01G0100900|OS01G0110400|OS01G0128100|OS01G0128200|OS01G0130400|OS01G0134900|OS01G0151400|OS01G0151500|OS01G0159300|OS01G0159400|OS01G0168500|OS01G0178700|OS01G0190400|OS01G0191700|OS01G0200000|OS01G0205600|OS01G0209500|OS01G0214200|OS01G0214800|OS01G0214901|OS01G0215500|OS01G0216000|OS01G0216150|OS01G0217800|OS01G0223000|OS01G0223500|OS01G0227100|OS01G0243000|OS01G0243700|OS01G0267200|OS01G0294…	480	http://amigo.geneontology.org/cgi-bin/amigo/term_details?term=GO:0009056	yes
cell wall organization or biogenesis	GO:0071554	3.5e-13	5.0638e-10	349	OS01G0104900|OS01G0130400|OS01G0134800|OS01G0134900|OS01G0157700|OS01G0159200|OS01G0159250|OS01G0191300|OS01G0217050|OS01G0234300|OS01G0234499|OS01G0248900|OS01G0249100|OS01G0254300|OS01G0287600|OS01G0296450|OS01G0296700|OS01G0311800|OS01G0312500|OS01G0312600|OS01G0312800|OS01G0319000|OS01G0356900|OS01G0378100|OS01G0516700|OS01G0533000|OS01G0533500|OS01G0533800|OS01G0594300|OS01G0623600|OS01G0631…	852	OS01G0104900|OS01G0134800|OS01G0159200|OS01G0159250|OS01G0191300|OS01G0217050|OS01G0234300|OS01G0234499|OS01G0249100|OS01G0254300|OS01G0287600|OS01G0296450|OS01G0296700|OS01G0312500|OS01G0312600|OS01G0312800|OS01G0378100|OS01G0533000|OS01G0533500|OS01G0533800|OS01G0631100|OS01G0631500|OS01G0636500|OS01G0652200|OS01G0709000|OS01G0743200|OS01G0750300|OS01G0763900|OS01G0771900|OS01G0788400|OS01G0880…	217	OS01G0130400|OS01G0134900|OS01G0157700|OS01G0248900|OS01G0311800|OS01G0319000|OS01G0356900|OS01G0516700|OS01G0594300|OS01G0623600|OS01G0694100|OS01G0712800|OS01G0746700|OS01G0787000|OS01G0823100|OS01G0823150|OS01G0823500|OS01G0860800|OS02G0131400|OS02G0131500|OS02G0192500|OS02G0211900|OS02G0252200|OS02G0267200|OS02G0520750|OS02G0605900|OS02G0613100|OS02G0658800|OS02G0712500|OS02G0729100|OS02G0744…	132	http://amigo.geneontology.org/cgi-bin/amigo/term_details?term=GO:0071554	yes
fatty acid metabolic process	GO:0006631	5e-11	6.02833e-08	167	OS01G0110400|OS01G0127450|OS01G0150200|OS01G0150800|OS01G0159400|OS01G0205600|OS01G0314100|OS01G0348600|OS01G0369900|OS01G0370000|OS01G0612500|OS01G0633400|OS01G0655800|OS01G0660300|OS01G0796400|OS01G0854800|OS01G0919900|OS01G0921500|OS01G0925200|OS02G0110200|OS02G0119200|OS02G0119250|OS02G0178800|OS02G0194700|OS02G0205500|OS02G0218750|OS02G0218800|OS02G0274100|OS02G0299300|OS02G0525900|OS02G0621…	366	OS01G0127450|OS01G0150200|OS01G0150800|OS01G0612500|OS01G0660300|OS01G0854800|OS01G0919900|OS01G0921500|OS02G0110200|OS02G0119250|OS02G0178800|OS02G0194700|OS02G0299300|OS02G0621300|OS02G0639600|OS02G0654000|OS02G0666550|OS02G0716500|OS02G0814200|OS03G0290300|OS03G0382100|OS03G0423300|OS03G0856300|OS04G0116600|OS04G0271200|OS04G0407850|OS04G0445700|OS04G0483500|OS04G0578400|OS04G0611200|OS05G0132…	69	OS01G0110400|OS01G0159400|OS01G0205600|OS01G0314100|OS01G0348600|OS01G0369900|OS01G0370000|OS01G0633400|OS01G0655800|OS01G0796400|OS01G0925200|OS02G0119200|OS02G0205500|OS02G0218750|OS02G0218800|OS02G0274100|OS02G0525900|OS02G0634800|OS02G0778500|OS02G0813600|OS02G0817700|OS03G0108500|OS03G0130100|OS03G0130200|OS03G0133500|OS03G0133800|OS03G0133850|OS03G0162650|OS03G0162800|OS03G0225900|OS03G0305…	98	http://amigo.geneontology.org/cgi-bin/amigo/term_details?term=GO:0006631	yes
hydrogen peroxide catabolic process	GO:0042744	1.2e-10	1.24011e-07	89	OS01G0205900|OS01G0263300|OS01G0294700|OS01G0326000|OS01G0326100|OS01G0326300|OS01G0327100|OS01G0327250|OS01G0327400|OS01G0378100|OS01G0712800|OS01G0787000|OS01G0963000|OS02G0115700|OS02G0115801|OS02G0161800|OS02G0553200|OS02G0707000|OS02G0707100|OS02G0833900|OS02G0833975|OS03G0131200|OS03G0234500|OS03G0234900|OS03G0339300|OS03G0339400|OS03G0368000|OS03G0368300|OS03G0368900|OS03G0368950|OS03G0369…	167	OS01G0205900|OS01G0263300|OS01G0326000|OS01G0327100|OS01G0327250|OS01G0327400|OS01G0378100|OS01G0963000|OS02G0161800|OS02G0553200|OS02G0707000|OS02G0833900|OS02G0833975|OS03G0131200|OS03G0234500|OS03G0234900|OS03G0339300|OS03G0339400|OS03G0762300|OS04G0223300|OS04G0465100|OS04G0498700|OS04G0602100|OS04G0656800|OS04G0688200|OS05G0135500|OS05G0499300|OS05G0499400|OS05G0499450|OS06G0274800|OS07G0104…	45	OS01G0294700|OS01G0326100|OS01G0326300|OS01G0712800|OS01G0787000|OS02G0115700|OS02G0115801|OS02G0707100|OS03G0368000|OS03G0368300|OS03G0368900|OS03G0368950|OS03G0369000|OS03G0434800|OS04G0651000|OS04G0688300|OS04G0688500|OS05G0134700|OS05G0135200|OS05G0162000|OS06G0306300|OS06G0490400|OS06G0521200|OS06G0521500|OS06G0521900|OS06G0522300|OS06G0681600|OS06G0695400|OS06G0727200|OS07G0104500|OS07G0639…	44	http://amigo.geneontology.org/cgi-bin/amigo/term_details?term=GO:0042744	yes
photosynthesis	GO:0015979	3.4e-10	3.07445e-07	118	EPlOSAG00000016822|EPlOSAG00000019954|OS01G0110700|OS01G0181033|OS01G0279100|OS01G0501800|OS01G0552300|OS01G0600900|OS01G0720500|OS01G0773700|OS01G0791033|OS01G0798500|OS01G0814800|OS01G0869800|OS01G0899425|OS01G0934350|OS01G0934400|OS02G0103800|OS02G0103850|OS02G0197600|OS02G0257300|OS02G0578400|OS02G0638300|OS02G0698000|OS02G0744000|OS02G0744851|OS02G0764500|OS03G0106000|OS03G0117000|OS03G01293…	243	EPlOSAG00000016822|EPlOSAG00000019954|OS01G0181033|OS01G0279100|OS01G0501800|OS01G0552300|OS01G0600900|OS01G0720500|OS01G0773700|OS01G0791033|OS01G0798500|OS01G0814800|OS01G0869800|OS01G0899425|OS01G0934350|OS01G0934400|OS02G0103800|OS02G0103850|OS02G0197600|OS02G0257300|OS02G0578400|OS02G0638300|OS02G0698000|OS02G0744000|OS02G0744851|OS02G0764500|OS03G0106000|OS03G0117000|OS03G0129300|OS03G01583…	108	OS01G0110700|OS04G0639200|OS05G0405000|OS05G0582300|OS06G0603000|OS06G0669400|OS06G0725900|OS07G0147900|OS07G0523400|OS08G0187800	10	http://amigo.geneontology.org/cgi-bin/amigo/term_details?term=GO:0015979	yes
secondary metabolic process	GO:0019748	1.7e-09	1.36642e-06	205	OS01G0104900|OS01G0127450|OS01G0182700|OS01G0188100|OS01G0263300|OS01G0283600|OS01G0283700|OS01G0315600|OS01G0315700|OS01G0377250|OS01G0558100|OS01G0581300|OS01G0591000|OS01G0591250|OS01G0591300|OS01G0692000|OS01G0692100|OS01G0827300|OS01G0828100|OS01G0837200|OS01G0842400|OS01G0850700|OS01G0854800|OS01G0924933|OS01G0949700|OS02G0108800|OS02G0177633|OS02G0177666|OS02G0179200|OS02G0179225|OS02G0184…	486	OS01G0104900|OS01G0127450|OS01G0182700|OS01G0263300|OS01G0283600|OS01G0283700|OS01G0315600|OS01G0315700|OS01G0377250|OS01G0581300|OS01G0827300|OS01G0837200|OS01G0842400|OS01G0854800|OS01G0924933|OS02G0177633|OS02G0177666|OS02G0186900|OS02G0190600|OS02G0243300|OS02G0278400|OS02G0570500|OS03G0134900|OS03G0135100|OS03G0135200|OS03G0223200|OS03G0297900|OS03G0339400|OS03G0570100|OS03G0650200|OS03G0730…	98	OS01G0188100|OS01G0558100|OS01G0591000|OS01G0591250|OS01G0591300|OS01G0692000|OS01G0692100|OS01G0828100|OS01G0850700|OS01G0949700|OS02G0108800|OS02G0179200|OS02G0179225|OS02G0184800|OS02G0184900|OS02G0185200|OS02G0185400|OS02G0187800|OS02G0226600|OS02G0577100|OS02G0626600|OS02G0811800|OS03G0134500|OS03G0273200|OS03G0285800|OS03G0730400|OS03G0809000|OS04G0128001|OS04G0128400|OS04G0128550|OS04G0176…	107	http://amigo.geneontology.org/cgi-bin/amigo/term_details?term=GO:0019748	yes
cell wall organization	GO:0071555	2.4e-09	1.73616e-06	258	OS01G0104900|OS01G0130400|OS01G0157700|OS01G0234300|OS01G0234499|OS01G0248900|OS01G0249100|OS01G0254300|OS01G0311800|OS01G0312500|OS01G0312600|OS01G0312800|OS01G0319000|OS01G0356900|OS01G0378100|OS01G0516700|OS01G0533000|OS01G0533500|OS01G0533800|OS01G0594300|OS01G0623600|OS01G0631500|OS01G0636500|OS01G0694100|OS01G0712800|OS01G0743200|OS01G0750300|OS01G0763900|OS01G0787000|OS01G0788400|OS01G0823…	639	OS01G0104900|OS01G0234300|OS01G0234499|OS01G0249100|OS01G0254300|OS01G0312500|OS01G0312600|OS01G0312800|OS01G0378100|OS01G0533000|OS01G0533500|OS01G0533800|OS01G0631500|OS01G0636500|OS01G0743200|OS01G0750300|OS01G0763900|OS01G0788400|OS01G0880300|OS01G0880350|OS01G0892600|OS01G0921300|OS01G0924933|OS01G0963000|OS02G0114100|OS02G0130200|OS02G0161800|OS02G0247000|OS02G0288100|OS02G0453500|OS02G0556…	162	OS01G0130400|OS01G0157700|OS01G0248900|OS01G0311800|OS01G0319000|OS01G0356900|OS01G0516700|OS01G0594300|OS01G0623600|OS01G0694100|OS01G0712800|OS01G0787000|OS01G0823100|OS01G0823150|OS01G0860800|OS02G0192500|OS02G0211900|OS02G0267200|OS02G0520750|OS02G0613100|OS02G0658800|OS02G0712500|OS02G0744682|OS02G0763200|OS02G0763800|OS02G0763900|OS02G0823700|OS03G0102500|OS03G0102700|OS03G0398900|OS03G0399…	96	http://amigo.geneontology.org/cgi-bin/amigo/term_details?term=GO:0071555	yes
external encapsulating structure organization	GO:0045229	2e-08	1.31527e-05	266	OS01G0104900|OS01G0130400|OS01G0157700|OS01G0234300|OS01G0234499|OS01G0248900|OS01G0249100|OS01G0254300|OS01G0311800|OS01G0312500|OS01G0312600|OS01G0312800|OS01G0319000|OS01G0356900|OS01G0378100|OS01G0516700|OS01G0533000|OS01G0533500|OS01G0533800|OS01G0594300|OS01G0623600|OS01G0631500|OS01G0636500|OS01G0694100|OS01G0712800|OS01G0743200|OS01G0750300|OS01G0763900|OS01G0787000|OS01G0788400|OS01G0823…	675	OS01G0104900|OS01G0234300|OS01G0234499|OS01G0249100|OS01G0254300|OS01G0312500|OS01G0312600|OS01G0312800|OS01G0378100|OS01G0533000|OS01G0533500|OS01G0533800|OS01G0631500|OS01G0636500|OS01G0743200|OS01G0750300|OS01G0763900|OS01G0788400|OS01G0836600|OS01G0880300|OS01G0880350|OS01G0892600|OS01G0921300|OS01G0924933|OS01G0963000|OS02G0114100|OS02G0130200|OS02G0161800|OS02G0247000|OS02G0288100|OS02G0453…	167	OS01G0130400|OS01G0157700|OS01G0248900|OS01G0311800|OS01G0319000|OS01G0356900|OS01G0516700|OS01G0594300|OS01G0623600|OS01G0694100|OS01G0712800|OS01G0787000|OS01G0823100|OS01G0823150|OS01G0860800|OS02G0192500|OS02G0211900|OS02G0267200|OS02G0520750|OS02G0613100|OS02G0658800|OS02G0712500|OS02G0744682|OS02G0763200|OS02G0763800|OS02G0763900|OS02G0823700|OS03G0102500|OS03G0102700|OS03G0282166|OS03G0398…	99	http://amigo.geneontology.org/cgi-bin/amigo/term_details?term=GO:0045229	yes
polysaccharide catabolic process	GO:0000272	2.3e-08	1.38652e-05	104	OS01G0130400|OS01G0134800|OS01G0134900|OS01G0234300|OS01G0234499|OS01G0243700|OS01G0254300|OS01G0287600|OS01G0296450|OS01G0296700|OS01G0311800|OS01G0312500|OS01G0312600|OS01G0312800|OS01G0660200|OS01G0713200|OS01G0715400|OS01G0743200|OS01G0746700|OS01G0771900|OS01G0788400|OS01G0860400|OS01G0860500|OS01G0880300|OS01G0880350|OS01G0940800|OS01G0944700|OS02G0131400|OS02G0131500|OS02G0214400|OS02G0288…	220	OS01G0134800|OS01G0234300|OS01G0234499|OS01G0254300|OS01G0287600|OS01G0296450|OS01G0296700|OS01G0312500|OS01G0312600|OS01G0312800|OS01G0743200|OS01G0771900|OS01G0788400|OS01G0880300|OS01G0880350|OS01G0944700|OS02G0214400|OS02G0288100|OS02G0733300|OS02G0738600|OS02G0738750|OS02G0783000|OS03G0132900|OS03G0243700|OS03G0329500|OS04G0493600|OS04G0553500|OS04G0553650|OS04G0640700|OS04G0640750|OS05G0304…	55	OS01G0130400|OS01G0134900|OS01G0243700|OS01G0311800|OS01G0660200|OS01G0713200|OS01G0715400|OS01G0746700|OS01G0860400|OS01G0860500|OS01G0940800|OS02G0131400|OS02G0131500|OS02G0605900|OS02G0765400|OS03G0201500|OS03G0320100|OS03G0351300|OS03G0398900|OS03G0399000|OS03G0749300|OS03G0749500|OS04G0497200|OS04G0530700|OS04G0674800|OS05G0138200|OS05G0319100|OS05G0399300|OS05G0399400|OS05G0449600|OS06G0726…	49	http://amigo.geneontology.org/cgi-bin/amigo/term_details?term=GO:0000272	yes
cellular lipid metabolic process	GO:0044255	7.6e-08	4.22911e-05	368	OS01G0100900|OS01G0102000|OS01G0110400|OS01G0127450|OS01G0150200|OS01G0150800|OS01G0159400|OS01G0166700|OS01G0205600|OS01G0209700|OS01G0209750|OS01G0248701|OS01G0299300|OS01G0307562|OS01G0314100|OS01G0348600|OS01G0361500|OS01G0362100|OS01G0369900|OS01G0370000|OS01G0377250|OS01G0516700|OS01G0581300|OS01G0612500|OS01G0631400|OS01G0633400|OS01G0655800|OS01G0660300|OS01G0683500|OS01G0683525|OS01G0683…	988	OS01G0102000|OS01G0127450|OS01G0150200|OS01G0150800|OS01G0248701|OS01G0307562|OS01G0377250|OS01G0581300|OS01G0612500|OS01G0631400|OS01G0660300|OS01G0683500|OS01G0683525|OS01G0683550|OS01G0695100|OS01G0770000|OS01G0854800|OS01G0855000|OS01G0919900|OS01G0921500|OS02G0109100|OS02G0110200|OS02G0119250|OS02G0120200|OS02G0158300|OS02G0178800|OS02G0186900|OS02G0190600|OS02G0194700|OS02G0278400|OS02G0299…	159	OS01G0100900|OS01G0110400|OS01G0159400|OS01G0166700|OS01G0205600|OS01G0209700|OS01G0209750|OS01G0299300|OS01G0314100|OS01G0348600|OS01G0361500|OS01G0362100|OS01G0369900|OS01G0370000|OS01G0516700|OS01G0633400|OS01G0655800|OS01G0693300|OS01G0717000|OS01G0757200|OS01G0758400|OS01G0782200|OS01G0782500|OS01G0796400|OS01G0802100|OS01G0850100|OS01G0857200|OS01G0925200|OS01G0928700|OS01G0928800|OS01G0931…	209	http://amigo.geneontology.org/cgi-bin/amigo/term_details?term=GO:0044255	yes
photosynthesis, light reaction	GO:0019684	1.3e-07	6.71729e-05	56	EPlOSAG00000016822|EPlOSAG00000019954|OS01G0181033|OS01G0501800|OS01G0552300|OS01G0600900|OS01G0720500|OS01G0773700|OS01G0798500|OS02G0197600|OS02G0257300|OS02G0578400|OS02G0744000|OS02G0764500|OS03G0106000|OS03G0117000|OS03G0158300|OS03G0165375|OS03G0267300|OS03G0333400|OS03G0388100|OS03G0592500|OS03G0659233|OS03G0659266|OS03G0748300|OS03G0857400|OS04G0414700|OS04G0444800|OS04G0457000|OS04G04571…	103	EPlOSAG00000016822|EPlOSAG00000019954|OS01G0181033|OS01G0501800|OS01G0552300|OS01G0600900|OS01G0720500|OS01G0773700|OS01G0798500|OS02G0197600|OS02G0257300|OS02G0578400|OS02G0744000|OS02G0764500|OS03G0106000|OS03G0117000|OS03G0158300|OS03G0165375|OS03G0267300|OS03G0333400|OS03G0388100|OS03G0592500|OS03G0659233|OS03G0659266|OS03G0748300|OS03G0857400|OS04G0414700|OS04G0444800|OS04G0457000|OS04G04571…	53	OS04G0639200|OS06G0669400|OS06G0725900	3	http://amigo.geneontology.org/cgi-bin/amigo/term_details?term=GO:0019684	yes
monocarboxylic acid metabolic process	GO:0032787	1.6e-07	7.71627e-05	282	OS01G0110400|OS01G0127450|OS01G0134700|OS01G0150200|OS01G0150800|OS01G0159400|OS01G0176000|OS01G0176100|OS01G0176200|OS01G0188100|OS01G0190400|OS01G0191700|OS01G0205600|OS01G0217800|OS01G0225400|OS01G0225500|OS01G0238500|OS01G0314100|OS01G0348600|OS01G0369900|OS01G0370000|OS01G0612500|OS01G0633400|OS01G0655800|OS01G0660300|OS01G0686200|OS01G0722700|OS01G0796400|OS01G0802100|OS01G0817700|OS01G0854…	736	OS01G0127450|OS01G0150200|OS01G0150800|OS01G0225400|OS01G0238500|OS01G0612500|OS01G0660300|OS01G0686200|OS01G0854800|OS01G0919900|OS01G0921500|OS02G0110200|OS02G0119250|OS02G0178800|OS02G0194700|OS02G0207100|OS02G0207400|OS02G0243300|OS02G0299300|OS02G0621300|OS02G0639600|OS02G0654000|OS02G0666550|OS02G0716500|OS02G0814200|OS03G0290300|OS03G0382100|OS03G0423300|OS03G0754200|OS03G0757400|OS03G0757…	114	OS01G0110400|OS01G0134700|OS01G0159400|OS01G0176000|OS01G0176100|OS01G0176200|OS01G0188100|OS01G0190400|OS01G0191700|OS01G0205600|OS01G0217800|OS01G0225500|OS01G0314100|OS01G0348600|OS01G0369900|OS01G0370000|OS01G0633400|OS01G0655800|OS01G0722700|OS01G0796400|OS01G0802100|OS01G0817700|OS01G0901700|OS01G0925200|OS02G0119200|OS02G0205500|OS02G0206400|OS02G0218750|OS02G0218800|OS02G0232400|OS02G0274…	168	http://amigo.geneontology.org/cgi-bin/amigo/term_details?term=GO:0032787	yes
carbohydrate catabolic process	GO:0016052	2.1e-07	9.36165e-05	148	OS01G0130400|OS01G0134800|OS01G0134900|OS01G0190400|OS01G0191700|OS01G0234300|OS01G0234499|OS01G0243700|OS01G0254300|OS01G0287600|OS01G0296450|OS01G0296700|OS01G0311800|OS01G0312500|OS01G0312600|OS01G0312800|OS01G0332100|OS01G0660200|OS01G0713200|OS01G0715400|OS01G0722700|OS01G0743200|OS01G0746700|OS01G0771900|OS01G0788400|OS01G0817700|OS01G0860400|OS01G0860500|OS01G0866400|OS01G0880300|OS01G0880…	349	OS01G0134800|OS01G0234300|OS01G0234499|OS01G0254300|OS01G0287600|OS01G0296450|OS01G0296700|OS01G0312500|OS01G0312600|OS01G0312800|OS01G0743200|OS01G0771900|OS01G0788400|OS01G0866400|OS01G0880300|OS01G0880350|OS01G0944700|OS02G0214400|OS02G0288100|OS02G0575800|OS02G0733300|OS02G0738600|OS02G0738750|OS02G0783000|OS03G0132900|OS03G0243700|OS03G0267300|OS03G0329500|OS03G0754200|OS04G0432400|OS04G0493…	72	OS01G0130400|OS01G0134900|OS01G0190400|OS01G0191700|OS01G0243700|OS01G0311800|OS01G0332100|OS01G0660200|OS01G0713200|OS01G0715400|OS01G0722700|OS01G0746700|OS01G0817700|OS01G0860400|OS01G0860500|OS01G0940800|OS02G0131400|OS02G0131500|OS02G0550600|OS02G0605900|OS02G0765400|OS03G0201500|OS03G0314800|OS03G0320100|OS03G0351300|OS03G0398900|OS03G0399000|OS03G0749300|OS03G0749500|OS03G0808900|OS03G0808…	76	http://amigo.geneontology.org/cgi-bin/amigo/term_details?term=GO:0016052	yes
organic substance catabolic process	GO:1901575	2.2e-07	9.36165e-05	636	OS01G0100900|OS01G0102000|OS01G0110400|OS01G0128100|OS01G0128200|OS01G0130400|OS01G0134800|OS01G0134900|OS01G0140100|OS01G0151400|OS01G0151500|OS01G0159300|OS01G0159400|OS01G0178700|OS01G0190400|OS01G0191700|OS01G0205600|OS01G0209500|OS01G0214200|OS01G0214800|OS01G0214901|OS01G0215500|OS01G0215700|OS01G0215725|OS01G0216000|OS01G0216150|OS01G0217800|OS01G0223000|OS01G0223500|OS01G0227100|OS01G0234…	1825	OS01G0102000|OS01G0134800|OS01G0140100|OS01G0215700|OS01G0215725|OS01G0234300|OS01G0234499|OS01G0254300|OS01G0266100|OS01G0273100|OS01G0287600|OS01G0296450|OS01G0296700|OS01G0312500|OS01G0312600|OS01G0312800|OS01G0329900|OS01G0331100|OS01G0332800|OS01G0612500|OS01G0645000|OS01G0651200|OS01G0651400|OS01G0666400|OS01G0703300|OS01G0710700|OS01G0728100|OS01G0736600|OS01G0743200|OS01G0748500|OS01G0771…	244	OS01G0100900|OS01G0110400|OS01G0128100|OS01G0128200|OS01G0130400|OS01G0134900|OS01G0151400|OS01G0151500|OS01G0159300|OS01G0159400|OS01G0178700|OS01G0190400|OS01G0191700|OS01G0205600|OS01G0209500|OS01G0214200|OS01G0214800|OS01G0214901|OS01G0215500|OS01G0216000|OS01G0216150|OS01G0217800|OS01G0223000|OS01G0223500|OS01G0227100|OS01G0243000|OS01G0243700|OS01G0267200|OS01G0310100|OS01G0311400|OS01G0311…	392	http://amigo.geneontology.org/cgi-bin/amigo/term_details?term=GO:1901575	yes
cellular lipid catabolic process	GO:0044242	3.6e-07	0.00014468	53	OS01G0100900|OS01G0102000|OS01G0110400|OS01G0159400|OS01G0205600|OS01G0348600|OS01G0925200|OS02G0274100|OS02G0299300|OS02G0514326|OS02G0514500|OS02G0634800|OS02G0654000|OS02G0817700|OS03G0310400|OS03G0719400|OS03G0786000|OS03G0810900|OS03G0826600|OS03G0830900|OS03G0835400|OS03G0852800|OS04G0146800|OS04G0615100|OS05G0101600|OS05G0125500|OS05G0163700|OS05G0351200|OS05G0392700|OS05G0408300|OS05G0529…	98	OS01G0102000|OS02G0299300|OS02G0654000|OS03G0719400|OS04G0146800|OS05G0101600|OS07G0499300|OS08G0323400|OS08G0401800|OS09G0457100	10	OS01G0100900|OS01G0110400|OS01G0159400|OS01G0205600|OS01G0348600|OS01G0925200|OS02G0274100|OS02G0514326|OS02G0514500|OS02G0634800|OS02G0817700|OS03G0310400|OS03G0786000|OS03G0810900|OS03G0826600|OS03G0830900|OS03G0835400|OS03G0852800|OS04G0615100|OS05G0125500|OS05G0163700|OS05G0351200|OS05G0392700|OS05G0408300|OS05G0529200|OS06G0103500|OS06G0211300|OS06G0346300|OS06G0354500|OS07G0152800|OS07G0675…	43	http://amigo.geneontology.org/cgi-bin/amigo/term_details?term=GO:0044242	yes
photosynthesis, light harvesting in photosystem I	GO:0009768	4.3e-07	0.000163717	14	OS01G0600900|OS01G0720500|OS02G0197600|OS02G0764500|OS03G0165375|OS03G0592500|OS04G0414700|OS04G0457000|OS04G0457100|OS07G0558400|OS07G0577600|OS09G0346500|OS09G0439500|OS11G0242800	15	OS01G0600900|OS01G0720500|OS02G0197600|OS02G0764500|OS03G0165375|OS03G0592500|OS04G0414700|OS04G0457000|OS04G0457100|OS07G0558400|OS07G0577600|OS09G0346500|OS09G0439500|OS11G0242800	14	.	0	http://amigo.geneontology.org/cgi-bin/amigo/term_details?term=GO:0009768	yes
hydrogen peroxide metabolic process	GO:0042743	5.5e-07	0.000198935	96	OS01G0205900|OS01G0263300|OS01G0294700|OS01G0326000|OS01G0326100|OS01G0326300|OS01G0327100|OS01G0327250|OS01G0327400|OS01G0378100|OS01G0712800|OS01G0787000|OS01G0814800|OS01G0963000|OS02G0115700|OS02G0115801|OS02G0161800|OS02G0553200|OS02G0707000|OS02G0707100|OS02G0833900|OS02G0833975|OS03G0131200|OS03G0234500|OS03G0234900|OS03G0339300|OS03G0339400|OS03G0368000|OS03G0368300|OS03G0368900|OS03G0368…	210	OS01G0205900|OS01G0263300|OS01G0326000|OS01G0327100|OS01G0327250|OS01G0327400|OS01G0378100|OS01G0814800|OS01G0963000|OS02G0161800|OS02G0553200|OS02G0707000|OS02G0833900|OS02G0833975|OS03G0131200|OS03G0234500|OS03G0234900|OS03G0339300|OS03G0339400|OS03G0762300|OS04G0141400|OS04G0223300|OS04G0465100|OS04G0498700|OS04G0602100|OS04G0656800|OS04G0688200|OS05G0135500|OS05G0499300|OS05G0499400|OS05G0499…	48	OS01G0294700|OS01G0326100|OS01G0326300|OS01G0712800|OS01G0787000|OS02G0115700|OS02G0115801|OS02G0707100|OS03G0368000|OS03G0368300|OS03G0368900|OS03G0368950|OS03G0369000|OS03G0434800|OS04G0651000|OS04G0688300|OS04G0688500|OS05G0134700|OS05G0135200|OS05G0162000|OS06G0306300|OS06G0490400|OS06G0521200|OS06G0521500|OS06G0521900|OS06G0522300|OS06G0681600|OS06G0695400|OS06G0727200|OS07G0104500|OS07G0639…	48	http://amigo.geneontology.org/cgi-bin/amigo/term_details?term=GO:0042743	yes
polysaccharide metabolic process	GO:0005976	7.2e-07	0.000248023	221	OS01G0104900|OS01G0130400|OS01G0134800|OS01G0134900|OS01G0157700|OS01G0177100|OS01G0234300|OS01G0234499|OS01G0243700|OS01G0254300|OS01G0287600|OS01G0296450|OS01G0296700|OS01G0311800|OS01G0312500|OS01G0312600|OS01G0312800|OS01G0533000|OS01G0533500|OS01G0533800|OS01G0631100|OS01G0660200|OS01G0713200|OS01G0715400|OS01G0720600|OS01G0743200|OS01G0746700|OS01G0750300|OS01G0771900|OS01G0788400|OS01G0860…	566	OS01G0104900|OS01G0134800|OS01G0177100|OS01G0234300|OS01G0234499|OS01G0254300|OS01G0287600|OS01G0296450|OS01G0296700|OS01G0312500|OS01G0312600|OS01G0312800|OS01G0533000|OS01G0533500|OS01G0533800|OS01G0631100|OS01G0743200|OS01G0750300|OS01G0771900|OS01G0788400|OS01G0880300|OS01G0880350|OS01G0894300|OS01G0921300|OS01G0924933|OS01G0944700|OS02G0158300|OS02G0158500|OS02G0214400|OS02G0247000|OS02G0288…	137	OS01G0130400|OS01G0134900|OS01G0157700|OS01G0243700|OS01G0311800|OS01G0660200|OS01G0713200|OS01G0715400|OS01G0720600|OS01G0746700|OS01G0860400|OS01G0860500|OS01G0940800|OS02G0131400|OS02G0131500|OS02G0528200|OS02G0605900|OS02G0712500|OS02G0763200|OS02G0763800|OS02G0763900|OS02G0765400|OS02G0823700|OS03G0107800|OS03G0201500|OS03G0320100|OS03G0351300|OS03G0398900|OS03G0399000|OS03G0678800|OS03G0749…	84	http://amigo.geneontology.org/cgi-bin/amigo/term_details?term=GO:0005976	yes
hemicellulose metabolic process	GO:0010410	2e-06	0.000657636	77	OS01G0130400|OS01G0134800|OS01G0134900|OS01G0157700|OS01G0296450|OS01G0296700|OS01G0631100|OS01G0771900|OS02G0131400|OS02G0131500|OS02G0158500|OS02G0453500|OS02G0556000|OS02G0763200|OS02G0763800|OS02G0763900|OS02G0823700|OS03G0108300|OS03G0184300|OS03G0201500|OS03G0239000|OS03G0243700|OS03G0287750|OS03G0287800|OS03G0291200|OS03G0291700|OS03G0320100|OS03G0749300|OS03G0749500|OS03G0793100|OS03G0817…	164	OS01G0134800|OS01G0296450|OS01G0296700|OS01G0631100|OS01G0771900|OS02G0158500|OS02G0453500|OS02G0556000|OS03G0108300|OS03G0184300|OS03G0239000|OS03G0243700|OS03G0287750|OS03G0287800|OS03G0291200|OS03G0291700|OS03G0817500|OS03G0817800|OS03G0854600|OS04G0604300|OS04G0631200|OS04G0640700|OS04G0640750|OS04G0650300|OS04G0650333|OS04G0650366|OS05G0123150|OS05G0304900|OS05G0354400|OS05G0356700|OS05G0426…	52	OS01G0130400|OS01G0134900|OS01G0157700|OS02G0131400|OS02G0131500|OS02G0763200|OS02G0763800|OS02G0763900|OS02G0823700|OS03G0201500|OS03G0320100|OS03G0749300|OS03G0749500|OS03G0793100|OS04G0530700|OS04G0603900|OS04G0604900|OS04G0605000|OS05G0449600|OS06G0234800|OS07G0480800|OS10G0545500|OS11G0131900|OS11G0132600|OS12G0128700	25	http://amigo.geneontology.org/cgi-bin/amigo/term_details?term=GO:0010410	yes
reactive oxygen species metabolic process	GO:0072593	3.1e-06	0.000975017	117	OS01G0205900|OS01G0263300|OS01G0294700|OS01G0326000|OS01G0326100|OS01G0326300|OS01G0327100|OS01G0327250|OS01G0327400|OS01G0378100|OS01G0712800|OS01G0787000|OS01G0814800|OS01G0963000|OS02G0115700|OS02G0115801|OS02G0161800|OS02G0553200|OS02G0707000|OS02G0707100|OS02G0781400|OS02G0833900|OS02G0833975|OS03G0131200|OS03G0230300|OS03G0234500|OS03G0234900|OS03G0339300|OS03G0339400|OS03G0368000|OS03G0368…	275	OS01G0205900|OS01G0263300|OS01G0326000|OS01G0327100|OS01G0327250|OS01G0327400|OS01G0378100|OS01G0814800|OS01G0963000|OS02G0161800|OS02G0553200|OS02G0707000|OS02G0781400|OS02G0833900|OS02G0833975|OS03G0131200|OS03G0234500|OS03G0234900|OS03G0339300|OS03G0339400|OS03G0663700|OS03G0762300|OS03G0793600|OS04G0141400|OS04G0223300|OS04G0465100|OS04G0465300|OS04G0498700|OS04G0602100|OS04G0656800|OS04G0688…	58	OS01G0294700|OS01G0326100|OS01G0326300|OS01G0712800|OS01G0787000|OS02G0115700|OS02G0115801|OS02G0707100|OS03G0230300|OS03G0368000|OS03G0368300|OS03G0368900|OS03G0368950|OS03G0369000|OS03G0434800|OS03G0829200|OS04G0269600|OS04G0651000|OS04G0688300|OS04G0688500|OS05G0111300|OS05G0134700|OS05G0135200|OS05G0162000|OS06G0306300|OS06G0309200|OS06G0490400|OS06G0521200|OS06G0521500|OS06G0521900|OS06G0522…	59	http://amigo.geneontology.org/cgi-bin/amigo/term_details?term=GO:0072593	yes
cell wall macromolecule metabolic process	GO:0044036	4.1e-06	0.00123581	100	OS01G0104900|OS01G0130400|OS01G0134800|OS01G0134900|OS01G0157700|OS01G0287600|OS01G0296450|OS01G0296700|OS01G0516700|OS01G0631100|OS01G0746700|OS01G0771900|OS01G0924933|OS02G0131400|OS02G0131500|OS02G0158500|OS02G0453500|OS02G0556000|OS02G0605900|OS02G0755000|OS02G0763200|OS02G0763800|OS02G0763900|OS02G0823700|OS03G0108300|OS03G0132900|OS03G0184300|OS03G0201500|OS03G0239000|OS03G0243700|OS03G0287…	229	OS01G0104900|OS01G0134800|OS01G0287600|OS01G0296450|OS01G0296700|OS01G0631100|OS01G0771900|OS01G0924933|OS02G0158500|OS02G0453500|OS02G0556000|OS02G0755000|OS03G0108300|OS03G0132900|OS03G0184300|OS03G0239000|OS03G0243700|OS03G0287750|OS03G0287800|OS03G0291200|OS03G0291700|OS03G0817500|OS03G0817800|OS03G0854600|OS04G0493600|OS04G0604300|OS04G0631200|OS04G0640700|OS04G0640750|OS04G0650300|OS04G0650…	63	OS01G0130400|OS01G0134900|OS01G0157700|OS01G0516700|OS01G0746700|OS02G0131400|OS02G0131500|OS02G0605900|OS02G0763200|OS02G0763800|OS02G0763900|OS02G0823700|OS03G0201500|OS03G0320100|OS03G0749300|OS03G0749500|OS03G0793100|OS04G0530700|OS04G0603900|OS04G0604900|OS04G0605000|OS05G0138200|OS05G0319100|OS05G0399300|OS05G0399400|OS05G0449600|OS06G0234800|OS06G0726100|OS06G0726200|OS07G0480800|OS10G0542…	37	http://amigo.geneontology.org/cgi-bin/amigo/term_details?term=GO:0044036	yes
secondary metabolite biosynthetic process	GO:0044550	6.1e-06	0.0017651	137	OS01G0104900|OS01G0127450|OS01G0182700|OS01G0188100|OS01G0263300|OS01G0283600|OS01G0283700|OS01G0315600|OS01G0315700|OS01G0377250|OS01G0581300|OS01G0591000|OS01G0591250|OS01G0591300|OS01G0828100|OS01G0837200|OS01G0842400|OS01G0854800|OS01G0924933|OS02G0108800|OS02G0184800|OS02G0184900|OS02G0185200|OS02G0185400|OS02G0186900|OS02G0187800|OS02G0190600|OS02G0243300|OS02G0278400|OS02G0570500|OS02G0577…	335	OS01G0104900|OS01G0127450|OS01G0182700|OS01G0263300|OS01G0283600|OS01G0283700|OS01G0315600|OS01G0315700|OS01G0377250|OS01G0581300|OS01G0837200|OS01G0842400|OS01G0854800|OS01G0924933|OS02G0186900|OS02G0190600|OS02G0243300|OS02G0278400|OS02G0570500|OS03G0223200|OS03G0339400|OS03G0570100|OS03G0650200|OS04G0353600|OS04G0354600|OS04G0407850|OS04G0448900|OS04G0448950|OS04G0461050|OS04G0612700|OS05G0415…	65	OS01G0188100|OS01G0591000|OS01G0591250|OS01G0591300|OS01G0828100|OS02G0108800|OS02G0184800|OS02G0184900|OS02G0185200|OS02G0185400|OS02G0187800|OS02G0577100|OS02G0626600|OS02G0811800|OS03G0134500|OS03G0273200|OS03G0285800|OS03G0809000|OS04G0128001|OS04G0128400|OS04G0128550|OS04G0178400|OS04G0180400|OS04G0229100|OS04G0480700|OS04G0666800|OS05G0343400|OS05G0363100|OS06G0349700|OS06G0349750|OS06G0501…	72	http://amigo.geneontology.org/cgi-bin/amigo/term_details?term=GO:0044550	yes
response to oxidative stress	GO:0006979	6.8e-06	0.00189197	159	OS01G0168200|OS01G0177100|OS01G0205900|OS01G0217800|OS01G0263300|OS01G0294700|OS01G0315600|OS01G0315700|OS01G0326000|OS01G0326100|OS01G0326300|OS01G0327100|OS01G0327250|OS01G0327400|OS01G0378100|OS01G0548600|OS01G0712800|OS01G0787000|OS01G0798500|OS01G0837200|OS01G0838600|OS01G0839100|OS01G0852100|OS01G0855600|OS01G0893400|OS01G0913000|OS01G0916400|OS01G0929100|OS01G0934000|OS01G0963000|OS02G0115…	399	OS01G0177100|OS01G0205900|OS01G0263300|OS01G0315600|OS01G0315700|OS01G0326000|OS01G0327100|OS01G0327250|OS01G0327400|OS01G0378100|OS01G0798500|OS01G0837200|OS01G0838600|OS01G0893400|OS01G0913000|OS01G0929100|OS01G0963000|OS02G0161800|OS02G0553200|OS02G0603000|OS02G0781400|OS02G0833900|OS02G0833975|OS03G0131200|OS03G0135100|OS03G0234500|OS03G0234900|OS03G0267000|OS03G0267100|OS03G0306400|OS03G0339…	71	OS01G0168200|OS01G0217800|OS01G0294700|OS01G0326100|OS01G0326300|OS01G0548600|OS01G0712800|OS01G0787000|OS01G0839100|OS01G0852100|OS01G0855600|OS01G0916400|OS01G0934000|OS02G0115700|OS02G0115801|OS02G0556100|OS02G0596700|OS02G0612900|OS02G0774100|OS03G0168500|OS03G0230300|OS03G0284000|OS03G0358100|OS03G0360700|OS03G0368000|OS03G0368300|OS03G0368900|OS03G0368950|OS03G0369000|OS03G0434800|OS03G0643…	88	http://amigo.geneontology.org/cgi-bin/amigo/term_details?term=GO:0006979	yes
defense response	GO:0006952	8e-06	0.00214341	640	OS01G0128000|OS01G0130200|OS01G0134700|OS01G0140100|OS01G0149350|OS01G0149500|OS01G0149700|OS01G0178400|OS01G0185900|OS01G0194300|OS01G0201250|OS01G0248300|OS01G0248500|OS01G0269800|OS01G0270100|OS01G0274800|OS01G0283600|OS01G0283700|OS01G0296450|OS01G0296700|OS01G0308300|OS01G0323100|OS01G0335700|OS01G0350300|OS01G0359800|OS01G0382400|OS01G0508100|OS01G0508500|OS01G0516200|OS01G0516600|OS01G0518…	1882	OS01G0130200|OS01G0140100|OS01G0178400|OS01G0248500|OS01G0269800|OS01G0283600|OS01G0283700|OS01G0296450|OS01G0296700|OS01G0323100|OS01G0382400|OS01G0508500|OS01G0516200|OS01G0518651|OS01G0603200|OS01G0686800|OS01G0741200|OS01G0748500|OS01G0750300|OS01G0784700|OS01G0784725|OS01G0801500|OS01G0808900|OS01G0810800|OS01G0882200|OS01G0882500|OS01G0888600|OS01G0891700|OS01G0898500|OS01G0919900|OS01G0944…	235	OS01G0128000|OS01G0134700|OS01G0149350|OS01G0149500|OS01G0149700|OS01G0185900|OS01G0194300|OS01G0201250|OS01G0248300|OS01G0270100|OS01G0274800|OS01G0308300|OS01G0335700|OS01G0350300|OS01G0359800|OS01G0508100|OS01G0516600|OS01G0521600|OS01G0548600|OS01G0581800|OS01G0614900|OS01G0624500|OS01G0654500|OS01G0694000|OS01G0694100|OS01G0713200|OS01G0719100|OS01G0721300|OS01G0721400|OS01G0731150|OS01G0752…	405	http://amigo.geneontology.org/cgi-bin/amigo/term_details?term=GO:0006952	yes
plant-type secondary cell wall biogenesis	GO:0009834	8.3e-06	0.00214436	43	OS01G0157700|OS01G0159200|OS01G0159250|OS01G0191300|OS01G0631100|OS01G0709000|OS01G0750300|OS01G0823500|OS02G0114100|OS02G0158500|OS02G0252200|OS02G0308800|OS02G0556000|OS03G0184300|OS03G0287750|OS03G0287800|OS03G0416250|OS03G0793100|OS03G0817800|OS04G0650300|OS04G0650333|OS04G0650366|OS05G0123150|OS05G0163300|OS05G0194500|OS05G0356700|OS05G0426350|OS05G0426400|OS05G0563000|OS06G0104200|OS06G0131…	81	OS01G0159200|OS01G0159250|OS01G0191300|OS01G0631100|OS01G0709000|OS01G0750300|OS02G0114100|OS02G0158500|OS02G0308800|OS02G0556000|OS03G0184300|OS03G0287750|OS03G0287800|OS03G0416250|OS03G0817800|OS04G0650300|OS04G0650333|OS04G0650366|OS05G0123150|OS05G0163300|OS05G0356700|OS05G0426350|OS05G0426400|OS05G0563000|OS06G0104200|OS06G0131700|OS06G0560300|OS06G0687600|OS08G0115800|OS09G0422500|OS09G0422…	36	OS01G0157700|OS01G0823500|OS02G0252200|OS03G0793100|OS05G0194500|OS06G0530400|OS12G0477200	7	http://amigo.geneontology.org/cgi-bin/amigo/term_details?term=GO:0009834	yes
xylan metabolic process	GO:0045491	1e-05	0.00249448	48	OS01G0130400|OS01G0134800|OS01G0134900|OS01G0157700|OS01G0296450|OS01G0296700|OS01G0631100|OS02G0158500|OS02G0556000|OS03G0184300|OS03G0201500|OS03G0243700|OS03G0287750|OS03G0287800|OS03G0291200|OS03G0291700|OS03G0320100|OS03G0793100|OS03G0817500|OS03G0817800|OS04G0530700|OS04G0640700|OS04G0640750|OS04G0650300|OS04G0650333|OS04G0650366|OS05G0123150|OS05G0304900|OS05G0354400|OS05G0356700|OS05G0426…	94	OS01G0134800|OS01G0296450|OS01G0296700|OS01G0631100|OS02G0158500|OS02G0556000|OS03G0184300|OS03G0243700|OS03G0287750|OS03G0287800|OS03G0291200|OS03G0291700|OS03G0817500|OS03G0817800|OS04G0640700|OS04G0640750|OS04G0650300|OS04G0650333|OS04G0650366|OS05G0123150|OS05G0304900|OS05G0354400|OS05G0356700|OS05G0426350|OS05G0426400|OS06G0687600|OS08G0103900|OS11G0104800|OS11G0107000|OS11G0242600|OS11G0291…	38	OS01G0130400|OS01G0134900|OS01G0157700|OS03G0201500|OS03G0320100|OS03G0793100|OS04G0530700|OS11G0131900|OS11G0132600|OS12G0128700	10	http://amigo.geneontology.org/cgi-bin/amigo/term_details?term=GO:0045491	yes
monocarboxylic acid biosynthetic process	GO:0072330	1.1e-05	0.00265247	131	OS01G0127450|OS01G0134700|OS01G0150200|OS01G0150800|OS01G0188100|OS01G0225400|OS01G0225500|OS01G0238500|OS01G0314100|OS01G0369900|OS01G0370000|OS01G0633400|OS01G0660300|OS01G0919900|OS01G0921500|OS02G0178800|OS02G0194700|OS02G0205500|OS02G0218750|OS02G0218800|OS02G0621300|OS02G0626600|OS02G0639600|OS02G0682300|OS02G0716500|OS02G0813600|OS02G0814200|OS02G0817700|OS03G0108500|OS03G0152400|OS03G0162…	321	OS01G0127450|OS01G0150200|OS01G0150800|OS01G0225400|OS01G0238500|OS01G0660300|OS01G0919900|OS01G0921500|OS02G0178800|OS02G0194700|OS02G0621300|OS02G0639600|OS02G0716500|OS02G0814200|OS03G0290300|OS03G0382100|OS03G0423300|OS03G0856300|OS04G0116600|OS04G0271200|OS04G0445700|OS04G0448900|OS04G0448950|OS04G0483500|OS04G0578400|OS04G0611200|OS05G0274950|OS05G0295300|OS05G0304600|OS06G0109100|OS06G0196…	66	OS01G0134700|OS01G0188100|OS01G0225500|OS01G0314100|OS01G0369900|OS01G0370000|OS01G0633400|OS02G0205500|OS02G0218750|OS02G0218800|OS02G0626600|OS02G0682300|OS02G0813600|OS02G0817700|OS03G0108500|OS03G0152400|OS03G0162650|OS03G0162800|OS03G0225900|OS03G0291500|OS03G0645900|OS03G0699700|OS03G0700400|OS03G0700450|OS03G0700700|OS03G0738600|OS03G0778000|OS03G0790700|OS03G0791200|OS04G0116800|OS04G0117…	65	http://amigo.geneontology.org/cgi-bin/amigo/term_details?term=GO:0072330	yes
photosynthesis, light harvesting	GO:0009765	1.2e-05	0.00280026	22	OS01G0600900|OS01G0720500|OS02G0197600|OS02G0764500|OS03G0165375|OS03G0333400|OS03G0592500|OS04G0414700|OS04G0457000|OS04G0457100|OS04G0639200|OS05G0401100|OS06G0320500|OS06G0669400|OS06G0725900|OS07G0558400|OS07G0562700|OS07G0577600|OS08G0435900|OS09G0346500|OS09G0439500|OS11G0242800	33	OS01G0600900|OS01G0720500|OS02G0197600|OS02G0764500|OS03G0165375|OS03G0333400|OS03G0592500|OS04G0414700|OS04G0457000|OS04G0457100|OS05G0401100|OS06G0320500|OS07G0558400|OS07G0562700|OS07G0577600|OS08G0435900|OS09G0346500|OS09G0439500|OS11G0242800	19	OS04G0639200|OS06G0669400|OS06G0725900	3	http://amigo.geneontology.org/cgi-bin/amigo/term_details?term=GO:0009765	yes
cutin biosynthetic process	GO:0010143	1.4e-05	0.00316488	26	OS01G0299300|OS01G0631400|OS01G0855000|OS02G0114300|OS02G0114400|OS02G0202000|OS02G0577100|OS03G0832800|OS03G0832850|OS04G0407850|OS05G0132100|OS05G0280500|OS05G0448300|OS05G0457800|OS06G0604000|OS06G0677300|OS06G0680700|OS06G0680800|OS08G0131300|OS08G0562500|OS09G0423800|OS10G0413400|OS10G0532200|OS11G0129700|OS11G0558300|OS12G0563000	42	OS01G0631400|OS01G0855000|OS02G0202000|OS03G0832800|OS03G0832850|OS04G0407850|OS05G0132100|OS05G0280500|OS05G0448300|OS05G0457800|OS06G0604000|OS06G0680700|OS06G0680800|OS08G0562500|OS09G0423800|OS10G0413400|OS10G0532200|OS11G0129700|OS11G0558300	19	OS01G0299300|OS02G0114300|OS02G0114400|OS02G0577100|OS06G0677300|OS08G0131300|OS12G0563000	7	http://amigo.geneontology.org/cgi-bin/amigo/term_details?term=GO:0010143	yes
fatty acid biosynthetic process	GO:0006633	1.6e-05	0.00340424	100	OS01G0127450|OS01G0150200|OS01G0150800|OS01G0314100|OS01G0369900|OS01G0370000|OS01G0633400|OS01G0660300|OS01G0919900|OS01G0921500|OS02G0178800|OS02G0194700|OS02G0205500|OS02G0218750|OS02G0218800|OS02G0621300|OS02G0639600|OS02G0716500|OS02G0813600|OS02G0814200|OS02G0817700|OS03G0108500|OS03G0162650|OS03G0162800|OS03G0225900|OS03G0290300|OS03G0382100|OS03G0423300|OS03G0699700|OS03G0700400|OS03G0700…	235	OS01G0127450|OS01G0150200|OS01G0150800|OS01G0660300|OS01G0919900|OS01G0921500|OS02G0178800|OS02G0194700|OS02G0621300|OS02G0639600|OS02G0716500|OS02G0814200|OS03G0290300|OS03G0382100|OS03G0423300|OS03G0856300|OS04G0116600|OS04G0271200|OS04G0445700|OS04G0483500|OS04G0578400|OS04G0611200|OS05G0274950|OS05G0295300|OS05G0304600|OS06G0196600|OS06G0260500|OS06G0262800|OS06G0299100|OS06G0299300|OS06G0300…	54	OS01G0314100|OS01G0369900|OS01G0370000|OS01G0633400|OS02G0205500|OS02G0218750|OS02G0218800|OS02G0813600|OS02G0817700|OS03G0108500|OS03G0162650|OS03G0162800|OS03G0225900|OS03G0699700|OS03G0700400|OS03G0700450|OS03G0700700|OS03G0738600|OS04G0116800|OS04G0127800|OS04G0443801|OS05G0133100|OS05G0574600|OS06G0215500|OS06G0215600|OS06G0215750|OS06G0215900|OS06G0215925|OS06G0216000|OS06G0216200|OS06G0216…	46	http://amigo.geneontology.org/cgi-bin/amigo/term_details?term=GO:0006633	yes
carbohydrate transport	GO:0008643	1.6e-05	0.00340424	72	OS01G0133400|OS01G0172100|OS01G0311300|OS01G0511600|OS01G0605700|OS01G0881300|OS02G0160400|OS02G0229400|OS02G0513100|OS02G0573500|OS02G0574000|OS02G0574100|OS02G0574500|OS02G0652800|OS03G0118200|OS03G0197100|OS03G0197125|OS03G0197200|OS03G0215000|OS03G0218400|OS03G0363600|OS03G0594400|OS03G0826300|OS04G0452700|OS04G0453200|OS04G0453266|OS04G0453300|OS04G0454200|OS04G0454250|OS04G0679000|OS05G0121…	158	OS01G0172100|OS01G0311300|OS01G0511600|OS01G0605700|OS01G0881300|OS02G0160400|OS02G0229400|OS02G0513100|OS03G0118200|OS03G0197100|OS03G0197125|OS04G0452700|OS04G0453200|OS04G0454200|OS04G0454250|OS05G0121850|OS05G0241200|OS05G0274950|OS05G0426000|OS06G0153200|OS08G0535200|OS09G0268300|OS09G0297400|OS09G0394500|OS10G0578800|OS11G0139400|OS11G0637000|OS11G0637100|OS12G0136100	29	OS01G0133400|OS02G0573500|OS02G0574000|OS02G0574100|OS02G0574500|OS02G0652800|OS03G0197200|OS03G0215000|OS03G0218400|OS03G0363600|OS03G0594400|OS03G0826300|OS04G0453266|OS04G0453300|OS04G0679000|OS05G0121900|OS05G0567700|OS05G0567800|OS05G0579000|OS06G0141100|OS06G0141133|OS07G0106200|OS07G0151200|OS07G0206600|OS07G0523400|OS07G0559700|OS07G0581000|OS07G0582400|OS07G0582450|OS07G0582500|OS08G0104…	43	http://amigo.geneontology.org/cgi-bin/amigo/term_details?term=GO:0008643	yes
cell wall biogenesis	GO:0042546	1.7e-05	0.00351366	107	OS01G0104900|OS01G0157700|OS01G0159200|OS01G0159250|OS01G0191300|OS01G0516700|OS01G0631100|OS01G0709000|OS01G0750300|OS01G0823500|OS01G0924933|OS02G0114100|OS02G0158500|OS02G0252200|OS02G0308800|OS02G0453500|OS02G0556000|OS02G0712500|OS02G0755000|OS02G0763200|OS02G0763800|OS02G0763900|OS02G0823700|OS03G0108300|OS03G0184300|OS03G0215700|OS03G0239000|OS03G0262900|OS03G0287750|OS03G0287800|OS03G0291…	255	OS01G0104900|OS01G0159200|OS01G0159250|OS01G0191300|OS01G0631100|OS01G0709000|OS01G0750300|OS01G0924933|OS02G0114100|OS02G0158500|OS02G0308800|OS02G0453500|OS02G0556000|OS02G0755000|OS03G0108300|OS03G0184300|OS03G0215700|OS03G0239000|OS03G0287750|OS03G0287800|OS03G0291200|OS03G0291700|OS03G0416200|OS03G0416250|OS03G0817500|OS03G0817800|OS03G0854600|OS04G0604300|OS04G0631200|OS04G0650300|OS04G0650…	74	OS01G0157700|OS01G0516700|OS01G0823500|OS02G0252200|OS02G0712500|OS02G0763200|OS02G0763800|OS02G0763900|OS02G0823700|OS03G0262900|OS03G0754500|OS03G0793100|OS03G0808100|OS03G0808150|OS04G0429500|OS04G0603900|OS04G0604900|OS04G0605000|OS05G0194500|OS06G0530400|OS07G0480800|OS07G0581000|OS07G0604300|OS09G0478100|OS09G0478300|OS09G0527600|OS10G0341401|OS10G0341700|OS10G0497700|OS10G0545500|OS12G0131…	33	http://amigo.geneontology.org/cgi-bin/amigo/term_details?term=GO:0042546	yes
chemical homeostasis	GO:0048878	3e-05	0.00602833	203	OS01G0125600|OS01G0130000|OS01G0141100|OS01G0159400|OS01G0190400|OS01G0202800|OS01G0226600|OS01G0247700|OS01G0249800|OS01G0309800|OS01G0388000|OS01G0388101|OS01G0503400|OS01G0557500|OS01G0643300|OS01G0719600|OS01G0722700|OS01G0919800|OS01G0952800|OS01G0976300|OS02G0138900|OS02G0153200|OS02G0153300|OS02G0153400|OS02G0153500|OS02G0153700|OS02G0153900|OS02G0154200|OS02G0154300|OS02G0175100|OS02G0204…	539	OS01G0125600|OS01G0226600|OS01G0247700|OS01G0309800|OS01G0388000|OS01G0388101|OS01G0503400|OS01G0557500|OS01G0719600|OS01G0919800|OS01G0952800|OS02G0153300|OS02G0154300|OS02G0220400|OS02G0232900|OS02G0314925|OS02G0457500|OS02G0510600|OS02G0515100|OS02G0585200|OS02G0629200|OS02G0629266|OS02G0649900|OS02G0689900|OS02G0716800|OS02G0745100|OS02G0747400|OS02G0768300|OS03G0281900|OS03G0379300|OS03G0388…	91	OS01G0130000|OS01G0141100|OS01G0159400|OS01G0190400|OS01G0202800|OS01G0249800|OS01G0643300|OS01G0722700|OS01G0976300|OS02G0138900|OS02G0153200|OS02G0153400|OS02G0153500|OS02G0153700|OS02G0153900|OS02G0154200|OS02G0175100|OS02G0204700|OS02G0266800|OS02G0457600|OS02G0514326|OS02G0514500|OS02G0515125|OS02G0582600|OS02G0612900|OS02G0613000|OS02G0652800|OS02G0666200|OS02G0683800|OS02G0743400|OS02G0823…	112	http://amigo.geneontology.org/cgi-bin/amigo/term_details?term=GO:0048878	yes
glucose import	GO:0046323	4e-05	0.007234	37	OS01G0133400|OS01G0311300|OS02G0160400|OS02G0229400|OS02G0573500|OS02G0574000|OS02G0574100|OS03G0197100|OS03G0197200|OS03G0218400|OS03G0363600|OS04G0452700|OS04G0453200|OS04G0453266|OS04G0453300|OS04G0454200|OS04G0454250|OS04G0679000|OS05G0567700|OS05G0567800|OS05G0579000|OS07G0106200|OS07G0151200|OS07G0206600|OS07G0582400|OS07G0582450|OS07G0582500|OS09G0322000|OS09G0416200|OS10G0360100|OS10G0360…	70	OS01G0311300|OS02G0160400|OS02G0229400|OS03G0197100|OS04G0452700|OS04G0453200|OS04G0454200|OS04G0454250|OS11G0637000|OS11G0637100	10	OS01G0133400|OS02G0573500|OS02G0574000|OS02G0574100|OS03G0197200|OS03G0218400|OS03G0363600|OS04G0453266|OS04G0453300|OS04G0679000|OS05G0567700|OS05G0567800|OS05G0579000|OS07G0106200|OS07G0151200|OS07G0206600|OS07G0582400|OS07G0582450|OS07G0582500|OS09G0322000|OS09G0416200|OS10G0360100|OS10G0360175|OS10G0579200|OS10G0579250|OS11G0643800|OS12G0514000	27	http://amigo.geneontology.org/cgi-bin/amigo/term_details?term=GO:0046323	yes
hexose transport	GO:0008645	4e-05	0.007234	37	OS01G0133400|OS01G0311300|OS02G0160400|OS02G0229400|OS02G0573500|OS02G0574000|OS02G0574100|OS03G0197100|OS03G0197200|OS03G0218400|OS03G0363600|OS04G0452700|OS04G0453200|OS04G0453266|OS04G0453300|OS04G0454200|OS04G0454250|OS04G0679000|OS05G0567700|OS05G0567800|OS05G0579000|OS07G0106200|OS07G0151200|OS07G0206600|OS07G0582400|OS07G0582450|OS07G0582500|OS09G0322000|OS09G0416200|OS10G0360100|OS10G0360…	70	OS01G0311300|OS02G0160400|OS02G0229400|OS03G0197100|OS04G0452700|OS04G0453200|OS04G0454200|OS04G0454250|OS11G0637000|OS11G0637100	10	OS01G0133400|OS02G0573500|OS02G0574000|OS02G0574100|OS03G0197200|OS03G0218400|OS03G0363600|OS04G0453266|OS04G0453300|OS04G0679000|OS05G0567700|OS05G0567800|OS05G0579000|OS07G0106200|OS07G0151200|OS07G0206600|OS07G0582400|OS07G0582450|OS07G0582500|OS09G0322000|OS09G0416200|OS10G0360100|OS10G0360175|OS10G0579200|OS10G0579250|OS11G0643800|OS12G0514000	27	http://amigo.geneontology.org/cgi-bin/amigo/term_details?term=GO:0008645	yes
monosaccharide transport	GO:0015749	4e-05	0.007234	37	OS01G0133400|OS01G0311300|OS02G0160400|OS02G0229400|OS02G0573500|OS02G0574000|OS02G0574100|OS03G0197100|OS03G0197200|OS03G0218400|OS03G0363600|OS04G0452700|OS04G0453200|OS04G0453266|OS04G0453300|OS04G0454200|OS04G0454250|OS04G0679000|OS05G0567700|OS05G0567800|OS05G0579000|OS07G0106200|OS07G0151200|OS07G0206600|OS07G0582400|OS07G0582450|OS07G0582500|OS09G0322000|OS09G0416200|OS10G0360100|OS10G0360…	70	OS01G0311300|OS02G0160400|OS02G0229400|OS03G0197100|OS04G0452700|OS04G0453200|OS04G0454200|OS04G0454250|OS11G0637000|OS11G0637100	10	OS01G0133400|OS02G0573500|OS02G0574000|OS02G0574100|OS03G0197200|OS03G0218400|OS03G0363600|OS04G0453266|OS04G0453300|OS04G0679000|OS05G0567700|OS05G0567800|OS05G0579000|OS07G0106200|OS07G0151200|OS07G0206600|OS07G0582400|OS07G0582450|OS07G0582500|OS09G0322000|OS09G0416200|OS10G0360100|OS10G0360175|OS10G0579200|OS10G0579250|OS11G0643800|OS12G0514000	27	http://amigo.geneontology.org/cgi-bin/amigo/term_details?term=GO:0015749	yes
glucose transport	GO:0015758	4e-05	0.007234	37	OS01G0133400|OS01G0311300|OS02G0160400|OS02G0229400|OS02G0573500|OS02G0574000|OS02G0574100|OS03G0197100|OS03G0197200|OS03G0218400|OS03G0363600|OS04G0452700|OS04G0453200|OS04G0453266|OS04G0453300|OS04G0454200|OS04G0454250|OS04G0679000|OS05G0567700|OS05G0567800|OS05G0579000|OS07G0106200|OS07G0151200|OS07G0206600|OS07G0582400|OS07G0582450|OS07G0582500|OS09G0322000|OS09G0416200|OS10G0360100|OS10G0360…	70	OS01G0311300|OS02G0160400|OS02G0229400|OS03G0197100|OS04G0452700|OS04G0453200|OS04G0454200|OS04G0454250|OS11G0637000|OS11G0637100	10	OS01G0133400|OS02G0573500|OS02G0574000|OS02G0574100|OS03G0197200|OS03G0218400|OS03G0363600|OS04G0453266|OS04G0453300|OS04G0679000|OS05G0567700|OS05G0567800|OS05G0579000|OS07G0106200|OS07G0151200|OS07G0206600|OS07G0582400|OS07G0582450|OS07G0582500|OS09G0322000|OS09G0416200|OS10G0360100|OS10G0360175|OS10G0579200|OS10G0579250|OS11G0643800|OS12G0514000	27	http://amigo.geneontology.org/cgi-bin/amigo/term_details?term=GO:0015758	yes
fatty acid catabolic process	GO:0009062	4.6e-05	0.0081162	29	OS01G0110400|OS01G0159400|OS01G0205600|OS01G0348600|OS01G0925200|OS02G0274100|OS02G0299300|OS02G0634800|OS02G0654000|OS02G0817700|OS03G0310400|OS03G0786000|OS03G0835400|OS05G0125500|OS05G0163700|OS05G0392700|OS05G0529200|OS06G0103500|OS06G0211300|OS06G0346300|OS06G0354500|OS07G0152800|OS07G0675000|OS08G0323400|OS09G0544900|OS10G0457600|OS11G0269900|OS11G0275800|OS11G0605500	51	OS02G0299300|OS02G0654000|OS08G0323400	3	OS01G0110400|OS01G0159400|OS01G0205600|OS01G0348600|OS01G0925200|OS02G0274100|OS02G0634800|OS02G0817700|OS03G0310400|OS03G0786000|OS03G0835400|OS05G0125500|OS05G0163700|OS05G0392700|OS05G0529200|OS06G0103500|OS06G0211300|OS06G0346300|OS06G0354500|OS07G0152800|OS07G0675000|OS09G0544900|OS10G0457600|OS11G0269900|OS11G0275800|OS11G0605500	26	http://amigo.geneontology.org/cgi-bin/amigo/term_details?term=GO:0009062	yes
fatty acid beta-oxidation	GO:0006635	5.5e-05	0.0094731	28	OS01G0110400|OS01G0159400|OS01G0205600|OS01G0348600|OS01G0925200|OS02G0274100|OS02G0634800|OS02G0654000|OS02G0817700|OS03G0310400|OS03G0786000|OS03G0835400|OS05G0125500|OS05G0163700|OS05G0392700|OS05G0529200|OS06G0103500|OS06G0211300|OS06G0346300|OS06G0354500|OS07G0152800|OS07G0675000|OS08G0323400|OS09G0544900|OS10G0457600|OS11G0269900|OS11G0275800|OS11G0605500	49	OS02G0654000|OS08G0323400	2	OS01G0110400|OS01G0159400|OS01G0205600|OS01G0348600|OS01G0925200|OS02G0274100|OS02G0634800|OS02G0817700|OS03G0310400|OS03G0786000|OS03G0835400|OS05G0125500|OS05G0163700|OS05G0392700|OS05G0529200|OS06G0103500|OS06G0211300|OS06G0346300|OS06G0354500|OS07G0152800|OS07G0675000|OS09G0544900|OS10G0457600|OS11G0269900|OS11G0275800|OS11G0605500	26	http://amigo.geneontology.org/cgi-bin/amigo/term_details?term=GO:0006635	yes
response to toxic substance	GO:0009636	5.8e-05	0.00975749	59	OS01G0151400|OS01G0151500|OS01G0369700|OS01G0558100|OS01G0686300|OS01G0692000|OS01G0692100|OS01G0939700|OS01G0949700|OS02G0188000|OS02G0207400|OS02G0243300|OS02G0483500|OS02G0484200|OS02G0781400|OS03G0134900|OS03G0135100|OS03G0135200|OS03G0829100|OS03G0829200|OS04G0130433|OS04G0389100|OS04G0389800|OS04G0473150|OS04G0556000|OS04G0647800|OS05G0273800|OS06G0197575|OS07G0168300|OS07G0468100|OS07G0502…	128	OS01G0939700|OS02G0207400|OS02G0243300|OS02G0483500|OS02G0484200|OS02G0781400|OS03G0134900|OS03G0135100|OS03G0135200|OS04G0130433|OS04G0473150|OS06G0197575|OS07G0502200|OS09G0544400|OS10G0368100|OS10G0498000|OS10G0498100|OS10G0498300|OS10G0528150|OS10G0528200|OS10G0528900|OS10G0529800|OS10G0530400|OS10G0530500|OS10G0543800	25	OS01G0151400|OS01G0151500|OS01G0369700|OS01G0558100|OS01G0686300|OS01G0692000|OS01G0692100|OS01G0949700|OS02G0188000|OS03G0829100|OS03G0829200|OS04G0389100|OS04G0389800|OS04G0556000|OS04G0647800|OS05G0273800|OS07G0168300|OS07G0468100|OS07G0665200|OS08G0155550|OS10G0365050|OS10G0365200|OS10G0525500|OS10G0527400|OS10G0527800|OS10G0528300|OS10G0528400|OS10G0529400|OS10G0529450|OS10G0530900|OS11G0303…	34	http://amigo.geneontology.org/cgi-bin/amigo/term_details?term=GO:0009636	yes
response to stress	GO:0006950	6.5e-05	0.0106866	1205	OS01G0126200|OS01G0126900|OS01G0127450|OS01G0128000|OS01G0130200|OS01G0134700|OS01G0136100|OS01G0136200|OS01G0136400|OS01G0140100|OS01G0149350|OS01G0149500|OS01G0149700|OS01G0168200|OS01G0177100|OS01G0178400|OS01G0185900|OS01G0194300|OS01G0201250|OS01G0205900|OS01G0209500|OS01G0217800|OS01G0218100|OS01G0225000|OS01G0225600|OS01G0246700|OS01G0248300|OS01G0248500|OS01G0263300|OS01G0267200|OS01G0269…	3742	OS01G0126200|OS01G0127450|OS01G0130200|OS01G0136100|OS01G0136200|OS01G0140100|OS01G0177100|OS01G0178400|OS01G0205900|OS01G0248500|OS01G0263300|OS01G0269800|OS01G0283600|OS01G0283700|OS01G0296450|OS01G0296700|OS01G0315600|OS01G0315700|OS01G0323100|OS01G0326000|OS01G0327100|OS01G0327250|OS01G0327400|OS01G0356400|OS01G0378100|OS01G0382400|OS01G0508500|OS01G0516200|OS01G0518651|OS01G0564300|OS01G0587…	486	OS01G0126900|OS01G0128000|OS01G0134700|OS01G0136400|OS01G0149350|OS01G0149500|OS01G0149700|OS01G0168200|OS01G0185900|OS01G0194300|OS01G0201250|OS01G0209500|OS01G0217800|OS01G0218100|OS01G0225000|OS01G0225600|OS01G0246700|OS01G0248300|OS01G0267200|OS01G0270100|OS01G0274800|OS01G0287400|OS01G0294700|OS01G0308300|OS01G0311800|OS01G0314100|OS01G0326100|OS01G0326300|OS01G0335700|OS01G0350300|OS01G0359…	719	http://amigo.geneontology.org/cgi-bin/amigo/term_details?term=GO:0006950	yes
lipid oxidation	GO:0034440	7e-05	0.0112529	34	OS01G0110400|OS01G0159400|OS01G0205600|OS01G0348600|OS01G0925200|OS02G0274100|OS02G0634800|OS02G0654000|OS02G0817700|OS03G0108500|OS03G0310400|OS03G0786000|OS03G0835400|OS04G0407850|OS05G0125500|OS05G0163700|OS05G0392700|OS05G0529200|OS06G0103500|OS06G0211300|OS06G0346300|OS06G0354500|OS07G0101500|OS07G0152800|OS07G0675000|OS08G0323400|OS08G0401500|OS09G0363900|OS09G0544900|OS10G0457600|OS11G0269…	64	OS02G0654000|OS04G0407850|OS08G0323400|OS08G0401500|OS09G0363900	5	OS01G0110400|OS01G0159400|OS01G0205600|OS01G0348600|OS01G0925200|OS02G0274100|OS02G0634800|OS02G0817700|OS03G0108500|OS03G0310400|OS03G0786000|OS03G0835400|OS05G0125500|OS05G0163700|OS05G0392700|OS05G0529200|OS06G0103500|OS06G0211300|OS06G0346300|OS06G0354500|OS07G0101500|OS07G0152800|OS07G0675000|OS09G0544900|OS10G0457600|OS11G0269900|OS11G0275800|OS11G0605500|OS11G0707600	29	http://amigo.geneontology.org/cgi-bin/amigo/term_details?term=GO:0034440	yes
lignin metabolic process	GO:0009808	7.5e-05	0.0115436	50	OS01G0182700|OS01G0263300|OS01G0283600|OS01G0283700|OS01G0315600|OS01G0315700|OS01G0827300|OS01G0828100|OS01G0837200|OS01G0842400|OS01G0850700|OS02G0187800|OS02G0243300|OS02G0811800|OS03G0223200|OS03G0273200|OS03G0297900|OS03G0339400|OS04G0229100|OS04G0612700|OS05G0363100|OS05G0458500|OS05G0458600|OS05G0499450|OS06G0349700|OS06G0349750|OS06G0521200|OS07G0101000|OS08G0183900|OS09G0127300|OS09G0399…	105	OS01G0182700|OS01G0263300|OS01G0283600|OS01G0283700|OS01G0315600|OS01G0315700|OS01G0827300|OS01G0837200|OS01G0842400|OS02G0243300|OS03G0223200|OS03G0297900|OS03G0339400|OS04G0612700|OS05G0458500|OS05G0458600|OS05G0499450|OS07G0101000|OS08G0183900|OS09G0400400|OS09G0419200|OS09G0491820|OS09G0491822|OS10G0430200|OS11G0108650|OS11G0641800|OS11G0696900|OS11G0708000|OS11G0708100|OS12G0108000	30	OS01G0828100|OS01G0850700|OS02G0187800|OS02G0811800|OS03G0273200|OS04G0229100|OS05G0363100|OS06G0349700|OS06G0349750|OS06G0521200|OS09G0127300|OS09G0399800|OS09G0400000|OS09G0400100|OS10G0135600|OS10G0194200|OS10G0576900|OS11G0100600|OS12G0257600|OS12G0259800	20	http://amigo.geneontology.org/cgi-bin/amigo/term_details?term=GO:0009808	yes
cell wall polysaccharide metabolic process	GO:0010383	7.5e-05	0.0115436	82	OS01G0104900|OS01G0130400|OS01G0134800|OS01G0134900|OS01G0157700|OS01G0296450|OS01G0296700|OS01G0631100|OS01G0771900|OS01G0924933|OS02G0131400|OS02G0131500|OS02G0158500|OS02G0453500|OS02G0556000|OS02G0755000|OS02G0763200|OS02G0763800|OS02G0763900|OS02G0823700|OS03G0108300|OS03G0184300|OS03G0201500|OS03G0239000|OS03G0243700|OS03G0287750|OS03G0287800|OS03G0291200|OS03G0291700|OS03G0320100|OS03G0749…	192	OS01G0104900|OS01G0134800|OS01G0296450|OS01G0296700|OS01G0631100|OS01G0771900|OS01G0924933|OS02G0158500|OS02G0453500|OS02G0556000|OS02G0755000|OS03G0108300|OS03G0184300|OS03G0239000|OS03G0243700|OS03G0287750|OS03G0287800|OS03G0291200|OS03G0291700|OS03G0817500|OS03G0817800|OS03G0854600|OS04G0604300|OS04G0631200|OS04G0640700|OS04G0640750|OS04G0650300|OS04G0650333|OS04G0650366|OS05G0123150|OS05G0304…	56	OS01G0130400|OS01G0134900|OS01G0157700|OS02G0131400|OS02G0131500|OS02G0763200|OS02G0763800|OS02G0763900|OS02G0823700|OS03G0201500|OS03G0320100|OS03G0749300|OS03G0749500|OS03G0793100|OS04G0530700|OS04G0603900|OS04G0604900|OS04G0605000|OS05G0449600|OS06G0234800|OS07G0480800|OS10G0545500|OS11G0131900|OS11G0132600|OS12G0128700|OS12G0131150	26	http://amigo.geneontology.org/cgi-bin/amigo/term_details?term=GO:0010383	yes
aminoglycan catabolic process	GO:0006026	9e-05	0.0135637	28	OS01G0287600|OS01G0660200|OS01G0860400|OS01G0860500|OS02G0257300|OS02G0605900|OS03G0132900|OS04G0493600|OS05G0138200|OS05G0247100|OS05G0399300|OS05G0399400|OS06G0726100|OS06G0726200|OS10G0416800|OS10G0542900|OS11G0462100|OS11G0543500|OS11G0700900|OS11G0701000|OS11G0701100|OS11G0701200|OS11G0701400|OS11G0701600|OS11G0701800|OS11G0701900|OS11G0702100|OS12G0257400	50	OS01G0287600|OS02G0257300|OS03G0132900|OS04G0493600|OS11G0462100|OS11G0543500|OS11G0701000|OS11G0701800|OS12G0257400	9	OS01G0660200|OS01G0860400|OS01G0860500|OS02G0605900|OS05G0138200|OS05G0247100|OS05G0399300|OS05G0399400|OS06G0726100|OS06G0726200|OS10G0416800|OS10G0542900|OS11G0700900|OS11G0701100|OS11G0701200|OS11G0701400|OS11G0701600|OS11G0701900|OS11G0702100	19	http://amigo.geneontology.org/cgi-bin/amigo/term_details?term=GO:0006026	yes
phenylpropanoid metabolic process	GO:0009698	9.9e-05	0.0146156	95	OS01G0104900|OS01G0127450|OS01G0182700|OS01G0263300|OS01G0283600|OS01G0283700|OS01G0315600|OS01G0315700|OS01G0591000|OS01G0591250|OS01G0591300|OS01G0827300|OS01G0828100|OS01G0837200|OS01G0842400|OS01G0850700|OS01G0854800|OS01G0924933|OS02G0177633|OS02G0177666|OS02G0187800|OS02G0243300|OS02G0577100|OS02G0626600|OS02G0811800|OS03G0223200|OS03G0273200|OS03G0297900|OS03G0339400|OS03G0809000|OS04G0229…	230	OS01G0104900|OS01G0127450|OS01G0182700|OS01G0263300|OS01G0283600|OS01G0283700|OS01G0315600|OS01G0315700|OS01G0827300|OS01G0837200|OS01G0842400|OS01G0854800|OS01G0924933|OS02G0177633|OS02G0177666|OS02G0243300|OS03G0223200|OS03G0297900|OS03G0339400|OS04G0353600|OS04G0354600|OS04G0612700|OS05G0457800|OS05G0458500|OS05G0458600|OS05G0499450|OS06G0656400|OS07G0101000|OS07G0107000|OS07G0107366|OS07G0211…	52	OS01G0591000|OS01G0591250|OS01G0591300|OS01G0828100|OS01G0850700|OS02G0187800|OS02G0577100|OS02G0626600|OS02G0811800|OS03G0273200|OS03G0809000|OS04G0229100|OS04G0666800|OS05G0363100|OS06G0145200|OS06G0349700|OS06G0349750|OS06G0521200|OS06G0623600|OS06G0626733|OS06G0677300|OS07G0106900|OS07G0107100|OS07G0416600|OS07G0526600|OS07G0637700|OS08G0245200|OS08G0245301|OS08G0298700|OS08G0475400|OS09G0127…	43	http://amigo.geneontology.org/cgi-bin/amigo/term_details?term=GO:0009698	yes
organic acid metabolic process	GO:0006082	0.00011	0.0156027	504	OS01G0100900|OS01G0101200|OS01G0110400|OS01G0110700|OS01G0127450|OS01G0134700|OS01G0138800|OS01G0150200|OS01G0150800|OS01G0158500|OS01G0159400|OS01G0176000|OS01G0176100|OS01G0176200|OS01G0178400|OS01G0188100|OS01G0190400|OS01G0191700|OS01G0205600|OS01G0209700|OS01G0209750|OS01G0217800|OS01G0225000|OS01G0225400|OS01G0225500|OS01G0238500|OS01G0249200|OS01G0284500|OS01G0314100|OS01G0348600|OS01G0369…	1487	OS01G0101200|OS01G0127450|OS01G0150200|OS01G0150800|OS01G0178400|OS01G0225400|OS01G0238500|OS01G0249200|OS01G0555200|OS01G0612500|OS01G0660300|OS01G0686200|OS01G0743400|OS01G0814800|OS01G0854800|OS01G0873100|OS01G0873200|OS01G0919900|OS01G0921500|OS01G0952000|OS01G0952100|OS01G0960900|OS02G0110200|OS02G0114100|OS02G0119250|OS02G0124599|OS02G0178800|OS02G0183900|OS02G0194700|OS02G0207100|OS02G0207…	189	OS01G0100900|OS01G0110400|OS01G0110700|OS01G0134700|OS01G0138800|OS01G0158500|OS01G0159400|OS01G0176000|OS01G0176100|OS01G0176200|OS01G0188100|OS01G0190400|OS01G0191700|OS01G0205600|OS01G0209700|OS01G0209750|OS01G0217800|OS01G0225000|OS01G0225500|OS01G0284500|OS01G0314100|OS01G0348600|OS01G0369900|OS01G0370000|OS01G0633400|OS01G0654100|OS01G0654500|OS01G0655800|OS01G0687800|OS01G0704100|OS01G0705…	315	http://amigo.geneontology.org/cgi-bin/amigo/term_details?term=GO:0006082	yes
pigment metabolic process	GO:0042440	0.00011	0.0156027	86	OS01G0174000|OS01G0218100|OS01G0227100|OS01G0248701|OS01G0279100|OS01G0286550|OS01G0286600|OS01G0318600|OS01G0318700|OS01G0581300|OS01G0631200|OS01G0734600|OS01G0735450|OS01G0735500|OS01G0873100|OS01G0873200|OS01G0895600|OS02G0137700|OS02G0190600|OS02G0203000|OS02G0220400|OS02G0744851|OS02G0747400|OS03G0146400|OS03G0284000|OS03G0323200|OS03G0337600|OS03G0367101|OS03G0563300|OS03G0639300|OS03G0639…	205	OS01G0248701|OS01G0279100|OS01G0286550|OS01G0286600|OS01G0581300|OS01G0631200|OS01G0734600|OS01G0873100|OS01G0873200|OS02G0137700|OS02G0190600|OS02G0220400|OS02G0744851|OS02G0747400|OS03G0323200|OS03G0337600|OS03G0367101|OS03G0563300|OS03G0639300|OS03G0639350|OS03G0782500|OS04G0448900|OS04G0448950|OS04G0578400|OS04G0678700|OS05G0419000|OS05G0430800|OS05G0527800|OS06G0132400|OS06G0192100|OS06G0226…	48	OS01G0174000|OS01G0218100|OS01G0227100|OS01G0318600|OS01G0318700|OS01G0735450|OS01G0735500|OS01G0895600|OS02G0203000|OS03G0146400|OS03G0284000|OS04G0182800|OS04G0274100|OS05G0133100|OS06G0354700|OS06G0565100|OS06G0601500|OS06G0603000|OS06G0626733|OS06G0651000|OS07G0435100|OS07G0575800|OS07G0630400|OS07G0630533|OS08G0434100|OS08G0434150|OS08G0496000|OS08G0517800|OS08G0543700|OS09G0297000|OS09G0538…	38	http://amigo.geneontology.org/cgi-bin/amigo/term_details?term=GO:0042440	yes
carboxylic acid metabolic process	GO:0019752	0.00012	0.0166938	476	OS01G0100900|OS01G0101200|OS01G0110400|OS01G0110700|OS01G0127450|OS01G0134700|OS01G0138800|OS01G0150200|OS01G0150800|OS01G0158500|OS01G0159400|OS01G0176000|OS01G0176100|OS01G0176200|OS01G0178400|OS01G0188100|OS01G0190400|OS01G0191700|OS01G0205600|OS01G0209700|OS01G0209750|OS01G0217800|OS01G0225000|OS01G0225400|OS01G0225500|OS01G0238500|OS01G0249200|OS01G0284500|OS01G0314100|OS01G0348600|OS01G0369…	1399	OS01G0101200|OS01G0127450|OS01G0150200|OS01G0150800|OS01G0178400|OS01G0225400|OS01G0238500|OS01G0249200|OS01G0555200|OS01G0612500|OS01G0660300|OS01G0686200|OS01G0743400|OS01G0814800|OS01G0854800|OS01G0873100|OS01G0873200|OS01G0919900|OS01G0921500|OS01G0952000|OS01G0952100|OS02G0110200|OS02G0114100|OS02G0119250|OS02G0124599|OS02G0178800|OS02G0183900|OS02G0194700|OS02G0207100|OS02G0207400|OS02G0243…	177	OS01G0100900|OS01G0110400|OS01G0110700|OS01G0134700|OS01G0138800|OS01G0158500|OS01G0159400|OS01G0176000|OS01G0176100|OS01G0176200|OS01G0188100|OS01G0190400|OS01G0191700|OS01G0205600|OS01G0209700|OS01G0209750|OS01G0217800|OS01G0225000|OS01G0225500|OS01G0284500|OS01G0314100|OS01G0348600|OS01G0369900|OS01G0370000|OS01G0633400|OS01G0654100|OS01G0654500|OS01G0655800|OS01G0687800|OS01G0705100|OS01G0722…	299	http://amigo.geneontology.org/cgi-bin/amigo/term_details?term=GO:0019752	yes
oxoacid metabolic process	GO:0043436	0.00013	0.0177438	500	OS01G0100900|OS01G0101200|OS01G0110400|OS01G0110700|OS01G0127450|OS01G0134700|OS01G0138800|OS01G0150200|OS01G0150800|OS01G0158500|OS01G0159400|OS01G0176000|OS01G0176100|OS01G0176200|OS01G0178400|OS01G0188100|OS01G0190400|OS01G0191700|OS01G0205600|OS01G0209700|OS01G0209750|OS01G0217800|OS01G0225000|OS01G0225400|OS01G0225500|OS01G0238500|OS01G0249200|OS01G0284500|OS01G0314100|OS01G0348600|OS01G0369…	1476	OS01G0101200|OS01G0127450|OS01G0150200|OS01G0150800|OS01G0178400|OS01G0225400|OS01G0238500|OS01G0249200|OS01G0555200|OS01G0612500|OS01G0660300|OS01G0686200|OS01G0743400|OS01G0814800|OS01G0854800|OS01G0873100|OS01G0873200|OS01G0919900|OS01G0921500|OS01G0952000|OS01G0952100|OS01G0960900|OS02G0110200|OS02G0114100|OS02G0119250|OS02G0124599|OS02G0178800|OS02G0183900|OS02G0194700|OS02G0207100|OS02G0207…	187	OS01G0100900|OS01G0110400|OS01G0110700|OS01G0134700|OS01G0138800|OS01G0158500|OS01G0159400|OS01G0176000|OS01G0176100|OS01G0176200|OS01G0188100|OS01G0190400|OS01G0191700|OS01G0205600|OS01G0209700|OS01G0209750|OS01G0217800|OS01G0225000|OS01G0225500|OS01G0284500|OS01G0314100|OS01G0348600|OS01G0369900|OS01G0370000|OS01G0633400|OS01G0654100|OS01G0654500|OS01G0655800|OS01G0687800|OS01G0704100|OS01G0705…	313	http://amigo.geneontology.org/cgi-bin/amigo/term_details?term=GO:0043436	yes
chitin metabolic process	GO:0006030	0.00014	0.0187548	28	OS01G0287600|OS01G0660200|OS01G0860400|OS01G0860500|OS02G0257300|OS02G0605900|OS03G0132900|OS04G0493600|OS05G0138200|OS05G0247100|OS05G0399300|OS05G0399400|OS06G0726100|OS06G0726200|OS10G0416800|OS10G0542900|OS11G0462100|OS11G0700900|OS11G0701000|OS11G0701100|OS11G0701200|OS11G0701400|OS11G0701600|OS11G0701800|OS11G0701900|OS11G0702100|OS12G0131150|OS12G0257400	51	OS01G0287600|OS02G0257300|OS03G0132900|OS04G0493600|OS11G0462100|OS11G0701000|OS11G0701800|OS12G0257400	8	OS01G0660200|OS01G0860400|OS01G0860500|OS02G0605900|OS05G0138200|OS05G0247100|OS05G0399300|OS05G0399400|OS06G0726100|OS06G0726200|OS10G0416800|OS10G0542900|OS11G0700900|OS11G0701100|OS11G0701200|OS11G0701400|OS11G0701600|OS11G0701900|OS11G0702100|OS12G0131150	20	http://amigo.geneontology.org/cgi-bin/amigo/term_details?term=GO:0006030	yes
plant-type cell wall organization or biogenesis	GO:0071669	0.00015	0.0193768	115	OS01G0104900|OS01G0157700|OS01G0159200|OS01G0159250|OS01G0191300|OS01G0248900|OS01G0249100|OS01G0378100|OS01G0631100|OS01G0709000|OS01G0712800|OS01G0750300|OS01G0787000|OS01G0823100|OS01G0823150|OS01G0823500|OS01G0924933|OS01G0963000|OS02G0114100|OS02G0158500|OS02G0161800|OS02G0252200|OS02G0267200|OS02G0308800|OS02G0556000|OS02G0755000|OS02G0777400|OS02G0833900|OS02G0833975|OS03G0184300|OS03G0215…	290	OS01G0104900|OS01G0159200|OS01G0159250|OS01G0191300|OS01G0249100|OS01G0378100|OS01G0631100|OS01G0709000|OS01G0750300|OS01G0924933|OS01G0963000|OS02G0114100|OS02G0158500|OS02G0161800|OS02G0308800|OS02G0556000|OS02G0755000|OS02G0777400|OS02G0833900|OS02G0833975|OS03G0184300|OS03G0215700|OS03G0287750|OS03G0287800|OS03G0291200|OS03G0377100|OS03G0416200|OS03G0416250|OS03G0817800|OS03G0822000|OS04G0498…	75	OS01G0157700|OS01G0248900|OS01G0712800|OS01G0787000|OS01G0823100|OS01G0823150|OS01G0823500|OS02G0252200|OS02G0267200|OS03G0754500|OS03G0793100|OS03G0808000|OS03G0808100|OS03G0808150|OS04G0228400|OS04G0429500|OS04G0605000|OS04G0688300|OS04G0688500|OS05G0194500|OS05G0276500|OS05G0477600|OS06G0306300|OS06G0490400|OS06G0530400|OS06G0681600|OS07G0104500|OS07G0581000|OS07G0604300|OS07G0694300|OS07G0694…	40	http://amigo.geneontology.org/cgi-bin/amigo/term_details?term=GO:0071669	yes
oxalate metabolic process	GO:0033609	0.00015	0.0193768	22	OS01G0249200|OS01G0284500|OS01G0705100|OS01G0952000|OS01G0952100|OS03G0693900|OS03G0694000|OS04G0288100|OS08G0189100|OS08G0189200|OS08G0189300|OS08G0189600|OS08G0189700|OS08G0189850|OS08G0231400|OS08G0459700|OS08G0460000|OS09G0568500|OS09G0568700|OS12G0154800|OS12G0154900|OS12G0155000	37	OS01G0249200|OS01G0952000|OS01G0952100|OS08G0189100|OS08G0231400|OS08G0459700|OS08G0460000	7	OS01G0284500|OS01G0705100|OS03G0693900|OS03G0694000|OS04G0288100|OS08G0189200|OS08G0189300|OS08G0189600|OS08G0189700|OS08G0189850|OS09G0568500|OS09G0568700|OS12G0154800|OS12G0154900|OS12G0155000	15	http://amigo.geneontology.org/cgi-bin/amigo/term_details?term=GO:0033609	yes
response to karrikin	GO:0080167	0.00016	0.0201603	46	OS01G0126200|OS01G0126900|OS01G0266100|OS01G0631400|OS01G0692000|OS02G0203000|OS02G0606200|OS02G0695800|OS02G0695900|OS02G0788600|OS03G0277600|OS03G0277700|OS03G0808900|OS03G0808950|OS04G0481100|OS04G0493000|OS04G0647800|OS05G0112800|OS05G0529200|OS05G0590000|OS05G0590300|OS06G0133600|OS06G0601500|OS06G0711700|OS07G0168300|OS07G0209100|OS07G0209201|OS07G0421800|OS07G0523400|OS08G0108100|OS08G0127…	97	OS01G0126200|OS01G0266100|OS01G0631400|OS02G0606200|OS02G0788600|OS04G0493000|OS05G0590000|OS05G0590300|OS06G0133600|OS06G0711700|OS07G0421800|OS08G0108100|OS11G0134900|OS11G0135300|OS11G0136400|OS12G0132800|OS12G0555400|OS12G0638300	18	OS01G0126900|OS01G0692000|OS02G0203000|OS02G0695800|OS02G0695900|OS03G0277600|OS03G0277700|OS03G0808900|OS03G0808950|OS04G0481100|OS04G0647800|OS05G0112800|OS05G0529200|OS06G0601500|OS07G0168300|OS07G0209100|OS07G0209201|OS07G0523400|OS08G0127100|OS08G0131300|OS08G0136300|OS08G0136366|OS08G0187800|OS10G0525500|OS11G0116300|OS11G0135000|OS11G0269900|OS11G0275800	28	http://amigo.geneontology.org/cgi-bin/amigo/term_details?term=GO:0080167	yes
chitin catabolic process	GO:0006032	0.00017	0.0201603	27	OS01G0287600|OS01G0660200|OS01G0860400|OS01G0860500|OS02G0257300|OS02G0605900|OS03G0132900|OS04G0493600|OS05G0138200|OS05G0247100|OS05G0399300|OS05G0399400|OS06G0726100|OS06G0726200|OS10G0416800|OS10G0542900|OS11G0462100|OS11G0700900|OS11G0701000|OS11G0701100|OS11G0701200|OS11G0701400|OS11G0701600|OS11G0701800|OS11G0701900|OS11G0702100|OS12G0257400	49	OS01G0287600|OS02G0257300|OS03G0132900|OS04G0493600|OS11G0462100|OS11G0701000|OS11G0701800|OS12G0257400	8	OS01G0660200|OS01G0860400|OS01G0860500|OS02G0605900|OS05G0138200|OS05G0247100|OS05G0399300|OS05G0399400|OS06G0726100|OS06G0726200|OS10G0416800|OS10G0542900|OS11G0700900|OS11G0701100|OS11G0701200|OS11G0701400|OS11G0701600|OS11G0701900|OS11G0702100	19	http://amigo.geneontology.org/cgi-bin/amigo/term_details?term=GO:0006032	yes
glucosamine-containing compound catabolic process	GO:1901072	0.00017	0.0201603	27	OS01G0287600|OS01G0660200|OS01G0860400|OS01G0860500|OS02G0257300|OS02G0605900|OS03G0132900|OS04G0493600|OS05G0138200|OS05G0247100|OS05G0399300|OS05G0399400|OS06G0726100|OS06G0726200|OS10G0416800|OS10G0542900|OS11G0462100|OS11G0700900|OS11G0701000|OS11G0701100|OS11G0701200|OS11G0701400|OS11G0701600|OS11G0701800|OS11G0701900|OS11G0702100|OS12G0257400	49	OS01G0287600|OS02G0257300|OS03G0132900|OS04G0493600|OS11G0462100|OS11G0701000|OS11G0701800|OS12G0257400	8	OS01G0660200|OS01G0860400|OS01G0860500|OS02G0605900|OS05G0138200|OS05G0247100|OS05G0399300|OS05G0399400|OS06G0726100|OS06G0726200|OS10G0416800|OS10G0542900|OS11G0700900|OS11G0701100|OS11G0701200|OS11G0701400|OS11G0701600|OS11G0701900|OS11G0702100	19	http://amigo.geneontology.org/cgi-bin/amigo/term_details?term=GO:1901072	yes
response to stimulus	GO:0050896	0.00017	0.0201603	1916	OS01G0110800|OS01G0113000|OS01G0126200|OS01G0126900|OS01G0127450|OS01G0127900|OS01G0128000|OS01G0130000|OS01G0130200|OS01G0130400|OS01G0132766|OS01G0134700|OS01G0136100|OS01G0136200|OS01G0136400|OS01G0140100|OS01G0149350|OS01G0149500|OS01G0149700|OS01G0151400|OS01G0151500|OS01G0166700|OS01G0168200|OS01G0171100|OS01G0174000|OS01G0176400|OS01G0176700|OS01G0177100|OS01G0178400|OS01G0185900|OS01G0190…	6112	OS01G0110800|OS01G0113000|OS01G0126200|OS01G0127450|OS01G0130200|OS01G0132766|OS01G0136100|OS01G0136200|OS01G0140100|OS01G0171100|OS01G0176700|OS01G0177100|OS01G0178400|OS01G0190300|OS01G0191900|OS01G0205900|OS01G0206700|OS01G0221100|OS01G0229250|OS01G0248500|OS01G0263300|OS01G0266100|OS01G0268100|OS01G0269800|OS01G0278950|OS01G0278975|OS01G0283600|OS01G0283700|OS01G0286900|OS01G0296450|OS01G0296…	809	OS01G0126900|OS01G0127900|OS01G0128000|OS01G0130000|OS01G0130400|OS01G0134700|OS01G0136400|OS01G0149350|OS01G0149500|OS01G0149700|OS01G0151400|OS01G0151500|OS01G0166700|OS01G0168200|OS01G0174000|OS01G0176400|OS01G0185900|OS01G0194300|OS01G0201250|OS01G0202700|OS01G0203000|OS01G0205600|OS01G0206300|OS01G0209500|OS01G0209700|OS01G0217800|OS01G0218100|OS01G0224400|OS01G0225000|OS01G0225600|OS01G0231…	1107	http://amigo.geneontology.org/cgi-bin/amigo/term_details?term=GO:0050896	yes
amino sugar catabolic process	GO:0046348	0.00017	0.0201603	27	OS01G0287600|OS01G0660200|OS01G0860400|OS01G0860500|OS02G0257300|OS02G0605900|OS03G0132900|OS04G0493600|OS05G0138200|OS05G0247100|OS05G0399300|OS05G0399400|OS06G0726100|OS06G0726200|OS10G0416800|OS10G0542900|OS11G0462100|OS11G0700900|OS11G0701000|OS11G0701100|OS11G0701200|OS11G0701400|OS11G0701600|OS11G0701800|OS11G0701900|OS11G0702100|OS12G0257400	49	OS01G0287600|OS02G0257300|OS03G0132900|OS04G0493600|OS11G0462100|OS11G0701000|OS11G0701800|OS12G0257400	8	OS01G0660200|OS01G0860400|OS01G0860500|OS02G0605900|OS05G0138200|OS05G0247100|OS05G0399300|OS05G0399400|OS06G0726100|OS06G0726200|OS10G0416800|OS10G0542900|OS11G0700900|OS11G0701100|OS11G0701200|OS11G0701400|OS11G0701600|OS11G0701900|OS11G0702100	19	http://amigo.geneontology.org/cgi-bin/amigo/term_details?term=GO:0046348	yes
pectin catabolic process	GO:0045490	0.00018	0.0210019	29	OS01G0234300|OS01G0234499|OS01G0254300|OS01G0311800|OS01G0312500|OS01G0312600|OS01G0743200|OS01G0788400|OS01G0880300|OS01G0880350|OS02G0214400|OS02G0288100|OS02G0783000|OS03G0398900|OS03G0399000|OS04G0553500|OS04G0553650|OS05G0361500|OS05G0521600|OS06G0193200|OS07G0675100|OS08G0554100|OS08G0554300|OS09G0433700|OS10G0407000|OS10G0457200|OS10G0469700|OS11G0172100|OS11G0683800	54	OS01G0234300|OS01G0234499|OS01G0254300|OS01G0312500|OS01G0312600|OS01G0743200|OS01G0788400|OS01G0880300|OS01G0880350|OS02G0214400|OS02G0288100|OS02G0783000|OS04G0553500|OS04G0553650|OS05G0361500|OS05G0521600|OS06G0193200|OS07G0675100|OS08G0554100|OS08G0554300|OS09G0433700|OS10G0457200|OS11G0172100|OS11G0683800	24	OS01G0311800|OS03G0398900|OS03G0399000|OS10G0407000|OS10G0469700	5	http://amigo.geneontology.org/cgi-bin/amigo/term_details?term=GO:0045490	yes
nucleobase catabolic process	GO:0046113	0.00021	0.0241133	15	OS01G0807900|OS02G0702700|OS02G0736400|OS03G0790700|OS03G0791200|OS05G0542200|OS06G0665500|OS07G0245100|OS07G0281700|OS07G0281800|OS07G0282300|OS07G0282401|OS07G0282500|OS07G0485100|OS08G0504400	22	OS02G0702700|OS06G0665500|OS07G0282300|OS07G0282401|OS07G0282500	5	OS01G0807900|OS02G0736400|OS03G0790700|OS03G0791200|OS05G0542200|OS07G0245100|OS07G0281700|OS07G0281800|OS07G0485100|OS08G0504400	10	http://amigo.geneontology.org/cgi-bin/amigo/term_details?term=GO:0046113	yes
glucosamine-containing compound metabolic process	GO:1901071	0.00022	0.0248669	28	OS01G0287600|OS01G0660200|OS01G0860400|OS01G0860500|OS02G0257300|OS02G0605900|OS03G0132900|OS04G0493600|OS05G0138200|OS05G0247100|OS05G0399300|OS05G0399400|OS06G0726100|OS06G0726200|OS10G0416800|OS10G0542900|OS11G0462100|OS11G0700900|OS11G0701000|OS11G0701100|OS11G0701200|OS11G0701400|OS11G0701600|OS11G0701800|OS11G0701900|OS11G0702100|OS12G0131150|OS12G0257400	52	OS01G0287600|OS02G0257300|OS03G0132900|OS04G0493600|OS11G0462100|OS11G0701000|OS11G0701800|OS12G0257400	8	OS01G0660200|OS01G0860400|OS01G0860500|OS02G0605900|OS05G0138200|OS05G0247100|OS05G0399300|OS05G0399400|OS06G0726100|OS06G0726200|OS10G0416800|OS10G0542900|OS11G0700900|OS11G0701100|OS11G0701200|OS11G0701400|OS11G0701600|OS11G0701900|OS11G0702100|OS12G0131150	20	http://amigo.geneontology.org/cgi-bin/amigo/term_details?term=GO:1901071	yes
phenylpropanoid biosynthetic process	GO:0009699	0.00025	0.0278231	75	OS01G0104900|OS01G0127450|OS01G0182700|OS01G0263300|OS01G0283600|OS01G0283700|OS01G0315600|OS01G0315700|OS01G0591000|OS01G0591250|OS01G0591300|OS01G0828100|OS01G0837200|OS01G0842400|OS01G0854800|OS01G0924933|OS02G0187800|OS02G0243300|OS02G0577100|OS02G0626600|OS02G0811800|OS03G0223200|OS03G0273200|OS03G0339400|OS03G0809000|OS04G0229100|OS04G0353600|OS04G0354600|OS04G0612700|OS04G0666800|OS05G0363…	178	OS01G0104900|OS01G0127450|OS01G0182700|OS01G0263300|OS01G0283600|OS01G0283700|OS01G0315600|OS01G0315700|OS01G0837200|OS01G0842400|OS01G0854800|OS01G0924933|OS02G0243300|OS03G0223200|OS03G0339400|OS04G0353600|OS04G0354600|OS04G0612700|OS05G0457800|OS07G0107000|OS07G0107366|OS08G0183900|OS08G0557800|OS09G0400400|OS09G0419200|OS09G0491820|OS09G0491822|OS09G0567500|OS10G0334500|OS10G0430200|OS10G0486…	38	OS01G0591000|OS01G0591250|OS01G0591300|OS01G0828100|OS02G0187800|OS02G0577100|OS02G0626600|OS02G0811800|OS03G0273200|OS03G0809000|OS04G0229100|OS04G0666800|OS05G0363100|OS06G0349700|OS06G0349750|OS06G0521200|OS06G0623600|OS06G0626733|OS06G0677300|OS07G0106900|OS07G0107100|OS07G0416600|OS07G0526600|OS07G0637700|OS08G0298700|OS08G0475400|OS09G0127300|OS09G0399800|OS09G0400000|OS09G0400100|OS10G0135…	37	http://amigo.geneontology.org/cgi-bin/amigo/term_details?term=GO:0009699	yes
oxylipin biosynthetic process	GO:0031408	0.00027	0.0291519	27	OS01G0369900|OS01G0370000|OS02G0194700|OS02G0218750|OS02G0218800|OS02G0817700|OS03G0225900|OS03G0699700|OS03G0700400|OS03G0700450|OS03G0700700|OS03G0738600|OS04G0443801|OS05G0304600|OS06G0215500|OS06G0215600|OS06G0215750|OS06G0215900|OS06G0215925|OS06G0216000|OS06G0216200|OS06G0216300|OS08G0476900|OS08G0508800|OS08G0509100|OS10G0457600|OS12G0559200	50	OS02G0194700|OS05G0304600|OS12G0559200	3	OS01G0369900|OS01G0370000|OS02G0218750|OS02G0218800|OS02G0817700|OS03G0225900|OS03G0699700|OS03G0700400|OS03G0700450|OS03G0700700|OS03G0738600|OS04G0443801|OS06G0215500|OS06G0215600|OS06G0215750|OS06G0215900|OS06G0215925|OS06G0216000|OS06G0216200|OS06G0216300|OS08G0476900|OS08G0508800|OS08G0509100|OS10G0457600	24	http://amigo.geneontology.org/cgi-bin/amigo/term_details?term=GO:0031408	yes
oxylipin metabolic process	GO:0031407	0.00027	0.0291519	27	OS01G0369900|OS01G0370000|OS02G0194700|OS02G0218750|OS02G0218800|OS02G0817700|OS03G0225900|OS03G0699700|OS03G0700400|OS03G0700450|OS03G0700700|OS03G0738600|OS04G0443801|OS05G0304600|OS06G0215500|OS06G0215600|OS06G0215750|OS06G0215900|OS06G0215925|OS06G0216000|OS06G0216200|OS06G0216300|OS08G0476900|OS08G0508800|OS08G0509100|OS10G0457600|OS12G0559200	50	OS02G0194700|OS05G0304600|OS12G0559200	3	OS01G0369900|OS01G0370000|OS02G0218750|OS02G0218800|OS02G0817700|OS03G0225900|OS03G0699700|OS03G0700400|OS03G0700450|OS03G0700700|OS03G0738600|OS04G0443801|OS06G0215500|OS06G0215600|OS06G0215750|OS06G0215900|OS06G0215925|OS06G0216000|OS06G0216200|OS06G0216300|OS08G0476900|OS08G0508800|OS08G0509100|OS10G0457600	24	http://amigo.geneontology.org/cgi-bin/amigo/term_details?term=GO:0031407	yes
fatty acid oxidation	GO:0019395	0.00028	0.0297871	31	OS01G0110400|OS01G0159400|OS01G0205600|OS01G0348600|OS01G0925200|OS02G0274100|OS02G0634800|OS02G0654000|OS02G0817700|OS03G0310400|OS03G0786000|OS03G0835400|OS04G0407850|OS05G0125500|OS05G0163700|OS05G0392700|OS05G0529200|OS06G0103500|OS06G0211300|OS06G0346300|OS06G0354500|OS07G0152800|OS07G0675000|OS08G0323400|OS08G0401500|OS09G0363900|OS09G0544900|OS10G0457600|OS11G0269900|OS11G0275800|OS11G0605…	60	OS02G0654000|OS04G0407850|OS08G0323400|OS08G0401500|OS09G0363900	5	OS01G0110400|OS01G0159400|OS01G0205600|OS01G0348600|OS01G0925200|OS02G0274100|OS02G0634800|OS02G0817700|OS03G0310400|OS03G0786000|OS03G0835400|OS05G0125500|OS05G0163700|OS05G0392700|OS05G0529200|OS06G0103500|OS06G0211300|OS06G0346300|OS06G0354500|OS07G0152800|OS07G0675000|OS09G0544900|OS10G0457600|OS11G0269900|OS11G0275800|OS11G0605500	26	http://amigo.geneontology.org/cgi-bin/amigo/term_details?term=GO:0019395	yes
monocarboxylic acid catabolic process	GO:0072329	0.00029	0.0304038	38	OS01G0110400|OS01G0159400|OS01G0205600|OS01G0348600|OS01G0901700|OS01G0925200|OS02G0274100|OS02G0299300|OS02G0634800|OS02G0654000|OS02G0817700|OS03G0122300|OS03G0310400|OS03G0786000|OS03G0835400|OS04G0581000|OS04G0581100|OS05G0101600|OS05G0125500|OS05G0163700|OS05G0392700|OS05G0529200|OS06G0103500|OS06G0211300|OS06G0346300|OS06G0354500|OS07G0152800|OS07G0675000|OS08G0323400|OS08G0472800|OS09G0457…	78	OS02G0299300|OS02G0654000|OS05G0101600|OS08G0323400|OS09G0457100|OS09G0570800	6	OS01G0110400|OS01G0159400|OS01G0205600|OS01G0348600|OS01G0901700|OS01G0925200|OS02G0274100|OS02G0634800|OS02G0817700|OS03G0122300|OS03G0310400|OS03G0786000|OS03G0835400|OS04G0581000|OS04G0581100|OS05G0125500|OS05G0163700|OS05G0392700|OS05G0529200|OS06G0103500|OS06G0211300|OS06G0346300|OS06G0354500|OS07G0152800|OS07G0675000|OS08G0472800|OS09G0544900|OS10G0457600|OS10G0536400|OS11G0269900|OS11G0275…	32	http://amigo.geneontology.org/cgi-bin/amigo/term_details?term=GO:0072329	yes
cell wall modification	GO:0042545	0.00034	0.0351366	39	OS01G0234300|OS01G0234499|OS01G0254300|OS01G0311800|OS01G0312500|OS01G0312600|OS01G0694100|OS01G0743200|OS01G0763900|OS01G0788400|OS01G0880300|OS01G0880350|OS02G0211900|OS02G0288100|OS02G0783000|OS03G0291200|OS03G0398900|OS03G0399000|OS03G0756300|OS03G0808000|OS04G0122000|OS04G0553500|OS04G0553650|OS04G0604300|OS05G0361500|OS05G0512600|OS05G0521600|OS06G0193200|OS06G0207500|OS06G0665200|OS07G0600…	81	OS01G0234300|OS01G0234499|OS01G0254300|OS01G0312500|OS01G0312600|OS01G0743200|OS01G0763900|OS01G0788400|OS01G0880300|OS01G0880350|OS02G0288100|OS02G0783000|OS03G0291200|OS03G0756300|OS04G0122000|OS04G0553500|OS04G0553650|OS04G0604300|OS05G0361500|OS05G0512600|OS05G0521600|OS06G0193200|OS06G0207500|OS06G0665200|OS07G0600700|OS07G0675100|OS09G0433700|OS09G0560850|OS11G0172100|OS11G0683800	30	OS01G0311800|OS01G0694100|OS02G0211900|OS03G0398900|OS03G0399000|OS03G0808000|OS10G0407000|OS10G0527900|OS11G0695800	9	http://amigo.geneontology.org/cgi-bin/amigo/term_details?term=GO:0042545	yes
carbohydrate transmembrane transport	GO:0034219	0.00038	0.0387172	35	OS01G0133400|OS01G0172100|OS01G0311300|OS01G0511600|OS02G0160400|OS02G0229400|OS02G0573500|OS02G0574000|OS02G0574100|OS03G0118200|OS03G0363600|OS04G0452700|OS04G0453200|OS04G0453266|OS04G0453300|OS04G0454200|OS04G0454250|OS04G0679000|OS05G0241200|OS05G0567700|OS05G0567800|OS05G0579000|OS07G0106200|OS07G0151200|OS07G0206600|OS07G0581000|OS08G0104900|OS09G0297400|OS09G0416200|OS10G0360100|OS10G0360…	71	OS01G0172100|OS01G0311300|OS01G0511600|OS02G0160400|OS02G0229400|OS03G0118200|OS04G0452700|OS04G0453200|OS04G0454200|OS04G0454250|OS05G0241200|OS09G0297400|OS10G0578800	13	OS01G0133400|OS02G0573500|OS02G0574000|OS02G0574100|OS03G0363600|OS04G0453266|OS04G0453300|OS04G0679000|OS05G0567700|OS05G0567800|OS05G0579000|OS07G0106200|OS07G0151200|OS07G0206600|OS07G0581000|OS08G0104900|OS09G0416200|OS10G0360100|OS10G0360175|OS10G0579200|OS10G0579250|OS11G0643800	22	http://amigo.geneontology.org/cgi-bin/amigo/term_details?term=GO:0034219	yes
fcl_icl_BP
Description	GO	p	FDR	Significant	Gene_in_de	Annotated	Up_Gene	Up_Count	Down_Gene	Down_Count	Links	Result
photosynthesis	GO:0015979	1.2e-25	8.7108e-22	92	OS01G0208700|OS01G0303000|OS01G0501800|OS01G0552300|OS01G0773700|OS01G0869800|OS01G0899425|OS01G0934400|OS01G0938100|OS02G0103800|OS02G0103850|OS02G0197600|OS02G0638300|OS02G0698000|OS02G0744000|OS02G0750100|OS02G0764500|OS03G0129300|OS03G0169100|OS03G0267300|OS03G0333400|OS03G0395000|OS03G0592500|OS03G0786100|OS03G0857400|OS04G0234600|OS04G0414700|OS04G0444800|OS04G0459500|OS04G0473150|OS04G0639…	244	OS01G0208700|OS01G0303000|OS01G0501800|OS01G0552300|OS01G0773700|OS01G0869800|OS01G0899425|OS01G0934400|OS01G0938100|OS02G0103800|OS02G0103850|OS02G0197600|OS02G0638300|OS02G0698000|OS02G0744000|OS02G0750100|OS02G0764500|OS03G0129300|OS03G0169100|OS03G0267300|OS03G0333400|OS03G0592500|OS03G0786100|OS03G0857400|OS04G0234600|OS04G0414700|OS04G0444800|OS04G0459500|OS04G0473150|OS04G0639200|OS04G0690…	86	OS03G0395000|OS04G0678700|OS05G0147500|OS07G0490400|OS10G0442100|OS10G0533100	6	http://amigo.geneontology.org/cgi-bin/amigo/term_details?term=GO:0015979	yes
photosynthesis, dark reaction	GO:0019685	1.5e-11	3.6295e-08	21	OS01G0303000|OS01G0899425|OS02G0698000|OS03G0129300|OS03G0169100|OS03G0267300|OS04G0234600|OS04G0459500|OS05G0427800|OS05G0496200|OS06G0133800|OS07G0176900|OS09G0535000|OS10G0356000|OS10G0442100|OS12G0207600|OS12G0274700|OS12G0291100|OS12G0291400|OS12G0292301|OS12G0292400	35	OS01G0303000|OS01G0899425|OS02G0698000|OS03G0129300|OS03G0169100|OS03G0267300|OS04G0234600|OS04G0459500|OS05G0427800|OS05G0496200|OS06G0133800|OS07G0176900|OS09G0535000|OS10G0356000|OS12G0207600|OS12G0274700|OS12G0291100|OS12G0291400|OS12G0292301|OS12G0292400	20	OS10G0442100	1	http://amigo.geneontology.org/cgi-bin/amigo/term_details?term=GO:0019685	yes
reductive pentose-phosphate cycle	GO:0019253	1.5e-11	3.6295e-08	21	OS01G0303000|OS01G0899425|OS02G0698000|OS03G0129300|OS03G0169100|OS03G0267300|OS04G0234600|OS04G0459500|OS05G0427800|OS05G0496200|OS06G0133800|OS07G0176900|OS09G0535000|OS10G0356000|OS10G0442100|OS12G0207600|OS12G0274700|OS12G0291100|OS12G0291400|OS12G0292301|OS12G0292400	35	OS01G0303000|OS01G0899425|OS02G0698000|OS03G0129300|OS03G0169100|OS03G0267300|OS04G0234600|OS04G0459500|OS05G0427800|OS05G0496200|OS06G0133800|OS07G0176900|OS09G0535000|OS10G0356000|OS12G0207600|OS12G0274700|OS12G0291100|OS12G0291400|OS12G0292301|OS12G0292400	20	OS10G0442100	1	http://amigo.geneontology.org/cgi-bin/amigo/term_details?term=GO:0019253	yes
photosynthesis, light reaction	GO:0019684	8.8e-11	1.59698e-07	38	OS01G0501800|OS01G0552300|OS01G0773700|OS02G0197600|OS02G0744000|OS02G0750100|OS02G0764500|OS03G0267300|OS03G0333400|OS03G0592500|OS03G0857400|OS04G0414700|OS04G0444800|OS04G0473150|OS04G0639200|OS05G0147500|OS05G0401100|OS05G0549100|OS05G0568900|OS05G0586600|OS06G0320500|OS06G0669400|OS06G0725900|OS07G0171100|OS07G0196200|OS07G0490400|OS07G0558400|OS07G0558500|OS07G0562700|OS07G0577600|OS08G0276…	105	OS01G0501800|OS01G0552300|OS01G0773700|OS02G0197600|OS02G0744000|OS02G0750100|OS02G0764500|OS03G0267300|OS03G0333400|OS03G0592500|OS03G0857400|OS04G0414700|OS04G0444800|OS04G0473150|OS04G0639200|OS05G0401100|OS05G0549100|OS05G0568900|OS05G0586600|OS06G0320500|OS06G0669400|OS06G0725900|OS07G0171100|OS07G0196200|OS07G0558400|OS07G0558500|OS07G0562700|OS07G0577600|OS08G0276100|OS08G0435900|OS08G0526…	36	OS05G0147500|OS07G0490400	2	http://amigo.geneontology.org/cgi-bin/amigo/term_details?term=GO:0019684	yes
carbohydrate catabolic process	GO:0016052	2.9e-10	4.21022e-07	83	OS01G0130400|OS01G0296450|OS01G0296700|OS01G0303100|OS01G0312500|OS01G0312600|OS01G0312800|OS01G0332100|OS01G0691000|OS01G0715400|OS01G0743200|OS01G0788400|OS01G0860450|OS01G0860500|OS01G0866400|OS01G0880300|OS01G0940800|OS01G0944700|OS02G0131400|OS02G0151350|OS02G0288100|OS02G0550600|OS02G0575800|OS02G0752200|OS02G0783000|OS03G0141200|OS03G0169100|OS03G0201500|OS03G0201901|OS03G0267300|OS03G0432…	349	OS01G0303100|OS01G0332100|OS01G0691000|OS01G0715400|OS01G0866400|OS01G0944700|OS03G0141200|OS03G0169100|OS03G0201500|OS03G0201901|OS03G0267300|OS04G0432400|OS04G0493400|OS04G0494100|OS05G0319100|OS05G0446900|OS05G0496200|OS05G0536250|OS06G0151900|OS06G0256500|OS06G0608700|OS07G0209100|OS07G0543100|OS08G0206950|OS08G0554300|OS09G0535000|OS10G0189100|OS10G0405600|OS10G0465700|OS10G0521000|OS10G0565…	34	OS01G0130400|OS01G0296450|OS01G0296700|OS01G0312500|OS01G0312600|OS01G0312800|OS01G0743200|OS01G0788400|OS01G0860450|OS01G0860500|OS01G0880300|OS01G0940800|OS02G0131400|OS02G0151350|OS02G0288100|OS02G0550600|OS02G0575800|OS02G0752200|OS02G0783000|OS03G0432277|OS03G0749401|OS04G0137100|OS04G0438400|OS04G0458300|OS04G0497200|OS04G0640700|OS04G0640750|OS05G0361500|OS05G0399400|OS06G0193200|OS06G0256…	49	http://amigo.geneontology.org/cgi-bin/amigo/term_details?term=GO:0016052	yes
photosynthesis, light harvesting	GO:0009765	3.8e-10	4.59737e-07	19	OS02G0197600|OS02G0764500|OS03G0333400|OS03G0592500|OS04G0414700|OS04G0639200|OS05G0147500|OS05G0401100|OS05G0568900|OS06G0320500|OS06G0669400|OS06G0725900|OS07G0558400|OS07G0562700|OS07G0577600|OS08G0435900|OS09G0296800|OS09G0346500|OS11G0242800	33	OS02G0197600|OS02G0764500|OS03G0333400|OS03G0592500|OS04G0414700|OS04G0639200|OS05G0401100|OS05G0568900|OS06G0320500|OS06G0669400|OS06G0725900|OS07G0558400|OS07G0562700|OS07G0577600|OS08G0435900|OS09G0296800|OS09G0346500|OS11G0242800	18	OS05G0147500	1	http://amigo.geneontology.org/cgi-bin/amigo/term_details?term=GO:0009765	yes
carbon fixation	GO:0015977	1.1e-09	1.1407e-06	22	OS01G0208700|OS01G0303000|OS01G0899425|OS02G0698000|OS03G0129300|OS03G0169100|OS03G0267300|OS04G0234600|OS04G0459500|OS05G0427800|OS05G0496200|OS06G0133800|OS07G0176900|OS09G0535000|OS10G0356000|OS10G0442100|OS12G0207600|OS12G0274700|OS12G0291100|OS12G0291400|OS12G0292301|OS12G0292400	45	OS01G0208700|OS01G0303000|OS01G0899425|OS02G0698000|OS03G0129300|OS03G0169100|OS03G0267300|OS04G0234600|OS04G0459500|OS05G0427800|OS05G0496200|OS06G0133800|OS07G0176900|OS09G0535000|OS10G0356000|OS12G0207600|OS12G0274700|OS12G0291100|OS12G0291400|OS12G0292301|OS12G0292400	21	OS10G0442100	1	http://amigo.geneontology.org/cgi-bin/amigo/term_details?term=GO:0015977	yes
response to oxidative stress	GO:0006979	1.9e-09	1.72401e-06	88	OS01G0172600|OS01G0182600|OS01G0270300|OS01G0314800|OS01G0326100|OS01G0326300|OS01G0327000|OS01G0347100|OS01G0580500|OS01G0837200|OS01G0908200|OS01G0913000|OS01G0916400|OS01G0929100|OS01G0962700|OS01G0963000|OS02G0161800|OS02G0236800|OS02G0240300|OS02G0553200|OS02G0562700|OS02G0612900|OS02G0833900|OS02G0833975|OS03G0131200|OS03G0218500|OS03G0234500|OS03G0266900|OS03G0267000|OS03G0285700|OS03G0326…	392	OS01G0172600|OS01G0314800|OS01G0347100|OS01G0837200|OS01G0908200|OS01G0913000|OS01G0916400|OS01G0929100|OS02G0240300|OS02G0553200|OS02G0562700|OS02G0612900|OS03G0131200|OS03G0218500|OS03G0266900|OS03G0267000|OS03G0326500|OS03G0767500|OS03G0820300|OS04G0381700|OS04G0403500|OS04G0452100|OS04G0457500|OS04G0574700|OS04G0676100|OS04G0683850|OS04G0683875|OS06G0185900|OS06G0472000|OS06G0634300|OS07G0188…	47	OS01G0182600|OS01G0270300|OS01G0326100|OS01G0326300|OS01G0327000|OS01G0580500|OS01G0962700|OS01G0963000|OS02G0161800|OS02G0236800|OS02G0833900|OS02G0833975|OS03G0234500|OS03G0285700|OS03G0339400|OS03G0762400|OS04G0203600|OS04G0434800|OS04G0462900|OS04G0498700|OS04G0688100|OS04G0688200|OS04G0688300|OS04G0688500|OS04G0689000|OS05G0135200|OS05G0499300|OS05G0519600|OS06G0521500|OS06G0522300|OS06G0546…	41	http://amigo.geneontology.org/cgi-bin/amigo/term_details?term=GO:0006979	yes
polysaccharide catabolic process	GO:0000272	3.7e-09	2.98426e-06	58	OS01G0130400|OS01G0296450|OS01G0296700|OS01G0303100|OS01G0312500|OS01G0312600|OS01G0312800|OS01G0691000|OS01G0715400|OS01G0743200|OS01G0788400|OS01G0860450|OS01G0860500|OS01G0880300|OS01G0940800|OS01G0944700|OS02G0131400|OS02G0151350|OS02G0288100|OS02G0752200|OS02G0783000|OS03G0141200|OS03G0201500|OS03G0201901|OS03G0432277|OS03G0749401|OS04G0137100|OS04G0438400|OS04G0493400|OS04G0494100|OS04G0497…	222	OS01G0303100|OS01G0691000|OS01G0715400|OS01G0944700|OS03G0141200|OS03G0201500|OS03G0201901|OS04G0493400|OS04G0494100|OS05G0319100|OS05G0446900|OS07G0543100|OS08G0206950|OS08G0554300|OS10G0465700|OS10G0565200|OS12G0420200	17	OS01G0130400|OS01G0296450|OS01G0296700|OS01G0312500|OS01G0312600|OS01G0312800|OS01G0743200|OS01G0788400|OS01G0860450|OS01G0860500|OS01G0880300|OS01G0940800|OS02G0131400|OS02G0151350|OS02G0288100|OS02G0752200|OS02G0783000|OS03G0432277|OS03G0749401|OS04G0137100|OS04G0438400|OS04G0497200|OS04G0640700|OS04G0640750|OS05G0361500|OS05G0399400|OS06G0193200|OS06G0256900|OS07G0675100|OS07G0675133|OS08G0114…	41	http://amigo.geneontology.org/cgi-bin/amigo/term_details?term=GO:0000272	yes
hydrogen peroxide catabolic process	GO:0042744	9.9e-08	7.18641e-05	44	OS01G0172600|OS01G0270300|OS01G0326100|OS01G0326300|OS01G0327000|OS01G0962700|OS01G0963000|OS02G0161800|OS02G0236800|OS02G0240300|OS02G0553200|OS02G0707100|OS02G0833900|OS02G0833975|OS03G0131200|OS03G0234500|OS03G0285700|OS03G0339400|OS03G0762400|OS04G0434800|OS04G0498700|OS04G0688100|OS04G0688200|OS04G0688300|OS04G0688500|OS04G0689000|OS05G0135200|OS05G0499300|OS06G0521500|OS06G0522300|OS06G0546…	163	OS01G0172600|OS02G0240300|OS02G0553200|OS02G0707100|OS03G0131200|OS07G0677400|OS07G0694700|OS08G0549100|OS12G0188700	9	OS01G0270300|OS01G0326100|OS01G0326300|OS01G0327000|OS01G0962700|OS01G0963000|OS02G0161800|OS02G0236800|OS02G0833900|OS02G0833975|OS03G0234500|OS03G0285700|OS03G0339400|OS03G0762400|OS04G0434800|OS04G0498700|OS04G0688100|OS04G0688200|OS04G0688300|OS04G0688500|OS04G0689000|OS05G0135200|OS05G0499300|OS06G0521500|OS06G0522300|OS06G0546500|OS06G0547400|OS07G0115350|OS07G0626700|OS08G0532700|OS10G0109…	35	http://amigo.geneontology.org/cgi-bin/amigo/term_details?term=GO:0042744	yes
carbohydrate metabolic process	GO:0005975	8.5e-07	0.000519298	223	OS01G0101700|OS01G0104900|OS01G0130400|OS01G0176200|OS01G0296200|OS01G0296450|OS01G0296700|OS01G0303000|OS01G0303100|OS01G0312500|OS01G0312600|OS01G0312800|OS01G0332100|OS01G0618900|OS01G0633400|OS01G0649100|OS01G0686200|OS01G0687800|OS01G0691000|OS01G0715400|OS01G0727100|OS01G0743200|OS01G0788400|OS01G0813800|OS01G0856900|OS01G0860450|OS01G0860500|OS01G0866400|OS01G0867600|OS01G0880300|OS01G0899…	1389	OS01G0101700|OS01G0176200|OS01G0303000|OS01G0303100|OS01G0332100|OS01G0633400|OS01G0686200|OS01G0691000|OS01G0715400|OS01G0856900|OS01G0866400|OS01G0867600|OS01G0899425|OS01G0919400|OS01G0930800|OS01G0944700|OS01G0966700|OS02G0135900|OS02G0206700|OS02G0698000|OS03G0129300|OS03G0141200|OS03G0169100|OS03G0192700|OS03G0201500|OS03G0201901|OS03G0219450|OS03G0255500|OS03G0267300|OS03G0291200|OS03G0305…	107	OS01G0104900|OS01G0130400|OS01G0296200|OS01G0296450|OS01G0296700|OS01G0312500|OS01G0312600|OS01G0312800|OS01G0618900|OS01G0649100|OS01G0687800|OS01G0727100|OS01G0743200|OS01G0788400|OS01G0813800|OS01G0860450|OS01G0860500|OS01G0880300|OS01G0940800|OS01G0946700|OS01G0947000|OS02G0106201|OS02G0124400|OS02G0131400|OS02G0151350|OS02G0288100|OS02G0453500|OS02G0550600|OS02G0575800|OS02G0723200|OS02G0752…	116	http://amigo.geneontology.org/cgi-bin/amigo/term_details?term=GO:0005975	yes
arabinan metabolic process	GO:0031221	9.3e-07	0.000519298	10	OS01G0296450|OS01G0296700|OS02G0752200|OS04G0640700|OS04G0640750|OS11G0291475|OS11G0291500|OS11G0297800|OS11G0673200|OS11G0673400	15	.	0	OS01G0296450|OS01G0296700|OS02G0752200|OS04G0640700|OS04G0640750|OS11G0291475|OS11G0291500|OS11G0297800|OS11G0673200|OS11G0673400	10	http://amigo.geneontology.org/cgi-bin/amigo/term_details?term=GO:0031221	yes
arabinan catabolic process	GO:0031222	9.3e-07	0.000519298	10	OS01G0296450|OS01G0296700|OS02G0752200|OS04G0640700|OS04G0640750|OS11G0291475|OS11G0291500|OS11G0297800|OS11G0673200|OS11G0673400	15	.	0	OS01G0296450|OS01G0296700|OS02G0752200|OS04G0640700|OS04G0640750|OS11G0291475|OS11G0291500|OS11G0297800|OS11G0673200|OS11G0673400	10	http://amigo.geneontology.org/cgi-bin/amigo/term_details?term=GO:0031222	yes
generation of precursor metabolites and energy	GO:0006091	1.3e-06	0.000629113	70	OS01G0208700|OS01G0501800|OS01G0552300|OS01G0649100|OS01G0773700|OS01G0860601|OS02G0197600|OS02G0541700|OS02G0700400|OS02G0744000|OS02G0750100|OS02G0764500|OS03G0267300|OS03G0333400|OS03G0592500|OS03G0655100|OS03G0735000|OS03G0773800|OS03G0857400|OS04G0414700|OS04G0444800|OS04G0473150|OS04G0508200|OS04G0639200|OS05G0147500|OS05G0400400|OS05G0401100|OS05G0496200|OS05G0536250|OS05G0549100|OS05G0568…	334	OS01G0208700|OS01G0501800|OS01G0552300|OS01G0773700|OS02G0197600|OS02G0700400|OS02G0744000|OS02G0750100|OS02G0764500|OS03G0267300|OS03G0333400|OS03G0592500|OS03G0735000|OS03G0773800|OS03G0857400|OS04G0414700|OS04G0444800|OS04G0473150|OS04G0639200|OS05G0401100|OS05G0496200|OS05G0536250|OS05G0549100|OS05G0568900|OS05G0580000|OS05G0586600|OS06G0151900|OS06G0256500|OS06G0320500|OS06G0608700|OS06G0669…	54	OS01G0649100|OS01G0860601|OS02G0541700|OS03G0655100|OS04G0508200|OS05G0147500|OS05G0400400|OS05G0573200|OS06G0142700|OS07G0490400|OS08G0120000|OS08G0128000|OS09G0375000|OS10G0163340|OS10G0442100|OS12G0182200	16	http://amigo.geneontology.org/cgi-bin/amigo/term_details?term=GO:0006091	yes
sulfur amino acid biosynthetic process	GO:0000097	1.3e-06	0.000629113	19	OS01G0101200|OS03G0133900|OS03G0161800|OS04G0165700|OS04G0636300|OS04G0669800|OS04G0669900|OS05G0533500|OS06G0149700|OS06G0149900|OS06G0564500|OS07G0509800|OS09G0294000|OS10G0419400|OS10G0419500|OS10G0517500|OS11G0484000|OS11G0634902|OS12G0607000	49	OS01G0101200|OS03G0133900|OS03G0161800|OS04G0165700|OS04G0669800|OS04G0669900|OS05G0533500|OS06G0149900|OS06G0564500|OS07G0509800|OS09G0294000|OS10G0419500|OS10G0517500|OS11G0484000|OS11G0634902|OS12G0607000	16	OS04G0636300|OS06G0149700|OS10G0419400	3	http://amigo.geneontology.org/cgi-bin/amigo/term_details?term=GO:0000097	yes
cellular metabolic compound salvage	GO:0043094	1.4e-06	0.000635163	32	OS01G0101200|OS01G0511600|OS01G0682500|OS01G0899425|OS02G0101500|OS03G0161800|OS03G0786100|OS04G0490800|OS04G0669800|OS04G0669900|OS05G0427800|OS05G0455700|OS05G0475400|OS07G0108300|OS07G0152900|OS07G0152950|OS07G0484800|OS08G0502700|OS10G0356000|OS10G0419400|OS10G0419500|OS10G0517400|OS10G0578800|OS11G0484000|OS12G0207600|OS12G0274700|OS12G0291100|OS12G0291400|OS12G0292301|OS12G0292400|OS12G0503…	112	OS01G0101200|OS01G0511600|OS01G0682500|OS01G0899425|OS02G0101500|OS03G0161800|OS03G0786100|OS04G0490800|OS04G0669800|OS04G0669900|OS05G0427800|OS05G0475400|OS07G0108300|OS07G0152900|OS07G0152950|OS07G0484800|OS08G0502700|OS10G0356000|OS10G0419500|OS10G0517400|OS10G0578800|OS11G0484000|OS12G0207600|OS12G0274700|OS12G0291100|OS12G0291400|OS12G0292301|OS12G0292400|OS12G0589100	29	OS05G0455700|OS10G0419400|OS12G0503000	3	http://amigo.geneontology.org/cgi-bin/amigo/term_details?term=GO:0043094	yes
hydrogen peroxide metabolic process	GO:0042743	2.2e-06	0.0009394	48	OS01G0158900|OS01G0172600|OS01G0270300|OS01G0326100|OS01G0326300|OS01G0327000|OS01G0962700|OS01G0963000|OS02G0161800|OS02G0236800|OS02G0240300|OS02G0553200|OS02G0707100|OS02G0833900|OS02G0833975|OS03G0131200|OS03G0234500|OS03G0285700|OS03G0339400|OS03G0762400|OS04G0141400|OS04G0434800|OS04G0452100|OS04G0498700|OS04G0688100|OS04G0688200|OS04G0688300|OS04G0688500|OS04G0689000|OS05G0135200|OS05G0499…	204	OS01G0172600|OS02G0240300|OS02G0553200|OS02G0707100|OS03G0131200|OS04G0452100|OS07G0677400|OS07G0694700|OS08G0549100|OS12G0188700	10	OS01G0158900|OS01G0270300|OS01G0326100|OS01G0326300|OS01G0327000|OS01G0962700|OS01G0963000|OS02G0161800|OS02G0236800|OS02G0833900|OS02G0833975|OS03G0234500|OS03G0285700|OS03G0339400|OS03G0762400|OS04G0141400|OS04G0434800|OS04G0498700|OS04G0688100|OS04G0688200|OS04G0688300|OS04G0688500|OS04G0689000|OS05G0135200|OS05G0499300|OS06G0521500|OS06G0522300|OS06G0546500|OS06G0547400|OS07G0115350|OS07G0626…	38	http://amigo.geneontology.org/cgi-bin/amigo/term_details?term=GO:0042743	yes
cellular response to iron ion starvation	GO:0010106	2.8e-06	0.00112918	6	OS01G0689451|OS01G0952800|OS03G0379300|OS05G0551000|OS07G0628500|OS11G0601700	6	OS01G0689451|OS01G0952800|OS03G0379300|OS05G0551000	4	OS07G0628500|OS11G0601700	2	http://amigo.geneontology.org/cgi-bin/amigo/term_details?term=GO:0010106	yes
serine family amino acid metabolic process	GO:0009069	6.7e-06	0.00255975	22	OS01G0101200|OS01G0711400|OS03G0133900|OS03G0738400|OS04G0165700|OS04G0516600|OS04G0623800|OS04G0636300|OS05G0429000|OS05G0533500|OS06G0149700|OS06G0149900|OS06G0564500|OS06G0611900|OS06G0667600|OS07G0108300|OS07G0509800|OS07G0687100|OS10G0516100|OS10G0517500|OS11G0484000|OS11G0634902	68	OS01G0101200|OS01G0711400|OS03G0133900|OS03G0738400|OS04G0165700|OS04G0516600|OS04G0623800|OS05G0429000|OS05G0533500|OS06G0149900|OS06G0564500|OS06G0611900|OS07G0108300|OS07G0509800|OS07G0687100|OS10G0516100|OS10G0517500|OS11G0484000|OS11G0634902	19	OS04G0636300|OS06G0149700|OS06G0667600	3	http://amigo.geneontology.org/cgi-bin/amigo/term_details?term=GO:0009069	yes
methionine biosynthetic process	GO:0009086	2.2e-05	0.0079849	11	OS01G0101200|OS03G0161800|OS04G0636300|OS04G0669800|OS04G0669900|OS09G0294000|OS10G0419400|OS10G0419500|OS10G0517500|OS11G0484000|OS12G0607000	23	OS01G0101200|OS03G0161800|OS04G0669800|OS04G0669900|OS09G0294000|OS10G0419500|OS10G0517500|OS11G0484000|OS12G0607000	9	OS04G0636300|OS10G0419400	2	http://amigo.geneontology.org/cgi-bin/amigo/term_details?term=GO:0009086	yes
L-methionine biosynthetic process	GO:0071265	2.4e-05	0.00803675	9	OS01G0101200|OS03G0161800|OS04G0636300|OS04G0669800|OS04G0669900|OS10G0419400|OS10G0419500|OS10G0517500|OS11G0484000	16	OS01G0101200|OS03G0161800|OS04G0669800|OS04G0669900|OS10G0419500|OS10G0517500|OS11G0484000	7	OS04G0636300|OS10G0419400	2	http://amigo.geneontology.org/cgi-bin/amigo/term_details?term=GO:0071265	yes
amino acid salvage	GO:0043102	2.9e-05	0.00803675	7	OS01G0101200|OS03G0161800|OS04G0669800|OS04G0669900|OS10G0419400|OS10G0419500|OS11G0484000	10	OS01G0101200|OS03G0161800|OS04G0669800|OS04G0669900|OS10G0419500|OS11G0484000	6	OS10G0419400	1	http://amigo.geneontology.org/cgi-bin/amigo/term_details?term=GO:0043102	yes
L-methionine salvage	GO:0071267	2.9e-05	0.00803675	7	OS01G0101200|OS03G0161800|OS04G0669800|OS04G0669900|OS10G0419400|OS10G0419500|OS11G0484000	10	OS01G0101200|OS03G0161800|OS04G0669800|OS04G0669900|OS10G0419500|OS11G0484000	6	OS10G0419400	1	http://amigo.geneontology.org/cgi-bin/amigo/term_details?term=GO:0071267	yes
L-methionine biosynthetic process from methylthioadenosine	GO:0019509	2.9e-05	0.00803675	7	OS01G0101200|OS03G0161800|OS04G0669800|OS04G0669900|OS10G0419400|OS10G0419500|OS11G0484000	10	OS01G0101200|OS03G0161800|OS04G0669800|OS04G0669900|OS10G0419500|OS11G0484000	6	OS10G0419400	1	http://amigo.geneontology.org/cgi-bin/amigo/term_details?term=GO:0019509	yes
anion transport	GO:0006820	3e-05	0.00803675	65	OS01G0110100|OS01G0172100|OS01G0175600|OS01G0175700|OS01G0221600|OS01G0225000|OS01G0266800|OS01G0279700|OS01G0511600|OS01G0704100|OS01G0882800|OS01G0913300|OS01G0945300|OS02G0102200|OS02G0468400|OS02G0593500|OS02G0614966|OS02G0768300|OS02G0809800|OS03G0118200|OS03G0149300|OS03G0244600|OS03G0292200|OS03G0638200|OS03G0795000|OS03G0799900|OS04G0122000|OS04G0186400|OS04G0201800|OS04G0435100|OS04G0452…	332	OS01G0110100|OS01G0172100|OS01G0175600|OS01G0175700|OS01G0221600|OS01G0225000|OS01G0266800|OS01G0279700|OS01G0511600|OS01G0913300|OS01G0945300|OS02G0102200|OS02G0468400|OS02G0593500|OS02G0614966|OS02G0768300|OS02G0809800|OS03G0118200|OS03G0149300|OS03G0292200|OS03G0638200|OS03G0795000|OS03G0799900|OS04G0122000|OS04G0186400|OS04G0201800|OS04G0452100|OS04G0555300|OS04G0574700|OS05G0119000|OS05G0170…	50	OS01G0704100|OS01G0882800|OS03G0244600|OS04G0435100|OS04G0460300|OS04G0659800|OS06G0153200|OS09G0427300|OS09G0472100|OS09G0472200|OS10G0420400|OS10G0494300|OS11G0546600|OS12G0438600|OS12G0638200	15	http://amigo.geneontology.org/cgi-bin/amigo/term_details?term=GO:0006820	yes
ion transport	GO:0006811	3e-05	0.00803675	134	OS01G0110100|OS01G0172100|OS01G0175600|OS01G0175700|OS01G0221600|OS01G0222500|OS01G0224400|OS01G0225000|OS01G0249700|OS01G0266800|OS01G0279700|OS01G0309800|OS01G0511600|OS01G0532600|OS01G0535001|OS01G0557500|OS01G0704100|OS01G0869200|OS01G0873700|OS01G0882800|OS01G0913300|OS01G0933200|OS01G0945300|OS01G0975900|OS02G0102200|OS02G0131800|OS02G0175000|OS02G0232900|OS02G0314300|OS02G0468400|OS02G0510…	807	OS01G0110100|OS01G0172100|OS01G0175600|OS01G0175700|OS01G0221600|OS01G0224400|OS01G0225000|OS01G0266800|OS01G0279700|OS01G0309800|OS01G0511600|OS01G0532600|OS01G0535001|OS01G0557500|OS01G0869200|OS01G0873700|OS01G0913300|OS01G0933200|OS01G0945300|OS01G0975900|OS02G0102200|OS02G0131800|OS02G0175000|OS02G0314300|OS02G0468400|OS02G0510600|OS02G0585200|OS02G0593500|OS02G0614966|OS02G0681000|OS02G0683…	99	OS01G0222500|OS01G0249700|OS01G0704100|OS01G0882800|OS02G0232900|OS02G0787700|OS02G0802500|OS03G0244600|OS03G0861400|OS04G0401700|OS04G0435100|OS04G0460300|OS04G0613000|OS04G0659800|OS04G0686800|OS06G0142700|OS06G0153200|OS06G0178950|OS06G0221200|OS07G0561800|OS07G0666900|OS08G0550600|OS09G0331600|OS09G0427300|OS09G0440851|OS09G0472100|OS09G0472200|OS10G0420400|OS10G0494300|OS11G0123600|OS11G0546…	35	http://amigo.geneontology.org/cgi-bin/amigo/term_details?term=GO:0006811	yes
purine nucleobase metabolic process	GO:0006144	3.1e-05	0.00803675	14	OS01G0873100|OS01G0873200|OS03G0154000|OS03G0790700|OS03G0790900|OS04G0680400|OS05G0430800|OS06G0665500|OS07G0281700|OS07G0281800|OS07G0484800|OS08G0191200|OS10G0138100|OS12G0589100	36	OS01G0873100|OS01G0873200|OS03G0154000|OS03G0790700|OS03G0790900|OS04G0680400|OS06G0665500|OS07G0484800|OS10G0138100|OS12G0589100	10	OS05G0430800|OS07G0281700|OS07G0281800|OS08G0191200	4	http://amigo.geneontology.org/cgi-bin/amigo/term_details?term=GO:0006144	yes
photorespiration	GO:0009853	3.1e-05	0.00803675	20	OS01G0511600|OS01G0682500|OS01G0899425|OS02G0101500|OS03G0786100|OS04G0490800|OS05G0427800|OS05G0475400|OS07G0108300|OS07G0152900|OS07G0152950|OS08G0502700|OS10G0356000|OS10G0578800|OS12G0207600|OS12G0274700|OS12G0291100|OS12G0291400|OS12G0292301|OS12G0292400	64	OS01G0511600|OS01G0682500|OS01G0899425|OS02G0101500|OS03G0786100|OS04G0490800|OS05G0427800|OS05G0475400|OS07G0108300|OS07G0152900|OS07G0152950|OS08G0502700|OS10G0356000|OS10G0578800|OS12G0207600|OS12G0274700|OS12G0291100|OS12G0291400|OS12G0292301|OS12G0292400	20	.	0	http://amigo.geneontology.org/cgi-bin/amigo/term_details?term=GO:0009853	yes
reactive oxygen species metabolic process	GO:0072593	3.5e-05	0.00876086	55	OS01G0128300|OS01G0158900|OS01G0172600|OS01G0270300|OS01G0326100|OS01G0326300|OS01G0327000|OS01G0962700|OS01G0963000|OS02G0161800|OS02G0236800|OS02G0240300|OS02G0553200|OS02G0707100|OS02G0833900|OS02G0833975|OS03G0131200|OS03G0234500|OS03G0285700|OS03G0339400|OS03G0762400|OS04G0141400|OS04G0269600|OS04G0434800|OS04G0452100|OS04G0498700|OS04G0688100|OS04G0688200|OS04G0688300|OS04G0688500|OS04G0689…	269	OS01G0172600|OS02G0240300|OS02G0553200|OS02G0707100|OS03G0131200|OS04G0269600|OS04G0452100|OS07G0677400|OS07G0694700|OS08G0468100|OS08G0468700|OS08G0549100|OS09G0482720|OS10G0500700|OS12G0188700	15	OS01G0128300|OS01G0158900|OS01G0270300|OS01G0326100|OS01G0326300|OS01G0327000|OS01G0962700|OS01G0963000|OS02G0161800|OS02G0236800|OS02G0833900|OS02G0833975|OS03G0234500|OS03G0285700|OS03G0339400|OS03G0762400|OS04G0141400|OS04G0434800|OS04G0498700|OS04G0688100|OS04G0688200|OS04G0688300|OS04G0688500|OS04G0689000|OS05G0135200|OS05G0499300|OS06G0521500|OS06G0522300|OS06G0546500|OS06G0547400|OS07G0115…	40	http://amigo.geneontology.org/cgi-bin/amigo/term_details?term=GO:0072593	yes
small molecule biosynthetic process	GO:0044283	3.9e-05	0.0094367	129	OS01G0101200|OS01G0127450|OS01G0128300|OS01G0188100|OS01G0225000|OS01G0238500|OS01G0369900|OS01G0529800|OS01G0633400|OS01G0687800|OS01G0695300|OS01G0703400|OS01G0757900|OS01G0866400|OS01G0880800|OS01G0919900|OS02G0124400|OS02G0194700|OS02G0218750|OS02G0218800|OS02G0226600|OS02G0273100|OS02G0278700|OS02G0510200|OS02G0572400|OS02G0596300|OS02G0626600|OS02G0701600|OS02G0731900|OS02G0813600|OS03G0133…	776	OS01G0101200|OS01G0188100|OS01G0225000|OS01G0238500|OS01G0369900|OS01G0633400|OS01G0695300|OS01G0703400|OS01G0757900|OS01G0866400|OS01G0919900|OS02G0194700|OS02G0273100|OS02G0510200|OS02G0572400|OS02G0701600|OS02G0731900|OS03G0133900|OS03G0161800|OS03G0192700|OS03G0197000|OS03G0255500|OS03G0267300|OS03G0290300|OS03G0431200|OS03G0689100|OS03G0790700|OS03G0790900|OS03G0797300|OS03G0797400|OS03G0850…	82	OS01G0127450|OS01G0128300|OS01G0529800|OS01G0687800|OS01G0880800|OS02G0124400|OS02G0218750|OS02G0218800|OS02G0226600|OS02G0278700|OS02G0596300|OS02G0626600|OS02G0813600|OS03G0291500|OS03G0352800|OS03G0423300|OS03G0700400|OS03G0701500|OS03G0738600|OS03G0777000|OS04G0445700|OS04G0610900|OS04G0636300|OS04G0657100|OS05G0158600|OS05G0514600|OS06G0110000|OS06G0149700|OS06G0260250|OS06G0260500|OS06G0562…	47	http://amigo.geneontology.org/cgi-bin/amigo/term_details?term=GO:0044283	yes
glycine metabolic process	GO:0006544	5.5e-05	0.0128789	10	OS01G0711400|OS03G0738400|OS04G0516600|OS04G0623800|OS05G0429000|OS06G0611900|OS06G0667600|OS07G0108300|OS07G0687100|OS10G0516100	21	OS01G0711400|OS03G0738400|OS04G0516600|OS04G0623800|OS05G0429000|OS06G0611900|OS07G0108300|OS07G0687100|OS10G0516100	9	OS06G0667600	1	http://amigo.geneontology.org/cgi-bin/amigo/term_details?term=GO:0006544	yes
oxidation-reduction process	GO:0055114	5.9e-05	0.0133838	89	OS01G0110400|OS01G0208700|OS01G0224700|OS01G0228600|OS01G0369900|OS01G0377250|OS01G0552300|OS01G0649100|OS01G0680900|OS01G0860601|OS01G0895200|OS01G0913000|OS02G0278400|OS02G0541700|OS02G0570500|OS02G0638300|OS02G0642300|OS02G0700400|OS02G0744000|OS02G0750100|OS03G0194600|OS03G0267300|OS03G0284600|OS03G0326500|OS03G0352800|OS03G0395000|OS03G0593600|OS03G0594900|OS03G0655100|OS03G0729300|OS03G0735…	501	OS01G0110400|OS01G0208700|OS01G0224700|OS01G0228600|OS01G0369900|OS01G0552300|OS01G0913000|OS02G0570500|OS02G0638300|OS02G0642300|OS02G0700400|OS02G0744000|OS02G0750100|OS03G0194600|OS03G0267300|OS03G0284600|OS03G0326500|OS03G0594900|OS03G0729300|OS03G0735000|OS03G0767500|OS03G0773800|OS03G0835400|OS03G0857400|OS04G0414700|OS04G0444800|OS04G0452100|OS04G0473150|OS05G0163700|OS05G0501300|OS05G0580…	57	OS01G0377250|OS01G0649100|OS01G0680900|OS01G0860601|OS01G0895200|OS02G0278400|OS02G0541700|OS03G0352800|OS03G0395000|OS03G0593600|OS03G0655100|OS03G0807500|OS04G0407900|OS04G0495400|OS04G0508200|OS04G0545400|OS05G0400400|OS05G0573200|OS06G0142700|OS06G0143000|OS07G0112000|OS07G0570550|OS07G0572050|OS07G0680300|OS08G0120000|OS08G0128000|OS08G0401500|OS08G0524400|OS09G0447300|OS09G0548400|OS11G0184…	32	http://amigo.geneontology.org/cgi-bin/amigo/term_details?term=GO:0055114	yes
sulfate assimilation	GO:0000103	6.4e-05	0.0140781	14	OS01G0913000|OS01G0916400|OS03G0326500|OS03G0743900|OS03G0767500|OS04G0111200|OS04G0111225|OS04G0111250|OS04G0676100|OS07G0190800|OS07G0476900|OS09G0559600|OS11G0634902|OS12G0188700	38	OS01G0913000|OS01G0916400|OS03G0326500|OS03G0743900|OS03G0767500|OS04G0111200|OS04G0111225|OS04G0111250|OS04G0676100|OS07G0190800|OS07G0476900|OS09G0559600|OS11G0634902|OS12G0188700	14	.	0	http://amigo.geneontology.org/cgi-bin/amigo/term_details?term=GO:0000103	yes
iron ion homeostasis	GO:0055072	8.3e-05	0.0177205	17	OS01G0662600|OS01G0689451|OS01G0952800|OS03G0229500|OS03G0379300|OS03G0667300|OS03G0667500|OS04G0686800|OS05G0551000|OS06G0103800|OS06G0128300|OS07G0258400|OS07G0467200|OS07G0586900|OS07G0628500|OS08G0545900|OS11G0601700	53	OS01G0662600|OS01G0689451|OS01G0952800|OS03G0229500|OS03G0379300|OS03G0667300|OS03G0667500|OS05G0551000|OS06G0103800|OS06G0128300|OS07G0258400	11	OS04G0686800|OS07G0467200|OS07G0586900|OS07G0628500|OS08G0545900|OS11G0601700	6	http://amigo.geneontology.org/cgi-bin/amigo/term_details?term=GO:0055072	yes
response to karrikin	GO:0080167	9.3e-05	0.0180544	26	OS01G0126900|OS01G0679550|OS02G0606200|OS02G0695900|OS03G0854000|OS04G0203600|OS04G0493000|OS05G0112800|OS05G0590000|OS05G0590300|OS06G0185900|OS06G0646000|OS07G0168300|OS07G0209100|OS07G0523965|OS08G0131300|OS08G0187900|OS10G0525500|OS11G0116300|OS11G0135000|OS11G0135300|OS12G0115700|OS12G0132800|OS12G0133100|OS12G0638200|OS12G0638300	101	OS02G0606200|OS03G0854000|OS04G0493000|OS05G0112800|OS05G0590300|OS06G0185900|OS06G0646000|OS07G0209100|OS07G0523965|OS08G0131300|OS08G0187900|OS10G0525500|OS11G0116300|OS11G0135000|OS12G0115700|OS12G0132800|OS12G0133100|OS12G0638300	18	OS01G0126900|OS01G0679550|OS02G0695900|OS04G0203600|OS05G0590000|OS07G0168300|OS11G0135300|OS12G0638200	8	http://amigo.geneontology.org/cgi-bin/amigo/term_details?term=GO:0080167	yes
pigment metabolic process	GO:0042440	9.3e-05	0.0180544	43	OS01G0372500|OS01G0734600|OS01G0735300|OS01G0793300|OS01G0873100|OS01G0873200|OS02G0137700|OS02G0220400|OS02G0221900|OS03G0395000|OS03G0777000|OS03G0782500|OS03G0841900|OS04G0452100|OS04G0668900|OS04G0678700|OS05G0361200|OS05G0419000|OS05G0430800|OS05G0526800|OS05G0527800|OS06G0128300|OS06G0343600|OS06G0603000|OS06G0651000|OS07G0140232|OS07G0484800|OS07G0546000|OS07G0558500|OS07G0575800|OS07G0601…	202	OS01G0734600|OS01G0735300|OS01G0793300|OS01G0873100|OS01G0873200|OS02G0137700|OS02G0220400|OS02G0221900|OS03G0782500|OS03G0841900|OS04G0452100|OS04G0668900|OS05G0361200|OS05G0419000|OS05G0526800|OS05G0527800|OS06G0128300|OS06G0343600|OS06G0603000|OS06G0651000|OS07G0140232|OS07G0484800|OS07G0546000|OS07G0558500|OS07G0575800|OS07G0601900|OS07G0630400|OS08G0174300|OS09G0519100|OS10G0389200|OS10G0567…	35	OS01G0372500|OS03G0395000|OS03G0777000|OS04G0678700|OS05G0430800|OS08G0191200|OS09G0538000|OS10G0502450	8	http://amigo.geneontology.org/cgi-bin/amigo/term_details?term=GO:0042440	yes
small molecule metabolic process	GO:0044281	9.4e-05	0.0180544	300	OS01G0101200|OS01G0101700|OS01G0106900|OS01G0110400|OS01G0127450|OS01G0128300|OS01G0138800|OS01G0176200|OS01G0188100|OS01G0208700|OS01G0225000|OS01G0238500|OS01G0284500|OS01G0361500|OS01G0369900|OS01G0529800|OS01G0555200|OS01G0556700|OS01G0633400|OS01G0649100|OS01G0686200|OS01G0687800|OS01G0695300|OS01G0703400|OS01G0704100|OS01G0711400|OS01G0757900|OS01G0770200|OS01G0866400|OS01G0867600|OS01G0873…	2077	OS01G0101200|OS01G0101700|OS01G0106900|OS01G0110400|OS01G0138800|OS01G0176200|OS01G0188100|OS01G0208700|OS01G0225000|OS01G0238500|OS01G0361500|OS01G0369900|OS01G0555200|OS01G0556700|OS01G0633400|OS01G0686200|OS01G0695300|OS01G0703400|OS01G0711400|OS01G0757900|OS01G0770200|OS01G0866400|OS01G0867600|OS01G0873100|OS01G0873200|OS01G0913000|OS01G0913300|OS01G0919900|OS01G0952100|OS02G0110200|OS02G0134…	198	OS01G0127450|OS01G0128300|OS01G0284500|OS01G0529800|OS01G0649100|OS01G0687800|OS01G0704100|OS01G0880800|OS02G0124400|OS02G0140300|OS02G0179200|OS02G0218750|OS02G0218800|OS02G0226600|OS02G0278700|OS02G0541700|OS02G0575200|OS02G0575800|OS02G0596300|OS02G0626600|OS02G0804933|OS02G0813600|OS03G0122300|OS03G0291500|OS03G0352800|OS03G0412800|OS03G0423300|OS03G0700400|OS03G0701500|OS03G0738600|OS03G0757…	102	http://amigo.geneontology.org/cgi-bin/amigo/term_details?term=GO:0044281	yes
organic acid biosynthetic process	GO:0016053	9.7e-05	0.0180544	107	OS01G0101200|OS01G0127450|OS01G0128300|OS01G0188100|OS01G0225000|OS01G0238500|OS01G0369900|OS01G0529800|OS01G0633400|OS01G0687800|OS01G0880800|OS01G0919900|OS02G0124400|OS02G0194700|OS02G0218750|OS02G0218800|OS02G0226600|OS02G0273100|OS02G0278700|OS02G0510200|OS02G0596300|OS02G0626600|OS02G0731900|OS02G0813600|OS03G0133900|OS03G0161800|OS03G0290300|OS03G0291500|OS03G0352800|OS03G0423300|OS03G0431…	634	OS01G0101200|OS01G0188100|OS01G0225000|OS01G0238500|OS01G0369900|OS01G0633400|OS01G0919900|OS02G0194700|OS02G0273100|OS02G0510200|OS02G0731900|OS03G0133900|OS03G0161800|OS03G0290300|OS03G0431200|OS03G0790700|OS03G0790900|OS03G0797300|OS03G0797400|OS03G0850400|OS03G0851800|OS04G0116650|OS04G0165700|OS04G0516600|OS04G0659100|OS04G0662700|OS04G0669800|OS04G0669900|OS05G0244700|OS05G0304600|OS05G0460…	63	OS01G0127450|OS01G0128300|OS01G0529800|OS01G0687800|OS01G0880800|OS02G0124400|OS02G0218750|OS02G0218800|OS02G0226600|OS02G0278700|OS02G0596300|OS02G0626600|OS02G0813600|OS03G0291500|OS03G0352800|OS03G0423300|OS03G0700400|OS03G0701500|OS03G0738600|OS03G0777000|OS04G0445700|OS04G0610900|OS04G0636300|OS05G0158600|OS05G0514600|OS06G0110000|OS06G0149700|OS06G0260250|OS06G0260500|OS06G0562300|OS07G0281…	44	http://amigo.geneontology.org/cgi-bin/amigo/term_details?term=GO:0016053	yes
carboxylic acid biosynthetic process	GO:0046394	9.7e-05	0.0180544	107	OS01G0101200|OS01G0127450|OS01G0128300|OS01G0188100|OS01G0225000|OS01G0238500|OS01G0369900|OS01G0529800|OS01G0633400|OS01G0687800|OS01G0880800|OS01G0919900|OS02G0124400|OS02G0194700|OS02G0218750|OS02G0218800|OS02G0226600|OS02G0273100|OS02G0278700|OS02G0510200|OS02G0596300|OS02G0626600|OS02G0731900|OS02G0813600|OS03G0133900|OS03G0161800|OS03G0290300|OS03G0291500|OS03G0352800|OS03G0423300|OS03G0431…	634	OS01G0101200|OS01G0188100|OS01G0225000|OS01G0238500|OS01G0369900|OS01G0633400|OS01G0919900|OS02G0194700|OS02G0273100|OS02G0510200|OS02G0731900|OS03G0133900|OS03G0161800|OS03G0290300|OS03G0431200|OS03G0790700|OS03G0790900|OS03G0797300|OS03G0797400|OS03G0850400|OS03G0851800|OS04G0116650|OS04G0165700|OS04G0516600|OS04G0659100|OS04G0662700|OS04G0669800|OS04G0669900|OS05G0244700|OS05G0304600|OS05G0460…	63	OS01G0127450|OS01G0128300|OS01G0529800|OS01G0687800|OS01G0880800|OS02G0124400|OS02G0218750|OS02G0218800|OS02G0226600|OS02G0278700|OS02G0596300|OS02G0626600|OS02G0813600|OS03G0291500|OS03G0352800|OS03G0423300|OS03G0700400|OS03G0701500|OS03G0738600|OS03G0777000|OS04G0445700|OS04G0610900|OS04G0636300|OS05G0158600|OS05G0514600|OS06G0110000|OS06G0149700|OS06G0260250|OS06G0260500|OS06G0562300|OS07G0281…	44	http://amigo.geneontology.org/cgi-bin/amigo/term_details?term=GO:0046394	yes
catabolic process	GO:0009056	0.00011	0.0199623	307	OS01G0110400|OS01G0123700|OS01G0130400|OS01G0172600|OS01G0212700|OS01G0215000|OS01G0216000|OS01G0216150|OS01G0270300|OS01G0296450|OS01G0296700|OS01G0303100|OS01G0312500|OS01G0312600|OS01G0312800|OS01G0326100|OS01G0326300|OS01G0327000|OS01G0330100|OS01G0332100|OS01G0332800|OS01G0534800|OS01G0608300|OS01G0618800|OS01G0652300|OS01G0679550|OS01G0691000|OS01G0706200|OS01G0711400|OS01G0715400|OS01G0719…	2136	OS01G0110400|OS01G0123700|OS01G0172600|OS01G0303100|OS01G0332100|OS01G0332800|OS01G0534800|OS01G0608300|OS01G0618800|OS01G0652300|OS01G0691000|OS01G0711400|OS01G0715400|OS01G0719100|OS01G0850700|OS01G0866400|OS01G0908200|OS01G0944700|OS02G0168100|OS02G0240300|OS02G0280500|OS02G0553200|OS02G0644000|OS02G0705100|OS02G0707100|OS02G0715000|OS03G0131200|OS03G0141200|OS03G0153500|OS03G0154000|OS03G0169…	133	OS01G0130400|OS01G0212700|OS01G0215000|OS01G0216000|OS01G0216150|OS01G0270300|OS01G0296450|OS01G0296700|OS01G0312500|OS01G0312600|OS01G0312800|OS01G0326100|OS01G0326300|OS01G0327000|OS01G0330100|OS01G0679550|OS01G0706200|OS01G0728100|OS01G0743200|OS01G0748500|OS01G0788400|OS01G0827300|OS01G0827700|OS01G0832100|OS01G0833500|OS01G0842500|OS01G0860450|OS01G0860500|OS01G0880300|OS01G0940800|OS01G0962…	174	http://amigo.geneontology.org/cgi-bin/amigo/term_details?term=GO:0009056	yes
photosynthetic electron transport in photosystem I	GO:0009773	0.00012	0.0202577	8	OS02G0744000|OS02G0750100|OS03G0267300|OS03G0857400|OS08G0276100|OS08G0526300|OS08G0566600|OS10G0536500	15	OS02G0744000|OS02G0750100|OS03G0267300|OS03G0857400|OS08G0276100|OS08G0526300|OS08G0566600|OS10G0536500	8	.	0	http://amigo.geneontology.org/cgi-bin/amigo/term_details?term=GO:0009773	yes
photosynthesis, light harvesting in photosystem I	GO:0009768	0.00012	0.0202577	8	OS02G0197600|OS02G0764500|OS03G0592500|OS04G0414700|OS07G0558400|OS07G0577600|OS09G0346500|OS11G0242800	15	OS02G0197600|OS02G0764500|OS03G0592500|OS04G0414700|OS07G0558400|OS07G0577600|OS09G0346500|OS11G0242800	8	.	0	http://amigo.geneontology.org/cgi-bin/amigo/term_details?term=GO:0009768	yes
metabolic process	GO:0008152	0.00012	0.0202577	1502	OS01G0101200|OS01G0101700|OS01G0104900|OS01G0105800|OS01G0106900|OS01G0110400|OS01G0113000|OS01G0123700|OS01G0127450|OS01G0128000|OS01G0128300|OS01G0129600|OS01G0130400|OS01G0132766|OS01G0132800|OS01G0138800|OS01G0140700|OS01G0158900|OS01G0159000|OS01G0164600|OS01G0164650|OS01G0172600|OS01G0176200|OS01G0176700|OS01G0179600|OS01G0179800|OS01G0182400|OS01G0182600|OS01G0186000|OS01G0188100|OS01G0191…	12033	OS01G0101200|OS01G0101700|OS01G0105800|OS01G0106900|OS01G0110400|OS01G0123700|OS01G0138800|OS01G0140700|OS01G0164600|OS01G0164650|OS01G0172600|OS01G0176200|OS01G0179600|OS01G0179800|OS01G0182400|OS01G0188100|OS01G0200300|OS01G0208700|OS01G0213100|OS01G0224700|OS01G0225000|OS01G0228600|OS01G0234100|OS01G0235700|OS01G0236700|OS01G0238500|OS01G0261200|OS01G0264000|OS01G0266500|OS01G0283600|OS01G0292…	828	OS01G0104900|OS01G0113000|OS01G0127450|OS01G0128000|OS01G0128300|OS01G0129600|OS01G0130400|OS01G0132766|OS01G0132800|OS01G0158900|OS01G0159000|OS01G0176700|OS01G0182600|OS01G0186000|OS01G0191100|OS01G0202500|OS01G0211200|OS01G0212700|OS01G0215000|OS01G0216000|OS01G0216150|OS01G0224100|OS01G0251100|OS01G0270300|OS01G0284500|OS01G0296200|OS01G0296450|OS01G0296700|OS01G0303600|OS01G0312500|OS01G0312…	674	http://amigo.geneontology.org/cgi-bin/amigo/term_details?term=GO:0008152	yes
photosynthetic electron transport chain	GO:0009767	0.00013	0.021447	15	OS01G0552300|OS02G0744000|OS02G0750100|OS03G0267300|OS03G0857400|OS04G0414700|OS04G0444800|OS04G0473150|OS06G0669400|OS06G0725900|OS07G0196200|OS08G0276100|OS08G0526300|OS08G0566600|OS10G0536500	45	OS01G0552300|OS02G0744000|OS02G0750100|OS03G0267300|OS03G0857400|OS04G0414700|OS04G0444800|OS04G0473150|OS06G0669400|OS06G0725900|OS07G0196200|OS08G0276100|OS08G0526300|OS08G0566600|OS10G0536500	15	.	0	http://amigo.geneontology.org/cgi-bin/amigo/term_details?term=GO:0009767	yes
pectin catabolic process	GO:0045490	0.00014	0.0220926	17	OS01G0312500|OS01G0312600|OS01G0743200|OS01G0788400|OS01G0880300|OS02G0288100|OS02G0783000|OS04G0137100|OS04G0438400|OS05G0361500|OS06G0193200|OS07G0675100|OS07G0675133|OS08G0206950|OS08G0450100|OS08G0554300|OS10G0457200	55	OS08G0206950|OS08G0554300	2	OS01G0312500|OS01G0312600|OS01G0743200|OS01G0788400|OS01G0880300|OS02G0288100|OS02G0783000|OS04G0137100|OS04G0438400|OS05G0361500|OS06G0193200|OS07G0675100|OS07G0675133|OS08G0450100|OS10G0457200	15	http://amigo.geneontology.org/cgi-bin/amigo/term_details?term=GO:0045490	yes
methionine metabolic process	GO:0006555	0.00014	0.0220926	11	OS01G0101200|OS03G0161800|OS04G0636300|OS04G0669800|OS04G0669900|OS09G0294000|OS10G0419400|OS10G0419500|OS10G0517500|OS11G0484000|OS12G0607000	27	OS01G0101200|OS03G0161800|OS04G0669800|OS04G0669900|OS09G0294000|OS10G0419500|OS10G0517500|OS11G0484000|OS12G0607000	9	OS04G0636300|OS10G0419400	2	http://amigo.geneontology.org/cgi-bin/amigo/term_details?term=GO:0006555	yes
sulfur amino acid metabolic process	GO:0000096	0.00021	0.0324338	19	OS01G0101200|OS03G0133900|OS03G0161800|OS04G0165700|OS04G0636300|OS04G0669800|OS04G0669900|OS05G0533500|OS06G0149700|OS06G0149900|OS06G0564500|OS07G0509800|OS09G0294000|OS10G0419400|OS10G0419500|OS10G0517500|OS11G0484000|OS11G0634902|OS12G0607000	67	OS01G0101200|OS03G0133900|OS03G0161800|OS04G0165700|OS04G0669800|OS04G0669900|OS05G0533500|OS06G0149900|OS06G0564500|OS07G0509800|OS09G0294000|OS10G0419500|OS10G0517500|OS11G0484000|OS11G0634902|OS12G0607000	16	OS04G0636300|OS06G0149700|OS10G0419400	3	http://amigo.geneontology.org/cgi-bin/amigo/term_details?term=GO:0000096	yes
plastid organization	GO:0009657	0.00025	0.0378073	41	OS01G0164600|OS01G0164650|OS01G0511600|OS01G0641000|OS01G0692300|OS01G0895100|OS01G0911700|OS02G0267000|OS02G0834700|OS03G0198300|OS03G0271100|OS03G0308800|OS04G0583101|OS04G0601800|OS04G0668900|OS05G0147500|OS05G0361900|OS05G0375600|OS05G0466100|OS05G0519600|OS05G0574800|OS05G0586600|OS05G0587200|OS06G0128300|OS06G0506000|OS06G0654900|OS06G0669400|OS07G0203925|OS07G0212200|OS07G0558500|OS08G0103…	198	OS01G0164600|OS01G0164650|OS01G0511600|OS01G0641000|OS01G0692300|OS01G0895100|OS02G0834700|OS03G0198300|OS03G0271100|OS03G0308800|OS04G0583101|OS04G0668900|OS05G0586600|OS06G0128300|OS06G0506000|OS06G0654900|OS06G0669400|OS07G0212200|OS07G0558500|OS08G0103000|OS09G0553900|OS10G0578800|OS11G0105750|OS11G0181500|OS11G0524300|OS11G0595200|OS12G0105300|OS12G0188700|OS12G0420200	29	OS01G0911700|OS02G0267000|OS04G0601800|OS05G0147500|OS05G0361900|OS05G0375600|OS05G0466100|OS05G0519600|OS05G0574800|OS05G0587200|OS07G0203925|OS12G0178700	12	http://amigo.geneontology.org/cgi-bin/amigo/term_details?term=GO:0009657	yes
xylan catabolic process	GO:0045493	0.00027	0.0399986	13	OS01G0130400|OS01G0296450|OS01G0296700|OS02G0752200|OS03G0201500|OS03G0201901|OS04G0640700|OS04G0640750|OS11G0291475|OS11G0291500|OS11G0297800|OS11G0673200|OS11G0673400	38	OS03G0201500|OS03G0201901	2	OS01G0130400|OS01G0296450|OS01G0296700|OS02G0752200|OS04G0640700|OS04G0640750|OS11G0291475|OS11G0291500|OS11G0297800|OS11G0673200|OS11G0673400	11	http://amigo.geneontology.org/cgi-bin/amigo/term_details?term=GO:0045493	yes
aspartate family amino acid biosynthetic process	GO:0009067	0.00029	0.0412767	16	OS01G0101200|OS01G0238500|OS02G0273100|OS03G0161800|OS03G0291500|OS03G0850400|OS04G0636300|OS04G0669800|OS04G0669900|OS05G0244700|OS09G0294000|OS10G0419400|OS10G0419500|OS10G0517500|OS11G0484000|OS12G0607000	53	OS01G0101200|OS01G0238500|OS02G0273100|OS03G0161800|OS03G0850400|OS04G0669800|OS04G0669900|OS05G0244700|OS09G0294000|OS10G0419500|OS10G0517500|OS11G0484000|OS12G0607000	13	OS03G0291500|OS04G0636300|OS10G0419400	3	http://amigo.geneontology.org/cgi-bin/amigo/term_details?term=GO:0009067	yes
cellular aldehyde metabolic process	GO:0006081	0.00029	0.0412767	25	OS01G0101700|OS01G0106900|OS02G0280500|OS02G0603800|OS02G0646500|OS03G0169100|OS03G0305000|OS03G0305100|OS03G0412800|OS03G0731900|OS03G0773800|OS04G0306400|OS04G0540600|OS04G0671700|OS05G0519600|OS05G0573200|OS07G0176900|OS07G0489200|OS07G0604000|OS08G0154300|OS08G0191100|OS09G0119600|OS09G0440300|OS10G0100700|OS10G0517400	102	OS01G0101700|OS01G0106900|OS02G0280500|OS02G0603800|OS02G0646500|OS03G0169100|OS03G0305000|OS03G0305100|OS03G0731900|OS03G0773800|OS04G0306400|OS04G0671700|OS07G0176900|OS07G0489200|OS07G0604000|OS09G0119600|OS09G0440300|OS10G0100700|OS10G0517400	19	OS03G0412800|OS04G0540600|OS05G0519600|OS05G0573200|OS08G0154300|OS08G0191100	6	http://amigo.geneontology.org/cgi-bin/amigo/term_details?term=GO:0006081	yes
terpenoid metabolic process	GO:0006721	0.00034	0.0474627	46	OS01G0106900|OS01G0128300|OS01G0361500|OS01G0377250|OS01G0695300|OS01G0703400|OS02G0221900|OS02G0226600|OS02G0278400|OS02G0278700|OS02G0570500|OS02G0603800|OS03G0593600|OS03G0594900|OS03G0790700|OS03G0790900|OS03G0841900|OS04G0340300|OS04G0379700|OS04G0610900|OS04G0657100|OS04G0668900|OS05G0158600|OS05G0482400|OS05G0514600|OS05G0560900|OS06G0110000|OS06G0562300|OS07G0281700|OS07G0489200|OS08G0114…	233	OS01G0106900|OS01G0361500|OS01G0695300|OS01G0703400|OS02G0221900|OS02G0570500|OS02G0603800|OS03G0594900|OS03G0790700|OS03G0790900|OS03G0841900|OS04G0340300|OS04G0379700|OS04G0668900|OS05G0482400|OS05G0560900|OS07G0489200|OS08G0114100|OS08G0139700|OS08G0508000|OS09G0119600|OS10G0138100|OS10G0166600|OS10G0378100|OS10G0439924|OS10G0489500|OS11G0127800|OS12G0124000|OS12G0626400	29	OS01G0128300|OS01G0377250|OS02G0226600|OS02G0278400|OS02G0278700|OS03G0593600|OS04G0610900|OS04G0657100|OS05G0158600|OS05G0514600|OS06G0110000|OS06G0562300|OS07G0281700|OS08G0369800|OS09G0447300|OS10G0165300|OS10G0171500	17	http://amigo.geneontology.org/cgi-bin/amigo/term_details?term=GO:0006721	yes
ftl_cot_BP
Description	GO	p	FDR	Significant	Gene_in_de	Annotated	Up_Gene	Up_Count	Down_Gene	Down_Count	Links	Result
S-glycoside biosynthetic process	GO:0016144	2.3e-13	5.42187e-10	24	AT1G12140|AT1G16400|AT1G16410|AT1G18570|AT1G18590|AT1G18710|AT1G50110|AT1G62560|AT1G65860|AT1G74090|AT2G22330|AT2G25450|AT2G43100|AT3G01140|AT3G19710|AT3G58990|AT4G12030|AT4G13770|AT4G39950|AT5G07690|AT5G14200|AT5G23010|AT5G23020|AT5G61420	40	AT1G18710|AT1G50110|AT3G01140	3	AT1G12140|AT1G16400|AT1G16410|AT1G18570|AT1G18590|AT1G62560|AT1G65860|AT1G74090|AT2G22330|AT2G25450|AT2G43100|AT3G19710|AT3G58990|AT4G12030|AT4G13770|AT4G39950|AT5G07690|AT5G14200|AT5G23010|AT5G23020|AT5G61420	21	http://amigo.geneontology.org/cgi-bin/amigo/term_details?term=GO:0016144	yes
glycosinolate biosynthetic process	GO:0019758	2.3e-13	5.42187e-10	24	AT1G12140|AT1G16400|AT1G16410|AT1G18570|AT1G18590|AT1G18710|AT1G50110|AT1G62560|AT1G65860|AT1G74090|AT2G22330|AT2G25450|AT2G43100|AT3G01140|AT3G19710|AT3G58990|AT4G12030|AT4G13770|AT4G39950|AT5G07690|AT5G14200|AT5G23010|AT5G23020|AT5G61420	40	AT1G18710|AT1G50110|AT3G01140	3	AT1G12140|AT1G16400|AT1G16410|AT1G18570|AT1G18590|AT1G62560|AT1G65860|AT1G74090|AT2G22330|AT2G25450|AT2G43100|AT3G19710|AT3G58990|AT4G12030|AT4G13770|AT4G39950|AT5G07690|AT5G14200|AT5G23010|AT5G23020|AT5G61420	21	http://amigo.geneontology.org/cgi-bin/amigo/term_details?term=GO:0019758	yes
glucosinolate biosynthetic process	GO:0019761	2.3e-13	5.42187e-10	24	AT1G12140|AT1G16400|AT1G16410|AT1G18570|AT1G18590|AT1G18710|AT1G50110|AT1G62560|AT1G65860|AT1G74090|AT2G22330|AT2G25450|AT2G43100|AT3G01140|AT3G19710|AT3G58990|AT4G12030|AT4G13770|AT4G39950|AT5G07690|AT5G14200|AT5G23010|AT5G23020|AT5G61420	40	AT1G18710|AT1G50110|AT3G01140	3	AT1G12140|AT1G16400|AT1G16410|AT1G18570|AT1G18590|AT1G62560|AT1G65860|AT1G74090|AT2G22330|AT2G25450|AT2G43100|AT3G19710|AT3G58990|AT4G12030|AT4G13770|AT4G39950|AT5G07690|AT5G14200|AT5G23010|AT5G23020|AT5G61420	21	http://amigo.geneontology.org/cgi-bin/amigo/term_details?term=GO:0019761	yes
secondary metabolic process	GO:0019748	2.8e-12	4.9504e-09	104	AT1G01190|AT1G04220|AT1G11600|AT1G12140|AT1G13110|AT1G13710|AT1G16400|AT1G16410|AT1G17170|AT1G18570|AT1G18590|AT1G18710|AT1G33720|AT1G35190|AT1G50110|AT1G52400|AT1G52760|AT1G58170|AT1G61820|AT1G62560|AT1G65060|AT1G65450|AT1G65860|AT1G66270|AT1G66280|AT1G71030|AT1G72680|AT1G74090|AT1G78990|AT1G80440|AT2G11270|AT2G22330|AT2G23910|AT2G23960|AT2G25450|AT2G29460|AT2G30210|AT2G30490|AT2G37040|AT2G39430…	457	AT1G11600|AT1G17170|AT1G18710|AT1G50110|AT1G52400|AT1G52760|AT1G58170|AT1G65060|AT1G65450|AT1G72680|AT2G23910|AT2G23960|AT2G29460|AT2G30490|AT2G37040|AT2G44460|AT3G01140|AT3G10340|AT3G10570|AT3G14210|AT3G21560|AT3G26200|AT3G26830|AT3G53260|AT4G12910|AT4G37370|AT5G17050|AT5G17220|AT5G25980|AT5G62480|AT5G65410	31	AT1G01190|AT1G04220|AT1G12140|AT1G13110|AT1G13710|AT1G16400|AT1G16410|AT1G18570|AT1G18590|AT1G33720|AT1G35190|AT1G61820|AT1G62560|AT1G65860|AT1G66270|AT1G66280|AT1G71030|AT1G74090|AT1G78990|AT1G80440|AT2G11270|AT2G22330|AT2G25450|AT2G30210|AT2G39430|AT2G42247|AT2G43100|AT2G44130|AT2G44490|AT3G03190|AT3G09220|AT3G09260|AT3G09270|AT3G11430|AT3G12203|AT3G19710|AT3G21230|AT3G24020|AT3G26180|AT3G26280…	73	http://amigo.geneontology.org/cgi-bin/amigo/term_details?term=GO:0019748	yes
S-glycoside metabolic process	GO:0016143	2.5e-11	2.52571e-08	35	AT1G12140|AT1G16400|AT1G16410|AT1G18570|AT1G18590|AT1G18710|AT1G50110|AT1G52400|AT1G62560|AT1G65860|AT1G66270|AT1G66280|AT1G74090|AT2G22330|AT2G23960|AT2G25450|AT2G43100|AT2G44460|AT2G44490|AT3G01140|AT3G09260|AT3G14210|AT3G19710|AT3G58990|AT4G12030|AT4G13770|AT4G37370|AT4G37400|AT4G39950|AT5G07690|AT5G14200|AT5G23010|AT5G23020|AT5G25980|AT5G61420	91	AT1G18710|AT1G50110|AT1G52400|AT2G23960|AT2G44460|AT3G01140|AT3G14210|AT4G37370|AT5G25980	9	AT1G12140|AT1G16400|AT1G16410|AT1G18570|AT1G18590|AT1G62560|AT1G65860|AT1G66270|AT1G66280|AT1G74090|AT2G22330|AT2G25450|AT2G43100|AT2G44490|AT3G09260|AT3G19710|AT3G58990|AT4G12030|AT4G13770|AT4G37400|AT4G39950|AT5G07690|AT5G14200|AT5G23010|AT5G23020|AT5G61420	26	http://amigo.geneontology.org/cgi-bin/amigo/term_details?term=GO:0016143	yes
glycosinolate metabolic process	GO:0019757	2.5e-11	2.52571e-08	35	AT1G12140|AT1G16400|AT1G16410|AT1G18570|AT1G18590|AT1G18710|AT1G50110|AT1G52400|AT1G62560|AT1G65860|AT1G66270|AT1G66280|AT1G74090|AT2G22330|AT2G23960|AT2G25450|AT2G43100|AT2G44460|AT2G44490|AT3G01140|AT3G09260|AT3G14210|AT3G19710|AT3G58990|AT4G12030|AT4G13770|AT4G37370|AT4G37400|AT4G39950|AT5G07690|AT5G14200|AT5G23010|AT5G23020|AT5G25980|AT5G61420	91	AT1G18710|AT1G50110|AT1G52400|AT2G23960|AT2G44460|AT3G01140|AT3G14210|AT4G37370|AT5G25980	9	AT1G12140|AT1G16400|AT1G16410|AT1G18570|AT1G18590|AT1G62560|AT1G65860|AT1G66270|AT1G66280|AT1G74090|AT2G22330|AT2G25450|AT2G43100|AT2G44490|AT3G09260|AT3G19710|AT3G58990|AT4G12030|AT4G13770|AT4G37400|AT4G39950|AT5G07690|AT5G14200|AT5G23010|AT5G23020|AT5G61420	26	http://amigo.geneontology.org/cgi-bin/amigo/term_details?term=GO:0019757	yes
glucosinolate metabolic process	GO:0019760	2.5e-11	2.52571e-08	35	AT1G12140|AT1G16400|AT1G16410|AT1G18570|AT1G18590|AT1G18710|AT1G50110|AT1G52400|AT1G62560|AT1G65860|AT1G66270|AT1G66280|AT1G74090|AT2G22330|AT2G23960|AT2G25450|AT2G43100|AT2G44460|AT2G44490|AT3G01140|AT3G09260|AT3G14210|AT3G19710|AT3G58990|AT4G12030|AT4G13770|AT4G37370|AT4G37400|AT4G39950|AT5G07690|AT5G14200|AT5G23010|AT5G23020|AT5G25980|AT5G61420	91	AT1G18710|AT1G50110|AT1G52400|AT2G23960|AT2G44460|AT3G01140|AT3G14210|AT4G37370|AT5G25980	9	AT1G12140|AT1G16400|AT1G16410|AT1G18570|AT1G18590|AT1G62560|AT1G65860|AT1G66270|AT1G66280|AT1G74090|AT2G22330|AT2G25450|AT2G43100|AT2G44490|AT3G09260|AT3G19710|AT3G58990|AT4G12030|AT4G13770|AT4G37400|AT4G39950|AT5G07690|AT5G14200|AT5G23010|AT5G23020|AT5G61420	26	http://amigo.geneontology.org/cgi-bin/amigo/term_details?term=GO:0019760	yes
secondary metabolite biosynthetic process	GO:0044550	1.7e-09	1.5028e-06	74	AT1G01190|AT1G04220|AT1G11600|AT1G12140|AT1G13110|AT1G13710|AT1G16400|AT1G16410|AT1G18570|AT1G18590|AT1G18710|AT1G33720|AT1G35190|AT1G50110|AT1G52760|AT1G58170|AT1G61820|AT1G62560|AT1G65450|AT1G65860|AT1G71030|AT1G72680|AT1G74090|AT1G78990|AT2G22330|AT2G23910|AT2G25450|AT2G37040|AT2G39430|AT2G42247|AT2G43100|AT3G01140|AT3G10340|AT3G10570|AT3G11430|AT3G19710|AT3G21230|AT3G24020|AT3G26180|AT3G26200…	319	AT1G11600|AT1G18710|AT1G50110|AT1G52760|AT1G58170|AT1G65450|AT1G72680|AT2G23910|AT2G37040|AT3G01140|AT3G10340|AT3G10570|AT3G26200|AT3G26830|AT3G53260|AT4G37370	16	AT1G01190|AT1G04220|AT1G12140|AT1G13110|AT1G13710|AT1G16400|AT1G16410|AT1G18570|AT1G18590|AT1G33720|AT1G35190|AT1G61820|AT1G62560|AT1G65860|AT1G71030|AT1G74090|AT1G78990|AT2G22330|AT2G25450|AT2G39430|AT2G42247|AT2G43100|AT3G11430|AT3G19710|AT3G21230|AT3G24020|AT3G26180|AT3G26280|AT3G26290|AT3G26320|AT3G44540|AT3G44550|AT3G48280|AT3G48290|AT3G48310|AT3G48320|AT3G48720|AT3G53280|AT3G58990|AT3G62860…	58	http://amigo.geneontology.org/cgi-bin/amigo/term_details?term=GO:0044550	yes
microtubule-based movement	GO:0007018	3.7e-09	2.90738e-06	28	AT1G09170|AT1G18370|AT1G59540|AT1G72250|AT1G73860|AT2G22610|AT2G28620|AT2G37420|AT2G47500|AT3G17360|AT3G19050|AT3G20150|AT3G23670|AT3G44050|AT3G51150|AT4G05190|AT4G14150|AT4G14330|AT4G21270|AT4G26660|AT4G38950|AT5G02370|AT5G11240|AT5G23910|AT5G33300|AT5G54670|AT5G55520|AT5G60930	74	AT1G09170|AT1G18370|AT1G59540|AT1G72250|AT2G22610|AT2G28620|AT2G37420|AT2G47500|AT3G17360|AT3G19050|AT3G20150|AT3G23670|AT3G44050|AT4G05190|AT4G14150|AT4G14330|AT4G21270|AT4G26660|AT4G38950|AT5G02370|AT5G11240|AT5G23910|AT5G33300|AT5G54670|AT5G55520|AT5G60930	26	AT1G73860|AT3G51150	2	http://amigo.geneontology.org/cgi-bin/amigo/term_details?term=GO:0007018	yes
response to insect	GO:0009625	1.6e-07	0.000113152	14	AT1G02820|AT1G16410|AT1G18570|AT1G52400|AT2G22330|AT3G01140|AT3G14210|AT3G26830|AT4G13770|AT4G19840|AT4G39950|AT5G07690|AT5G23010|AT5G61420	26	AT1G52400|AT3G01140|AT3G14210|AT3G26830	4	AT1G02820|AT1G16410|AT1G18570|AT2G22330|AT4G13770|AT4G19840|AT4G39950|AT5G07690|AT5G23010|AT5G61420	10	http://amigo.geneontology.org/cgi-bin/amigo/term_details?term=GO:0009625	yes
carbohydrate metabolic process	GO:0005975	1.1e-06	0.0007072	173	AT1G01390|AT1G01420|AT1G02360|AT1G02730|AT1G02800|AT1G02850|AT1G03310|AT1G04920|AT1G05650|AT1G05660|AT1G05680|AT1G06000|AT1G09350|AT1G09420|AT1G10640|AT1G11545|AT1G11580|AT1G14080|AT1G14520|AT1G19940|AT1G21270|AT1G22170|AT1G22360|AT1G22400|AT1G22710|AT1G23200|AT1G24793|AT1G30530|AT1G32170|AT1G35910|AT1G43670|AT1G44830|AT1G47840|AT1G48100|AT1G48930|AT1G52400|AT1G53830|AT1G55740|AT1G56710|AT1G60590…	1070	AT1G02730|AT1G02800|AT1G02850|AT1G04920|AT1G05680|AT1G06000|AT1G09420|AT1G10640|AT1G19940|AT1G22170|AT1G22400|AT1G30530|AT1G35910|AT1G44830|AT1G48100|AT1G52400|AT1G55740|AT1G56710|AT1G60590|AT1G63180|AT1G65450|AT1G70710|AT1G74420|AT2G15440|AT2G15490|AT2G19450|AT2G22240|AT2G34850|AT2G36790|AT2G43590|AT2G44460|AT2G44570|AT3G02040|AT3G07320|AT3G16920|AT3G18080|AT3G19620|AT3G20440|AT3G21560|AT3G27400…	89	AT1G01390|AT1G01420|AT1G02360|AT1G03310|AT1G05650|AT1G05660|AT1G09350|AT1G11545|AT1G11580|AT1G14080|AT1G14520|AT1G21270|AT1G22360|AT1G22710|AT1G23200|AT1G24793|AT1G32170|AT1G43670|AT1G47840|AT1G48930|AT1G53830|AT1G61820|AT1G65310|AT1G66270|AT1G66280|AT1G67330|AT1G69830|AT1G70820|AT1G76130|AT2G15390|AT2G16790|AT2G22190|AT2G25450|AT2G27500|AT2G29740|AT2G40840|AT2G44490|AT2G46740|AT3G01310|AT3G06500…	84	http://amigo.geneontology.org/cgi-bin/amigo/term_details?term=GO:0005975	yes
external encapsulating structure organization	GO:0045229	2e-06	0.00117867	99	AT1G02730|AT1G02800|AT1G05260|AT1G05650|AT1G05660|AT1G10640|AT1G11545|AT1G11580|AT1G12560|AT1G14080|AT1G18570|AT1G19940|AT1G20190|AT1G23200|AT1G24070|AT1G25460|AT1G30870|AT1G32170|AT1G48100|AT1G48930|AT1G53830|AT1G56710|AT1G60590|AT1G62980|AT1G63180|AT1G65060|AT1G65310|AT1G65450|AT1G70710|AT1G73360|AT1G74420|AT1G78570|AT2G03090|AT2G15390|AT2G18950|AT2G21140|AT2G22330|AT2G27500|AT2G34850|AT2G36100…	546	AT1G02730|AT1G02800|AT1G10640|AT1G19940|AT1G24070|AT1G25460|AT1G48100|AT1G56710|AT1G60590|AT1G63180|AT1G65060|AT1G65450|AT1G70710|AT1G73360|AT1G74420|AT1G78570|AT2G03090|AT2G18950|AT2G21140|AT2G34850|AT2G44570|AT2G45890|AT3G01140|AT3G02210|AT3G07320|AT3G47400|AT3G50760|AT3G56960|AT3G59010|AT3G62060|AT4G03210|AT4G14120|AT4G14130|AT4G18780|AT4G20050|AT4G23990|AT4G29360|AT4G39010|AT5G08000|AT5G17420…	46	AT1G05260|AT1G05650|AT1G05660|AT1G11545|AT1G11580|AT1G12560|AT1G14080|AT1G18570|AT1G20190|AT1G23200|AT1G30870|AT1G32170|AT1G48930|AT1G53830|AT1G62980|AT1G65310|AT2G15390|AT2G22330|AT2G27500|AT2G36100|AT2G40610|AT2G44490|AT3G01190|AT3G23470|AT3G28180|AT3G28550|AT3G29810|AT3G44990|AT3G48720|AT3G54590|AT3G56000|AT3G62660|AT4G01630|AT4G01750|AT4G02130|AT4G11290|AT4G13340|AT4G15290|AT4G30270|AT4G33220…	53	http://amigo.geneontology.org/cgi-bin/amigo/term_details?term=GO:0045229	yes
induced systemic resistance	GO:0009682	2.5e-06	0.00126286	15	AT1G12090|AT1G18570|AT1G42540|AT1G62510|AT2G22330|AT2G41370|AT2G44490|AT3G01140|AT3G56400|AT4G12520|AT4G22490|AT4G39950|AT5G07690|AT5G46900|AT5G61420	35	AT3G01140|AT3G56400	2	AT1G12090|AT1G18570|AT1G42540|AT1G62510|AT2G22330|AT2G41370|AT2G44490|AT4G12520|AT4G22490|AT4G39950|AT5G07690|AT5G46900|AT5G61420	13	http://amigo.geneontology.org/cgi-bin/amigo/term_details?term=GO:0009682	yes
response to karrikin	GO:0080167	2.5e-06	0.00126286	28	AT1G05680|AT1G06520|AT1G06550|AT1G23010|AT1G30530|AT1G66390|AT1G74670|AT2G29980|AT2G30490|AT2G34650|AT2G36080|AT2G37040|AT2G44460|AT2G46170|AT3G09440|AT3G21560|AT3G22840|AT3G53260|AT3G55120|AT5G05270|AT5G07460|AT5G08640|AT5G11260|AT5G17050|AT5G19520|AT5G40780|AT5G59340|AT5G64620	97	AT1G05680|AT1G06550|AT1G23010|AT1G30530|AT1G66390|AT2G29980|AT2G30490|AT2G34650|AT2G36080|AT2G37040|AT2G44460|AT3G09440|AT3G21560|AT3G22840|AT3G53260|AT3G55120|AT5G05270|AT5G08640|AT5G11260|AT5G17050|AT5G64620	21	AT1G06520|AT1G74670|AT2G46170|AT5G07460|AT5G19520|AT5G40780|AT5G59340	7	http://amigo.geneontology.org/cgi-bin/amigo/term_details?term=GO:0080167	yes
cell wall organization	GO:0071555	3.6e-06	0.0016224	94	AT1G02730|AT1G02800|AT1G05260|AT1G05650|AT1G05660|AT1G10640|AT1G11545|AT1G11580|AT1G12560|AT1G14080|AT1G18570|AT1G19940|AT1G20190|AT1G23200|AT1G24070|AT1G30870|AT1G32170|AT1G48100|AT1G48930|AT1G53830|AT1G56710|AT1G60590|AT1G62980|AT1G63180|AT1G65310|AT1G65450|AT1G70710|AT1G73360|AT1G74420|AT1G78570|AT2G03090|AT2G15390|AT2G18950|AT2G21140|AT2G22330|AT2G27500|AT2G36100|AT2G40610|AT2G44490|AT2G44570…	518	AT1G02730|AT1G02800|AT1G10640|AT1G19940|AT1G24070|AT1G48100|AT1G56710|AT1G60590|AT1G63180|AT1G65450|AT1G70710|AT1G73360|AT1G74420|AT1G78570|AT2G03090|AT2G18950|AT2G21140|AT2G44570|AT2G45890|AT3G01140|AT3G02210|AT3G47400|AT3G50760|AT3G56960|AT3G59010|AT3G62060|AT4G03210|AT4G14120|AT4G14130|AT4G18780|AT4G20050|AT4G23990|AT4G29360|AT4G39010|AT5G08000|AT5G17420|AT5G22940|AT5G33300|AT5G47500|AT5G51890…	42	AT1G05260|AT1G05650|AT1G05660|AT1G11545|AT1G11580|AT1G12560|AT1G14080|AT1G18570|AT1G20190|AT1G23200|AT1G30870|AT1G32170|AT1G48930|AT1G53830|AT1G62980|AT1G65310|AT2G15390|AT2G22330|AT2G27500|AT2G36100|AT2G40610|AT2G44490|AT3G01190|AT3G23470|AT3G28180|AT3G28550|AT3G29810|AT3G44990|AT3G48720|AT3G54590|AT3G56000|AT3G62660|AT4G01630|AT4G01750|AT4G02130|AT4G11290|AT4G13340|AT4G15290|AT4G30270|AT4G33220…	52	http://amigo.geneontology.org/cgi-bin/amigo/term_details?term=GO:0071555	yes
glycosyl compound metabolic process	GO:1901657	3.8e-06	0.0016224	49	AT1G02850|AT1G12140|AT1G12880|AT1G16400|AT1G16410|AT1G18570|AT1G18590|AT1G18710|AT1G30820|AT1G33700|AT1G50110|AT1G52400|AT1G61820|AT1G62560|AT1G65860|AT1G66270|AT1G66280|AT1G74090|AT2G22330|AT2G23960|AT2G25450|AT2G43100|AT2G44460|AT2G44490|AT3G01140|AT3G09260|AT3G14210|AT3G18080|AT3G19710|AT3G25570|AT3G58990|AT3G62750|AT4G12030|AT4G13770|AT4G20320|AT4G21760|AT4G27830|AT4G37370|AT4G37400|AT4G39950…	221	AT1G02850|AT1G18710|AT1G30820|AT1G33700|AT1G50110|AT1G52400|AT2G23960|AT2G44460|AT3G01140|AT3G14210|AT3G18080|AT4G20320|AT4G37370|AT5G10300|AT5G25980|AT5G54060	16	AT1G12140|AT1G12880|AT1G16400|AT1G16410|AT1G18570|AT1G18590|AT1G61820|AT1G62560|AT1G65860|AT1G66270|AT1G66280|AT1G74090|AT2G22330|AT2G25450|AT2G43100|AT2G44490|AT3G09260|AT3G19710|AT3G25570|AT3G58990|AT3G62750|AT4G12030|AT4G13770|AT4G21760|AT4G27830|AT4G37400|AT4G39950|AT5G07690|AT5G14200|AT5G23010|AT5G23020|AT5G59080|AT5G61420	33	http://amigo.geneontology.org/cgi-bin/amigo/term_details?term=GO:1901657	yes
glycosyl compound biosynthetic process	GO:1901659	3.9e-06	0.0016224	28	AT1G12140|AT1G16400|AT1G16410|AT1G18570|AT1G18590|AT1G18710|AT1G30820|AT1G50110|AT1G62560|AT1G65860|AT1G74090|AT2G22330|AT2G25450|AT2G43100|AT3G01140|AT3G19710|AT3G25570|AT3G58990|AT4G12030|AT4G13770|AT4G20320|AT4G39950|AT5G07690|AT5G14200|AT5G23010|AT5G23020|AT5G59080|AT5G61420	99	AT1G18710|AT1G30820|AT1G50110|AT3G01140|AT4G20320	5	AT1G12140|AT1G16400|AT1G16410|AT1G18570|AT1G18590|AT1G62560|AT1G65860|AT1G74090|AT2G22330|AT2G25450|AT2G43100|AT3G19710|AT3G25570|AT3G58990|AT4G12030|AT4G13770|AT4G39950|AT5G07690|AT5G14200|AT5G23010|AT5G23020|AT5G59080|AT5G61420	23	http://amigo.geneontology.org/cgi-bin/amigo/term_details?term=GO:1901659	yes
microtubule-based process	GO:0007017	5.2e-06	0.00204302	47	AT1G03780|AT1G09170|AT1G18370|AT1G20010|AT1G27920|AT1G52245|AT1G59540|AT1G72250|AT1G73860|AT2G22610|AT2G25880|AT2G28620|AT2G37420|AT2G44190|AT2G47500|AT3G06030|AT3G16120|AT3G17360|AT3G19050|AT3G20150|AT3G23670|AT3G44050|AT3G51150|AT3G60840|AT4G05190|AT4G14150|AT4G14330|AT4G15830|AT4G21270|AT4G21820|AT4G22860|AT4G26660|AT4G27360|AT4G32830|AT4G38950|AT4G39400|AT5G02370|AT5G08400|AT5G11240|AT5G15510…	211	AT1G03780|AT1G09170|AT1G18370|AT1G27920|AT1G52245|AT1G59540|AT1G72250|AT2G22610|AT2G25880|AT2G28620|AT2G37420|AT2G44190|AT2G47500|AT3G06030|AT3G16120|AT3G17360|AT3G19050|AT3G20150|AT3G23670|AT3G44050|AT3G60840|AT4G05190|AT4G14150|AT4G14330|AT4G15830|AT4G21270|AT4G21820|AT4G22860|AT4G26660|AT4G27360|AT4G32830|AT4G38950|AT5G02370|AT5G08400|AT5G11240|AT5G15510|AT5G23910|AT5G33300|AT5G51600|AT5G54670…	42	AT1G20010|AT1G73860|AT3G51150|AT4G39400|AT5G20110	5	http://amigo.geneontology.org/cgi-bin/amigo/term_details?term=GO:0007017	yes
sulfur compound biosynthetic process	GO:0044272	1.3e-05	0.00483874	37	AT1G12140|AT1G16400|AT1G16410|AT1G18570|AT1G18590|AT1G18710|AT1G47578|AT1G50110|AT1G60810|AT1G62560|AT1G64660|AT1G65860|AT1G74090|AT2G22330|AT2G25450|AT2G43100|AT3G01140|AT3G16950|AT3G19710|AT3G22740|AT3G25570|AT3G25900|AT3G26830|AT3G58990|AT4G12030|AT4G13770|AT4G35640|AT4G39940|AT4G39950|AT5G07690|AT5G14200|AT5G23010|AT5G23020|AT5G28020|AT5G43780|AT5G59080|AT5G61420	157	AT1G18710|AT1G47578|AT1G50110|AT1G60810|AT1G64660|AT3G01140|AT3G16950|AT3G25900|AT3G26830|AT4G35640	10	AT1G12140|AT1G16400|AT1G16410|AT1G18570|AT1G18590|AT1G62560|AT1G65860|AT1G74090|AT2G22330|AT2G25450|AT2G43100|AT3G19710|AT3G22740|AT3G25570|AT3G58990|AT4G12030|AT4G13770|AT4G39940|AT4G39950|AT5G07690|AT5G14200|AT5G23010|AT5G23020|AT5G28020|AT5G43780|AT5G59080|AT5G61420	27	http://amigo.geneontology.org/cgi-bin/amigo/term_details?term=GO:0044272	yes
cell division	GO:0051301	1.9e-05	0.0067184	78	AT1G03780|AT1G06737|AT1G08560|AT1G10270|AT1G13448|AT1G15570|AT1G16330|AT1G18370|AT1G20610|AT1G24530|AT1G27920|AT1G34460|AT1G44110|AT1G46264|AT1G50240|AT1G53140|AT1G72150|AT1G76310|AT1G77390|AT1G80080|AT1G80370|AT2G17620|AT2G25880|AT2G26760|AT2G28620|AT2G34920|AT2G40360|AT2G40550|AT2G41230|AT2G44190|AT2G44740|AT2G45080|AT2G45830|AT2G47990|AT3G02460|AT3G05330|AT3G11520|AT3G17360|AT3G19050|AT3G21700…	427	AT1G03780|AT1G08560|AT1G10270|AT1G15570|AT1G16330|AT1G18370|AT1G20610|AT1G27920|AT1G44110|AT1G46264|AT1G50240|AT1G53140|AT1G76310|AT1G77390|AT1G80080|AT1G80370|AT2G17620|AT2G25880|AT2G26760|AT2G28620|AT2G34920|AT2G40360|AT2G40550|AT2G41230|AT2G44190|AT2G45080|AT2G47990|AT3G05330|AT3G11520|AT3G17360|AT3G19050|AT3G21700|AT3G25980|AT3G47460|AT3G47690|AT3G51280|AT3G51930|AT3G54180|AT3G57830|AT3G60840…	68	AT1G06737|AT1G13448|AT1G24530|AT1G34460|AT1G72150|AT2G44740|AT2G45830|AT3G02460|AT4G15290|AT4G31398	10	http://amigo.geneontology.org/cgi-bin/amigo/term_details?term=GO:0051301	yes
response to salt stress	GO:0009651	2.4e-05	0.00808229	94	AT1G01060|AT1G01140|AT1G01520|AT1G02730|AT1G05260|AT1G05680|AT1G05690|AT1G08920|AT1G13930|AT1G18570|AT1G35720|AT1G35910|AT1G52400|AT1G56650|AT1G59860|AT1G62510|AT1G66270|AT1G66280|AT1G71030|AT1G77120|AT1G79410|AT2G03760|AT2G11270|AT2G15390|AT2G16660|AT2G17270|AT2G19450|AT2G26650|AT2G28120|AT2G33380|AT2G37760|AT2G37770|AT2G38170|AT2G38750|AT2G39800|AT2G41130|AT2G44460|AT2G44490|AT2G47460|AT3G01140…	542	AT1G01060|AT1G01520|AT1G02730|AT1G05680|AT1G08920|AT1G35720|AT1G35910|AT1G52400|AT1G56650|AT1G59860|AT1G77120|AT2G03760|AT2G16660|AT2G17270|AT2G19450|AT2G33380|AT2G41130|AT2G44460|AT2G47460|AT3G01140|AT3G04290|AT3G22310|AT3G23830|AT3G44110|AT3G62610|AT4G24960|AT4G34990|AT5G07440|AT5G08620|AT5G09590|AT5G13330|AT5G17800|AT5G24660|AT5G25980|AT5G37260|AT5G43060|AT5G46350|AT5G46830|AT5G49330|AT5G52310…	42	AT1G01140|AT1G05260|AT1G05690|AT1G13930|AT1G18570|AT1G62510|AT1G66270|AT1G66280|AT1G71030|AT1G79410|AT2G11270|AT2G15390|AT2G26650|AT2G28120|AT2G37760|AT2G37770|AT2G38170|AT2G38750|AT2G39800|AT2G44490|AT3G01470|AT3G03780|AT3G04720|AT3G05030|AT3G09260|AT3G09550|AT3G09940|AT3G14440|AT3G15950|AT3G44540|AT3G44550|AT3G54770|AT4G12520|AT4G23600|AT4G27710|AT4G34000|AT4G34950|AT4G35830|AT4G37530|AT5G10230…	52	http://amigo.geneontology.org/cgi-bin/amigo/term_details?term=GO:0009651	yes
response to osmotic stress	GO:0006970	3.6e-05	0.011492	102	AT1G01060|AT1G01140|AT1G01520|AT1G02730|AT1G04220|AT1G05260|AT1G05680|AT1G05690|AT1G08920|AT1G13930|AT1G18570|AT1G35720|AT1G35910|AT1G52400|AT1G56650|AT1G58340|AT1G59860|AT1G62510|AT1G66270|AT1G66280|AT1G71030|AT1G77120|AT1G79410|AT2G03760|AT2G11270|AT2G15390|AT2G16660|AT2G17270|AT2G19450|AT2G26650|AT2G28120|AT2G32090|AT2G33380|AT2G37760|AT2G37770|AT2G38170|AT2G38750|AT2G39800|AT2G41130|AT2G44460…	605	AT1G01060|AT1G01520|AT1G02730|AT1G05680|AT1G08920|AT1G35720|AT1G35910|AT1G52400|AT1G56650|AT1G58340|AT1G59860|AT1G77120|AT2G03760|AT2G16660|AT2G17270|AT2G19450|AT2G33380|AT2G41130|AT2G44460|AT2G47460|AT3G01140|AT3G04290|AT3G22310|AT3G23830|AT3G44110|AT3G62610|AT4G18780|AT4G24960|AT4G34990|AT5G07440|AT5G08620|AT5G09590|AT5G12030|AT5G13330|AT5G15970|AT5G17800|AT5G24660|AT5G25980|AT5G37260|AT5G43060…	46	AT1G01140|AT1G04220|AT1G05260|AT1G05690|AT1G13930|AT1G18570|AT1G62510|AT1G66270|AT1G66280|AT1G71030|AT1G79410|AT2G11270|AT2G15390|AT2G26650|AT2G28120|AT2G32090|AT2G37760|AT2G37770|AT2G38170|AT2G38750|AT2G39800|AT2G44490|AT3G01470|AT3G03780|AT3G04720|AT3G05030|AT3G09260|AT3G09550|AT3G09940|AT3G14440|AT3G15950|AT3G44540|AT3G44550|AT3G54770|AT4G12520|AT4G23600|AT4G27710|AT4G34000|AT4G34950|AT4G35830…	56	http://amigo.geneontology.org/cgi-bin/amigo/term_details?term=GO:0006970	yes
movement of cell or subcellular component	GO:0006928	3.8e-05	0.011492	31	AT1G08730|AT1G09170|AT1G18370|AT1G59540|AT1G72250|AT1G73860|AT2G22610|AT2G28620|AT2G33240|AT2G37420|AT2G47500|AT3G17360|AT3G19050|AT3G20150|AT3G23670|AT3G44050|AT3G51150|AT4G05190|AT4G14150|AT4G14330|AT4G21270|AT4G21820|AT4G26660|AT4G38950|AT5G02370|AT5G11240|AT5G23910|AT5G33300|AT5G54670|AT5G55520|AT5G60930	128	AT1G08730|AT1G09170|AT1G18370|AT1G59540|AT1G72250|AT2G22610|AT2G28620|AT2G33240|AT2G37420|AT2G47500|AT3G17360|AT3G19050|AT3G20150|AT3G23670|AT3G44050|AT4G05190|AT4G14150|AT4G14330|AT4G21270|AT4G21820|AT4G26660|AT4G38950|AT5G02370|AT5G11240|AT5G23910|AT5G33300|AT5G54670|AT5G55520|AT5G60930	29	AT1G73860|AT3G51150	2	http://amigo.geneontology.org/cgi-bin/amigo/term_details?term=GO:0006928	yes
response to stimulus	GO:0050896	3.9e-05	0.011492	712	AT1G01060|AT1G01120|AT1G01140|AT1G01520|AT1G01880|AT1G02340|AT1G02400|AT1G02730|AT1G02800|AT1G02820|AT1G03120|AT1G03430|AT1G03445|AT1G04220|AT1G04250|AT1G05260|AT1G05680|AT1G05690|AT1G06520|AT1G06550|AT1G07400|AT1G07590|AT1G08920|AT1G09350|AT1G09450|AT1G09740|AT1G10522|AT1G11580|AT1G12090|AT1G12200|AT1G12370|AT1G12420|AT1G13110|AT1G13930|AT1G14440|AT1G15150|AT1G15170|AT1G15210|AT1G15580|AT1G16110…	5556	AT1G01060|AT1G01520|AT1G01880|AT1G02730|AT1G02800|AT1G03120|AT1G05680|AT1G06550|AT1G07400|AT1G08920|AT1G09450|AT1G10522|AT1G12370|AT1G12420|AT1G14440|AT1G17170|AT1G17600|AT1G17610|AT1G18090|AT1G18710|AT1G19050|AT1G19640|AT1G20840|AT1G20850|AT1G20930|AT1G21250|AT1G23010|AT1G24020|AT1G25510|AT1G30070|AT1G30530|AT1G31690|AT1G32640|AT1G35720|AT1G35910|AT1G43910|AT1G44830|AT1G47500|AT1G47530|AT1G48210…	314	AT1G01120|AT1G01140|AT1G02340|AT1G02400|AT1G02820|AT1G03430|AT1G03445|AT1G04220|AT1G04250|AT1G05260|AT1G05690|AT1G06520|AT1G07590|AT1G09350|AT1G09740|AT1G11580|AT1G12090|AT1G12200|AT1G13110|AT1G13930|AT1G15150|AT1G15170|AT1G15210|AT1G15580|AT1G16110|AT1G16400|AT1G16410|AT1G18150|AT1G18570|AT1G19310|AT1G19900|AT1G21270|AT1G21910|AT1G22070|AT1G22690|AT1G23030|AT1G23080|AT1G23130|AT1G29450|AT1G29460…	398	http://amigo.geneontology.org/cgi-bin/amigo/term_details?term=GO:0050896	yes
response to hormone	GO:0009725	4.6e-05	0.0130125	218	AT1G01060|AT1G02340|AT1G02820|AT1G03430|AT1G03445|AT1G04250|AT1G05680|AT1G05690|AT1G08920|AT1G12420|AT1G13930|AT1G15580|AT1G18150|AT1G18570|AT1G18710|AT1G19050|AT1G20930|AT1G21910|AT1G22690|AT1G23080|AT1G25510|AT1G29450|AT1G29460|AT1G30070|AT1G32640|AT1G35515|AT1G35720|AT1G42540|AT1G43670|AT1G43910|AT1G44350|AT1G44830|AT1G50420|AT1G52400|AT1G53700|AT1G54200|AT1G56010|AT1G56650|AT1G58340|AT1G62510…	1487	AT1G01060|AT1G05680|AT1G08920|AT1G12420|AT1G18710|AT1G19050|AT1G20930|AT1G25510|AT1G30070|AT1G32640|AT1G35720|AT1G43910|AT1G44830|AT1G50420|AT1G52400|AT1G56650|AT1G58340|AT1G66460|AT1G74890|AT1G75240|AT1G76540|AT1G77120|AT1G78570|AT1G80080|AT2G16850|AT2G19450|AT2G22240|AT2G25820|AT2G25930|AT2G33380|AT2G34650|AT2G35700|AT2G40670|AT2G41230|AT2G42870|AT2G44460|AT2G44840|AT2G46310|AT2G46410|AT2G47260…	90	AT1G02340|AT1G02820|AT1G03430|AT1G03445|AT1G04250|AT1G05690|AT1G13930|AT1G15580|AT1G18150|AT1G18570|AT1G21910|AT1G22690|AT1G23080|AT1G29450|AT1G29460|AT1G35515|AT1G42540|AT1G43670|AT1G44350|AT1G53700|AT1G54200|AT1G56010|AT1G62510|AT1G62810|AT1G66270|AT1G66280|AT1G67030|AT1G67710|AT1G70810|AT1G71030|AT1G71960|AT1G74660|AT1G74670|AT1G75750|AT1G76800|AT1G77200|AT1G77690|AT1G80340|AT1G80440|AT2G18010…	128	http://amigo.geneontology.org/cgi-bin/amigo/term_details?term=GO:0009725	yes
systemic acquired resistance	GO:0009627	5.4e-05	0.014688	24	AT1G12090|AT1G22070|AT1G25510|AT1G29660|AT1G44350|AT1G48660|AT1G75030|AT2G22330|AT2G23620|AT3G01420|AT3G04720|AT3G26830|AT3G56400|AT4G22490|AT4G36280|AT4G37150|AT5G07030|AT5G13220|AT5G13320|AT5G46900|AT5G48485|AT5G55450|AT5G64570|AT5G64572	90	AT1G25510|AT1G48660|AT1G75030|AT3G26830|AT3G56400|AT5G07030|AT5G13220|AT5G13320|AT5G48485|AT5G55450|AT5G64570	11	AT1G12090|AT1G22070|AT1G29660|AT1G44350|AT2G22330|AT2G23620|AT3G01420|AT3G04720|AT4G22490|AT4G36280|AT4G37150|AT5G46900|AT5G64572	13	http://amigo.geneontology.org/cgi-bin/amigo/term_details?term=GO:0009627	yes
response to endogenous stimulus	GO:0009719	7.8e-05	0.0204302	221	AT1G01060|AT1G02340|AT1G02820|AT1G03430|AT1G03445|AT1G04250|AT1G05680|AT1G05690|AT1G08920|AT1G12420|AT1G13930|AT1G15580|AT1G18150|AT1G18570|AT1G18710|AT1G19050|AT1G20930|AT1G21910|AT1G22690|AT1G23080|AT1G25510|AT1G29450|AT1G29460|AT1G30070|AT1G32640|AT1G35515|AT1G35720|AT1G42540|AT1G43670|AT1G43910|AT1G44350|AT1G44830|AT1G50420|AT1G52400|AT1G53700|AT1G54200|AT1G56010|AT1G56650|AT1G58340|AT1G62510…	1523	AT1G01060|AT1G05680|AT1G08920|AT1G12420|AT1G18710|AT1G19050|AT1G20930|AT1G25510|AT1G30070|AT1G32640|AT1G35720|AT1G43910|AT1G44830|AT1G50420|AT1G52400|AT1G56650|AT1G58340|AT1G66460|AT1G74890|AT1G75240|AT1G76540|AT1G77120|AT1G78570|AT1G80080|AT2G16850|AT2G19450|AT2G22240|AT2G25820|AT2G25930|AT2G33380|AT2G34650|AT2G35700|AT2G40670|AT2G41230|AT2G42870|AT2G44460|AT2G44840|AT2G46310|AT2G46410|AT2G47260…	90	AT1G02340|AT1G02820|AT1G03430|AT1G03445|AT1G04250|AT1G05690|AT1G13930|AT1G15580|AT1G18150|AT1G18570|AT1G21910|AT1G22690|AT1G23080|AT1G29450|AT1G29460|AT1G35515|AT1G42540|AT1G43670|AT1G44350|AT1G53700|AT1G54200|AT1G56010|AT1G62510|AT1G62810|AT1G66270|AT1G66280|AT1G67030|AT1G67710|AT1G70810|AT1G71030|AT1G71960|AT1G74660|AT1G74670|AT1G75750|AT1G76800|AT1G77200|AT1G77690|AT1G80340|AT1G80440|AT2G18010…	131	http://amigo.geneontology.org/cgi-bin/amigo/term_details?term=GO:0009719	yes
cinnamic acid biosynthetic process	GO:0009800	0.00011	0.0259307	5	AT1G71030|AT2G37040|AT3G10340|AT3G53260|AT5G04230	6	AT2G37040|AT3G10340|AT3G53260	3	AT1G71030|AT5G04230	2	http://amigo.geneontology.org/cgi-bin/amigo/term_details?term=GO:0009800	yes
cinnamic acid metabolic process	GO:0009803	0.00011	0.0259307	5	AT1G71030|AT2G37040|AT3G10340|AT3G53260|AT5G04230	6	AT2G37040|AT3G10340|AT3G53260	3	AT1G71030|AT5G04230	2	http://amigo.geneontology.org/cgi-bin/amigo/term_details?term=GO:0009803	yes
cell wall organization or biogenesis	GO:0071554	0.00011	0.0259307	111	AT1G02360|AT1G02730|AT1G02800|AT1G05260|AT1G05650|AT1G05660|AT1G10640|AT1G11545|AT1G11580|AT1G12560|AT1G14080|AT1G18570|AT1G19940|AT1G20190|AT1G23200|AT1G24070|AT1G29050|AT1G30870|AT1G32170|AT1G48100|AT1G48930|AT1G53830|AT1G56710|AT1G60590|AT1G62980|AT1G62990|AT1G63180|AT1G65310|AT1G65450|AT1G67330|AT1G70710|AT1G73360|AT1G74420|AT1G78570|AT2G03090|AT2G15390|AT2G15440|AT2G18950|AT2G21140|AT2G22330…	688	AT1G02730|AT1G02800|AT1G10640|AT1G19940|AT1G24070|AT1G29050|AT1G48100|AT1G56710|AT1G60590|AT1G62990|AT1G63180|AT1G65450|AT1G70710|AT1G73360|AT1G74420|AT1G78570|AT2G03090|AT2G15440|AT2G18950|AT2G21140|AT2G35700|AT2G43590|AT2G44570|AT2G45890|AT3G01140|AT3G02210|AT3G14850|AT3G16920|AT3G47400|AT3G50760|AT3G55990|AT3G56960|AT3G59010|AT3G62060|AT4G01700|AT4G03210|AT4G14120|AT4G14130|AT4G18780|AT4G20050…	54	AT1G02360|AT1G05260|AT1G05650|AT1G05660|AT1G11545|AT1G11580|AT1G12560|AT1G14080|AT1G18570|AT1G20190|AT1G23200|AT1G30870|AT1G32170|AT1G48930|AT1G53830|AT1G62980|AT1G65310|AT1G67330|AT2G15390|AT2G22330|AT2G27500|AT2G36100|AT2G40610|AT2G44490|AT3G01190|AT3G23470|AT3G28180|AT3G28550|AT3G29810|AT3G44990|AT3G48720|AT3G54420|AT3G54590|AT3G56000|AT3G62660|AT4G01080|AT4G01630|AT4G01750|AT4G02130|AT4G11290…	57	http://amigo.geneontology.org/cgi-bin/amigo/term_details?term=GO:0071554	yes
polysaccharide catabolic process	GO:0000272	0.00018	0.0410632	37	AT1G02360|AT1G02800|AT1G11580|AT1G19940|AT1G23200|AT1G43670|AT1G48930|AT1G53830|AT1G69830|AT1G70710|AT2G40840|AT2G43590|AT2G44570|AT3G07010|AT3G10940|AT3G24230|AT3G27400|AT3G29320|AT3G46970|AT3G47400|AT3G53190|AT3G54420|AT3G59010|AT4G01700|AT4G13210|AT4G13710|AT4G19820|AT4G33220|AT4G39010|AT5G04310|AT5G04970|AT5G18670|AT5G24090|AT5G47500|AT5G55720|AT5G64570|AT5G64572	176	AT1G02800|AT1G19940|AT1G70710|AT2G43590|AT2G44570|AT3G27400|AT3G47400|AT3G53190|AT3G59010|AT4G01700|AT4G13210|AT4G13710|AT4G39010|AT5G18670|AT5G47500|AT5G55720|AT5G64570	17	AT1G02360|AT1G11580|AT1G23200|AT1G43670|AT1G48930|AT1G53830|AT1G69830|AT2G40840|AT3G07010|AT3G10940|AT3G24230|AT3G29320|AT3G46970|AT3G54420|AT4G19820|AT4G33220|AT5G04310|AT5G04970|AT5G24090|AT5G64572	20	http://amigo.geneontology.org/cgi-bin/amigo/term_details?term=GO:0000272	yes
stl_ftl_BP
Description	GO	p	FDR	Significant	Gene_in_de	Annotated	Up_Gene	Up_Count	Down_Gene	Down_Count	Links	Result
response to stimulus	GO:0050896	3.5e-30	1.5222e-26	998	AT1G01060|AT1G01120|AT1G01130|AT1G01250|AT1G01520|AT1G01560|AT1G02400|AT1G02490|AT1G02730|AT1G02800|AT1G02820|AT1G02900|AT1G02920|AT1G02930|AT1G03120|AT1G03430|AT1G03800|AT1G03850|AT1G04240|AT1G04250|AT1G04400|AT1G04550|AT1G05213|AT1G05680|AT1G05690|AT1G06160|AT1G06430|AT1G06550|AT1G07180|AT1G07200|AT1G07240|AT1G07350|AT1G07400|AT1G07700|AT1G08550|AT1G08570|AT1G09350|AT1G09450|AT1G09560|AT1G09750…	5602	AT1G02490|AT1G02730|AT1G02800|AT1G03430|AT1G04400|AT1G06160|AT1G07240|AT1G08550|AT1G09350|AT1G09450|AT1G09750|AT1G10760|AT1G12090|AT1G12210|AT1G12220|AT1G13110|AT1G13260|AT1G13930|AT1G14480|AT1G14750|AT1G14790|AT1G16110|AT1G17455|AT1G18150|AT1G18350|AT1G18470|AT1G18870|AT1G19310|AT1G19320|AT1G20020|AT1G20030|AT1G20450|AT1G20620|AT1G20630|AT1G20930|AT1G21750|AT1G22070|AT1G22740|AT1G22770|AT1G24120…	391	AT1G01060|AT1G01120|AT1G01130|AT1G01250|AT1G01520|AT1G01560|AT1G02400|AT1G02820|AT1G02900|AT1G02920|AT1G02930|AT1G03120|AT1G03800|AT1G03850|AT1G04240|AT1G04250|AT1G04550|AT1G05213|AT1G05680|AT1G05690|AT1G06430|AT1G06550|AT1G07180|AT1G07200|AT1G07350|AT1G07400|AT1G07700|AT1G08570|AT1G09560|AT1G10370|AT1G10650|AT1G10960|AT1G11580|AT1G12370|AT1G13080|AT1G13230|AT1G14280|AT1G14540|AT1G15100|AT1G15520…	607	http://amigo.geneontology.org/cgi-bin/amigo/term_details?term=GO:0050896	yes
response to abiotic stimulus	GO:0009628	4.3e-30	1.5222e-26	433	AT1G01060|AT1G01120|AT1G01130|AT1G01520|AT1G02400|AT1G02490|AT1G02730|AT1G02820|AT1G02920|AT1G02930|AT1G04400|AT1G05213|AT1G05680|AT1G05690|AT1G06430|AT1G06550|AT1G07180|AT1G07240|AT1G07350|AT1G07400|AT1G08550|AT1G09350|AT1G09560|AT1G10370|AT1G10760|AT1G10960|AT1G12090|AT1G12370|AT1G13080|AT1G13930|AT1G14280|AT1G14480|AT1G14540|AT1G15100|AT1G15550|AT1G15950|AT1G16370|AT1G16420|AT1G16510|AT1G17455…	1927	AT1G02490|AT1G02730|AT1G04400|AT1G07240|AT1G08550|AT1G09350|AT1G10760|AT1G12090|AT1G13930|AT1G14480|AT1G17455|AT1G19320|AT1G20450|AT1G20620|AT1G20630|AT1G21750|AT1G22770|AT1G29390|AT1G29395|AT1G30280|AT1G49560|AT1G51460|AT1G52400|AT1G52410|AT1G52770|AT1G53070|AT1G56230|AT1G56570|AT1G64460|AT1G68050|AT1G71030|AT1G77000|AT1G79440|AT1G80920|AT2G03440|AT2G08665|AT2G15970|AT2G16660|AT2G17840|AT2G19450…	152	AT1G01060|AT1G01120|AT1G01130|AT1G01520|AT1G02400|AT1G02820|AT1G02920|AT1G02930|AT1G05213|AT1G05680|AT1G05690|AT1G06430|AT1G06550|AT1G07180|AT1G07350|AT1G07400|AT1G09560|AT1G10370|AT1G10960|AT1G12370|AT1G13080|AT1G14280|AT1G14540|AT1G15100|AT1G15550|AT1G15950|AT1G16370|AT1G16420|AT1G16510|AT1G17870|AT1G18400|AT1G18810|AT1G19180|AT1G20823|AT1G21910|AT1G23740|AT1G24580|AT1G26380|AT1G30530|AT1G31350…	281	http://amigo.geneontology.org/cgi-bin/amigo/term_details?term=GO:0009628	yes
response to chemical	GO:0042221	4e-21	9.44e-18	526	AT1G01060|AT1G01130|AT1G01250|AT1G01560|AT1G02730|AT1G02820|AT1G02920|AT1G02930|AT1G03120|AT1G03430|AT1G03800|AT1G03850|AT1G04240|AT1G04250|AT1G04400|AT1G04550|AT1G05680|AT1G05690|AT1G06160|AT1G07200|AT1G07240|AT1G07700|AT1G08570|AT1G10370|AT1G13260|AT1G13930|AT1G14540|AT1G14790|AT1G15100|AT1G15520|AT1G15550|AT1G16370|AT1G16420|AT1G16510|AT1G17170|AT1G17180|AT1G17380|AT1G17870|AT1G18150|AT1G18350…	2699	AT1G02730|AT1G03430|AT1G04400|AT1G06160|AT1G07240|AT1G13260|AT1G13930|AT1G14790|AT1G18150|AT1G18350|AT1G19310|AT1G19320|AT1G20020|AT1G20450|AT1G20620|AT1G20630|AT1G20930|AT1G21750|AT1G22070|AT1G22770|AT1G24120|AT1G26760|AT1G29395|AT1G30330|AT1G31690|AT1G31710|AT1G49560|AT1G49720|AT1G51940|AT1G52400|AT1G56230|AT1G56570|AT1G59870|AT1G66460|AT1G70810|AT1G71030|AT1G73700|AT1G74930|AT1G76540|AT1G79460…	186	AT1G01060|AT1G01130|AT1G01250|AT1G01560|AT1G02820|AT1G02920|AT1G02930|AT1G03120|AT1G03800|AT1G03850|AT1G04240|AT1G04250|AT1G04550|AT1G05680|AT1G05690|AT1G07200|AT1G07700|AT1G08570|AT1G10370|AT1G14540|AT1G15100|AT1G15520|AT1G15550|AT1G16370|AT1G16420|AT1G16510|AT1G17170|AT1G17180|AT1G17380|AT1G17870|AT1G18710|AT1G19180|AT1G20470|AT1G20823|AT1G20950|AT1G21410|AT1G21910|AT1G22810|AT1G23140|AT1G24580…	340	http://amigo.geneontology.org/cgi-bin/amigo/term_details?term=GO:0042221	yes
flavonoid biosynthetic process	GO:0009813	4e-19	7.08e-16	75	AT1G01390|AT1G01420|AT1G05680|AT1G06000|AT1G06002|AT1G07240|AT1G19320|AT1G22370|AT1G30530|AT1G43620|AT1G56650|AT1G78270|AT1G78570|AT1G78990|AT2G15480|AT2G15490|AT2G16890|AT2G26170|AT2G28350|AT2G30140|AT2G30150|AT2G31750|AT2G36750|AT2G36770|AT2G36800|AT2G40890|AT2G43840|AT2G47460|AT3G11340|AT3G21560|AT3G21755|AT3G29590|AT3G46650|AT3G46660|AT3G46690|AT3G46700|AT3G51238|AT3G51240|AT3G55120|AT3G62610…	189	AT1G06002|AT1G07240|AT1G19320|AT1G22370|AT1G43620|AT1G78270|AT1G78990|AT2G36770|AT3G21755|AT4G09500|AT4G22690|AT5G05890|AT5G24620|AT5G59570|AT5G66230	15	AT1G01390|AT1G01420|AT1G05680|AT1G06000|AT1G30530|AT1G56650|AT1G78570|AT2G15480|AT2G15490|AT2G16890|AT2G26170|AT2G28350|AT2G30140|AT2G30150|AT2G31750|AT2G36750|AT2G36800|AT2G40890|AT2G43840|AT2G47460|AT3G11340|AT3G21560|AT3G29590|AT3G46650|AT3G46660|AT3G46690|AT3G46700|AT3G51238|AT3G51240|AT3G55120|AT3G62610|AT4G01070|AT4G09820|AT4G12310|AT4G14090|AT4G15480|AT4G15550|AT4G17880|AT4G22710|AT4G22880…	60	http://amigo.geneontology.org/cgi-bin/amigo/term_details?term=GO:0009813	yes
response to light stimulus	GO:0009416	2.4e-17	3.3984e-14	174	AT1G01060|AT1G01120|AT1G02400|AT1G02820|AT1G04400|AT1G06430|AT1G07180|AT1G07350|AT1G10370|AT1G12370|AT1G14280|AT1G15550|AT1G16420|AT1G17455|AT1G17870|AT1G18400|AT1G18810|AT1G19320|AT1G20620|AT1G20630|AT1G22770|AT1G30280|AT1G32870|AT1G37130|AT1G42550|AT1G42970|AT1G49560|AT1G50250|AT1G52410|AT1G52770|AT1G53090|AT1G54050|AT1G56230|AT1G58340|AT1G64860|AT1G66840|AT1G67070|AT1G68010|AT1G68050|AT1G70940…	683	AT1G04400|AT1G17455|AT1G19320|AT1G20620|AT1G20630|AT1G22770|AT1G30280|AT1G49560|AT1G52410|AT1G52770|AT1G56230|AT1G68050|AT1G79440|AT1G80920|AT2G08665|AT2G17840|AT2G22660|AT2G25930|AT2G29090|AT2G36390|AT2G37678|AT2G40080|AT2G41430|AT2G42540|AT2G42870|AT2G43010|AT2G46240|AT3G02370|AT3G07650|AT3G15570|AT3G47860|AT3G56710|AT3G60530|AT4G15920|AT4G18390|AT4G25350|AT4G32980|AT4G34250|AT4G35900|AT4G36930…	55	AT1G01060|AT1G01120|AT1G02400|AT1G02820|AT1G06430|AT1G07180|AT1G07350|AT1G10370|AT1G12370|AT1G14280|AT1G15550|AT1G16420|AT1G17870|AT1G18400|AT1G18810|AT1G32870|AT1G37130|AT1G42550|AT1G42970|AT1G50250|AT1G53090|AT1G54050|AT1G58340|AT1G64860|AT1G66840|AT1G67070|AT1G68010|AT1G70940|AT1G73805|AT1G73870|AT1G74310|AT1G75100|AT2G05620|AT2G06850|AT2G19310|AT2G21320|AT2G21650|AT2G21970|AT2G22240|AT2G24540…	119	http://amigo.geneontology.org/cgi-bin/amigo/term_details?term=GO:0009416	yes
flavonoid metabolic process	GO:0009812	3.5e-17	4.13e-14	79	AT1G01390|AT1G01420|AT1G05680|AT1G06000|AT1G06002|AT1G07240|AT1G19320|AT1G22370|AT1G30530|AT1G43620|AT1G56650|AT1G78270|AT1G78570|AT1G78990|AT2G15480|AT2G15490|AT2G16890|AT2G26170|AT2G28350|AT2G30140|AT2G30150|AT2G31750|AT2G36750|AT2G36770|AT2G36800|AT2G40890|AT2G43840|AT2G44450|AT2G47460|AT3G11340|AT3G20080|AT3G21560|AT3G21755|AT3G29590|AT3G45070|AT3G46650|AT3G46660|AT3G46690|AT3G46700|AT3G51238…	219	AT1G06002|AT1G07240|AT1G19320|AT1G22370|AT1G43620|AT1G78270|AT1G78990|AT2G36770|AT2G44450|AT3G20080|AT3G21755|AT4G09500|AT4G22690|AT5G05890|AT5G24620|AT5G59570|AT5G66230	17	AT1G01390|AT1G01420|AT1G05680|AT1G06000|AT1G30530|AT1G56650|AT1G78570|AT2G15480|AT2G15490|AT2G16890|AT2G26170|AT2G28350|AT2G30140|AT2G30150|AT2G31750|AT2G36750|AT2G36800|AT2G40890|AT2G43840|AT2G47460|AT3G11340|AT3G21560|AT3G29590|AT3G45070|AT3G46650|AT3G46660|AT3G46690|AT3G46700|AT3G51238|AT3G51240|AT3G55120|AT3G62610|AT4G01070|AT4G09820|AT4G12310|AT4G14090|AT4G15480|AT4G15550|AT4G17880|AT4G22710…	62	http://amigo.geneontology.org/cgi-bin/amigo/term_details?term=GO:0009812	yes
response to temperature stimulus	GO:0009266	1.9e-16	1.92171e-13	150	AT1G01060|AT1G01120|AT1G01130|AT1G02490|AT1G02820|AT1G05213|AT1G05690|AT1G07400|AT1G08550|AT1G09350|AT1G09560|AT1G10760|AT1G12090|AT1G13080|AT1G13930|AT1G15950|AT1G17870|AT1G20450|AT1G20620|AT1G20823|AT1G21910|AT1G22770|AT1G23740|AT1G29390|AT1G29395|AT1G32583|AT1G42970|AT1G43160|AT1G46768|AT1G49560|AT1G54050|AT1G58340|AT1G59860|AT1G62510|AT1G66280|AT1G74310|AT1G77000|AT1G77120|AT1G79440|AT1G80820…	569	AT1G02490|AT1G08550|AT1G09350|AT1G10760|AT1G12090|AT1G13930|AT1G20450|AT1G20620|AT1G22770|AT1G29390|AT1G29395|AT1G49560|AT1G77000|AT1G79440|AT2G03440|AT2G15970|AT2G17840|AT2G19450|AT2G21660|AT2G25930|AT2G26330|AT2G28900|AT2G40340|AT2G42530|AT2G42540|AT2G45660|AT2G46240|AT3G05880|AT3G08000|AT3G11020|AT3G12490|AT3G25770|AT3G29320|AT3G42860|AT3G47860|AT3G48360|AT4G04330|AT4G15920|AT4G22490|AT4G22950…	53	AT1G01060|AT1G01120|AT1G01130|AT1G02820|AT1G05213|AT1G05690|AT1G07400|AT1G09560|AT1G13080|AT1G15950|AT1G17870|AT1G20823|AT1G21910|AT1G23740|AT1G32583|AT1G42970|AT1G43160|AT1G46768|AT1G54050|AT1G58340|AT1G59860|AT1G62510|AT1G66280|AT1G74310|AT1G77120|AT1G80820|AT2G16500|AT2G19310|AT2G21320|AT2G22240|AT2G25140|AT2G26150|AT2G29500|AT2G32120|AT2G33380|AT2G37760|AT2G37770|AT2G39730|AT2G41140|AT2G46830…	97	http://amigo.geneontology.org/cgi-bin/amigo/term_details?term=GO:0009266	yes
response to radiation	GO:0009314	1.6e-15	1.416e-12	177	AT1G01060|AT1G01120|AT1G02400|AT1G02820|AT1G04400|AT1G06430|AT1G07180|AT1G07350|AT1G10370|AT1G12370|AT1G14280|AT1G15550|AT1G16420|AT1G17455|AT1G17870|AT1G18400|AT1G18810|AT1G19320|AT1G20620|AT1G20630|AT1G22770|AT1G30280|AT1G32870|AT1G37130|AT1G42550|AT1G42970|AT1G49560|AT1G50250|AT1G52410|AT1G52770|AT1G53090|AT1G54050|AT1G56230|AT1G58340|AT1G64860|AT1G66840|AT1G67070|AT1G68010|AT1G68050|AT1G70940…	728	AT1G04400|AT1G17455|AT1G19320|AT1G20620|AT1G20630|AT1G22770|AT1G30280|AT1G49560|AT1G52410|AT1G52770|AT1G56230|AT1G68050|AT1G79440|AT1G80920|AT2G08665|AT2G17840|AT2G22660|AT2G25930|AT2G29090|AT2G36390|AT2G37678|AT2G40080|AT2G41430|AT2G42540|AT2G42870|AT2G43010|AT2G46240|AT3G02370|AT3G07650|AT3G15570|AT3G47860|AT3G56710|AT3G60530|AT4G15920|AT4G18390|AT4G25350|AT4G32980|AT4G34250|AT4G35900|AT4G36930…	58	AT1G01060|AT1G01120|AT1G02400|AT1G02820|AT1G06430|AT1G07180|AT1G07350|AT1G10370|AT1G12370|AT1G14280|AT1G15550|AT1G16420|AT1G17870|AT1G18400|AT1G18810|AT1G32870|AT1G37130|AT1G42550|AT1G42970|AT1G50250|AT1G53090|AT1G54050|AT1G58340|AT1G64860|AT1G66840|AT1G67070|AT1G68010|AT1G70940|AT1G73805|AT1G73870|AT1G74310|AT1G75100|AT2G05620|AT2G06850|AT2G19310|AT2G21320|AT2G21650|AT2G21970|AT2G22240|AT2G24540…	119	http://amigo.geneontology.org/cgi-bin/amigo/term_details?term=GO:0009314	yes
response to oxygen-containing compound	GO:1901700	3.7e-15	2.91067e-12	303	AT1G01060|AT1G01130|AT1G01560|AT1G02730|AT1G02820|AT1G02930|AT1G04400|AT1G05680|AT1G05690|AT1G06160|AT1G07200|AT1G07240|AT1G10370|AT1G13260|AT1G13930|AT1G14790|AT1G15100|AT1G15520|AT1G15550|AT1G16370|AT1G16420|AT1G17380|AT1G17870|AT1G18150|AT1G18350|AT1G18710|AT1G19180|AT1G20450|AT1G20630|AT1G20823|AT1G20950|AT1G21910|AT1G22070|AT1G22770|AT1G23140|AT1G24120|AT1G24580|AT1G26760|AT1G26960|AT1G29395…	1466	AT1G02730|AT1G04400|AT1G06160|AT1G07240|AT1G13260|AT1G13930|AT1G14790|AT1G18150|AT1G18350|AT1G20450|AT1G20630|AT1G22070|AT1G22770|AT1G24120|AT1G26760|AT1G29395|AT1G49560|AT1G49720|AT1G51940|AT1G52400|AT1G56230|AT1G56570|AT1G59870|AT1G66460|AT1G70810|AT1G71030|AT1G79460|AT2G03440|AT2G13600|AT2G15970|AT2G17840|AT2G18170|AT2G18300|AT2G19450|AT2G21660|AT2G22430|AT2G22660|AT2G23770|AT2G25930|AT2G28160…	116	AT1G01060|AT1G01130|AT1G01560|AT1G02820|AT1G02930|AT1G05680|AT1G05690|AT1G07200|AT1G10370|AT1G15100|AT1G15520|AT1G15550|AT1G16370|AT1G16420|AT1G17380|AT1G17870|AT1G18710|AT1G19180|AT1G20823|AT1G20950|AT1G21910|AT1G23140|AT1G24580|AT1G26960|AT1G30070|AT1G32450|AT1G35670|AT1G42550|AT1G42970|AT1G43160|AT1G43910|AT1G44830|AT1G46768|AT1G47510|AT1G50420|AT1G52760|AT1G54050|AT1G56650|AT1G58340|AT1G62380…	187	http://amigo.geneontology.org/cgi-bin/amigo/term_details?term=GO:1901700	yes
response to stress	GO:0006950	1.4e-14	9.912e-12	598	AT1G01060|AT1G01120|AT1G01130|AT1G01520|AT1G02490|AT1G02730|AT1G02820|AT1G02920|AT1G02930|AT1G03850|AT1G04400|AT1G05213|AT1G05680|AT1G05690|AT1G06160|AT1G07240|AT1G07400|AT1G07700|AT1G08550|AT1G08570|AT1G09350|AT1G09560|AT1G09750|AT1G10370|AT1G10650|AT1G10760|AT1G11580|AT1G12090|AT1G12210|AT1G12220|AT1G12370|AT1G13080|AT1G13110|AT1G13930|AT1G14480|AT1G14540|AT1G14750|AT1G14790|AT1G15100|AT1G15520…	3374	AT1G02490|AT1G02730|AT1G04400|AT1G06160|AT1G07240|AT1G08550|AT1G09350|AT1G09750|AT1G10760|AT1G12090|AT1G12210|AT1G12220|AT1G13110|AT1G13930|AT1G14480|AT1G14750|AT1G14790|AT1G18150|AT1G18350|AT1G18470|AT1G18870|AT1G19310|AT1G19320|AT1G20020|AT1G20030|AT1G20450|AT1G20620|AT1G20630|AT1G21750|AT1G22070|AT1G22770|AT1G27170|AT1G29390|AT1G29395|AT1G34780|AT1G48360|AT1G49940|AT1G51460|AT1G51940|AT1G52030…	246	AT1G01060|AT1G01120|AT1G01130|AT1G01520|AT1G02820|AT1G02920|AT1G02930|AT1G03850|AT1G05213|AT1G05680|AT1G05690|AT1G07400|AT1G07700|AT1G08570|AT1G09560|AT1G10370|AT1G10650|AT1G11580|AT1G12370|AT1G13080|AT1G14540|AT1G15100|AT1G15520|AT1G15950|AT1G16370|AT1G16420|AT1G17380|AT1G17870|AT1G18710|AT1G19180|AT1G19640|AT1G20823|AT1G21910|AT1G23740|AT1G24580|AT1G26380|AT1G27760|AT1G29660|AT1G32583|AT1G32740…	352	http://amigo.geneontology.org/cgi-bin/amigo/term_details?term=GO:0006950	yes
response to external stimulus	GO:0009605	1.9e-12	1.22291e-09	289	AT1G01130|AT1G02800|AT1G02820|AT1G02920|AT1G02930|AT1G03850|AT1G04400|AT1G05680|AT1G06160|AT1G09750|AT1G10760|AT1G11580|AT1G12090|AT1G12210|AT1G12220|AT1G13080|AT1G13110|AT1G13230|AT1G13930|AT1G14280|AT1G14790|AT1G15520|AT1G16370|AT1G16510|AT1G18350|AT1G18710|AT1G18810|AT1G19180|AT1G19320|AT1G20020|AT1G20620|AT1G20630|AT1G21050|AT1G22070|AT1G22770|AT1G29395|AT1G29660|AT1G37130|AT1G43910|AT1G44830…	1450	AT1G02800|AT1G04400|AT1G06160|AT1G09750|AT1G10760|AT1G12090|AT1G12210|AT1G12220|AT1G13110|AT1G13930|AT1G14790|AT1G18350|AT1G19320|AT1G20020|AT1G20620|AT1G20630|AT1G22070|AT1G22770|AT1G29395|AT1G49940|AT1G51940|AT1G52400|AT1G52410|AT1G52770|AT1G53320|AT1G56570|AT1G59870|AT1G63730|AT1G63880|AT1G69370|AT1G75380|AT1G76610|AT2G02100|AT2G03440|AT2G14080|AT2G15890|AT2G15970|AT2G16870|AT2G18280|AT2G22840…	127	AT1G01130|AT1G02820|AT1G02920|AT1G02930|AT1G03850|AT1G05680|AT1G11580|AT1G13080|AT1G13230|AT1G14280|AT1G15520|AT1G16370|AT1G16510|AT1G18710|AT1G18810|AT1G19180|AT1G21050|AT1G29660|AT1G37130|AT1G43910|AT1G44830|AT1G51890|AT1G53090|AT1G56650|AT1G58340|AT1G59740|AT1G62510|AT1G62660|AT1G64660|AT1G64780|AT1G65930|AT1G67070|AT1G68010|AT1G68130|AT1G68320|AT1G70940|AT1G72140|AT1G72520|AT1G73010|AT1G73260…	162	http://amigo.geneontology.org/cgi-bin/amigo/term_details?term=GO:0009605	yes
response to karrikin	GO:0080167	2.8e-12	1.52492e-09	42	AT1G05680|AT1G06550|AT1G10370|AT1G10960|AT1G22770|AT1G30530|AT1G31350|AT1G53070|AT1G66390|AT1G78290|AT2G27820|AT2G30490|AT2G37040|AT2G40080|AT2G41040|AT2G47730|AT3G02870|AT3G09440|AT3G13790|AT3G17609|AT3G19450|AT3G21090|AT3G21560|AT3G22840|AT3G44720|AT3G53260|AT3G55120|AT3G61820|AT4G27030|AT4G31870|AT4G34550|AT4G34710|AT4G37470|AT4G39070|AT5G05270|AT5G08640|AT5G11260|AT5G17050|AT5G48540|AT5G51550…	100	AT1G22770|AT1G53070|AT2G40080|AT3G21090|AT3G61820|AT4G37470|AT5G51550|AT5G63810	8	AT1G05680|AT1G06550|AT1G10370|AT1G10960|AT1G30530|AT1G31350|AT1G66390|AT1G78290|AT2G27820|AT2G30490|AT2G37040|AT2G41040|AT2G47730|AT3G02870|AT3G09440|AT3G13790|AT3G17609|AT3G19450|AT3G21560|AT3G22840|AT3G44720|AT3G53260|AT3G55120|AT4G27030|AT4G31870|AT4G34550|AT4G34710|AT4G39070|AT5G05270|AT5G08640|AT5G11260|AT5G17050|AT5G48540|AT5G59340	34	http://amigo.geneontology.org/cgi-bin/amigo/term_details?term=GO:0080167	yes
rhythmic process	GO:0048511	2.8e-12	1.52492e-09	60	AT1G01060|AT1G04400|AT1G05213|AT1G15950|AT1G17455|AT1G22770|AT1G68050|AT1G80820|AT2G17840|AT2G21660|AT2G25930|AT2G31870|AT2G32200|AT2G37130|AT2G40080|AT2G41310|AT2G42540|AT2G46670|AT2G46790|AT2G46830|AT3G04910|AT3G06500|AT3G07650|AT3G09600|AT3G12320|AT3G20810|AT3G21890|AT3G46640|AT3G48100|AT3G48360|AT3G52180|AT3G53830|AT3G54500|AT3G57040|AT3G58850|AT4G13930|AT4G15248|AT4G15920|AT4G21960|AT4G26150…	175	AT1G04400|AT1G17455|AT1G22770|AT1G68050|AT2G17840|AT2G21660|AT2G25930|AT2G31870|AT2G37130|AT2G40080|AT2G42540|AT3G04910|AT3G06500|AT3G07650|AT3G20810|AT3G46640|AT3G48360|AT3G52180|AT4G15920|AT4G21960|AT4G36930|AT5G02810|AT5G05090|AT5G08330|AT5G11580|AT5G24470|AT5G52310|AT5G60100|AT5G61380|AT5G63860	30	AT1G01060|AT1G05213|AT1G15950|AT1G80820|AT2G32200|AT2G41310|AT2G46670|AT2G46790|AT2G46830|AT3G09600|AT3G12320|AT3G21890|AT3G48100|AT3G53830|AT3G54500|AT3G57040|AT3G58850|AT4G13930|AT4G15248|AT4G26150|AT4G27310|AT4G34550|AT4G37520|AT5G02120|AT5G11260|AT5G17300|AT5G37260|AT5G54470|AT5G64120|AT5G64170	30	http://amigo.geneontology.org/cgi-bin/amigo/term_details?term=GO:0048511	yes
response to biotic stimulus	GO:0009607	6.9e-12	3.48943e-09	230	AT1G02800|AT1G02820|AT1G02920|AT1G02930|AT1G03850|AT1G04400|AT1G06160|AT1G09750|AT1G10760|AT1G11580|AT1G12090|AT1G12210|AT1G12220|AT1G13080|AT1G13110|AT1G13230|AT1G13930|AT1G14790|AT1G15520|AT1G18350|AT1G19180|AT1G19320|AT1G20020|AT1G22070|AT1G29660|AT1G37130|AT1G42560|AT1G44830|AT1G51890|AT1G51940|AT1G52400|AT1G52410|AT1G53320|AT1G56570|AT1G56650|AT1G58340|AT1G59740|AT1G59870|AT1G62510|AT1G62660…	1106	AT1G02800|AT1G04400|AT1G06160|AT1G09750|AT1G10760|AT1G12090|AT1G12210|AT1G12220|AT1G13110|AT1G13930|AT1G14790|AT1G18350|AT1G19320|AT1G20020|AT1G22070|AT1G51940|AT1G52400|AT1G52410|AT1G53320|AT1G56570|AT1G59870|AT1G63730|AT1G63880|AT1G69370|AT1G70890|AT1G75380|AT2G02100|AT2G03440|AT2G14080|AT2G15890|AT2G16870|AT2G18280|AT2G22840|AT2G23770|AT2G26330|AT2G26440|AT2G30860|AT2G31870|AT2G36400|AT2G36490…	101	AT1G02820|AT1G02920|AT1G02930|AT1G03850|AT1G11580|AT1G13080|AT1G13230|AT1G15520|AT1G19180|AT1G29660|AT1G37130|AT1G42560|AT1G44830|AT1G51890|AT1G56650|AT1G58340|AT1G59740|AT1G62510|AT1G62660|AT1G64780|AT1G65930|AT1G68320|AT1G70850|AT1G72140|AT1G72520|AT1G73260|AT1G73805|AT1G79680|AT2G01530|AT2G02120|AT2G14060|AT2G15480|AT2G15490|AT2G22240|AT2G22330|AT2G25470|AT2G26560|AT2G27420|AT2G32200|AT2G33380…	129	http://amigo.geneontology.org/cgi-bin/amigo/term_details?term=GO:0009607	yes
response to acid chemical	GO:0001101	8.4e-12	3.84975e-09	230	AT1G01060|AT1G01560|AT1G02730|AT1G02820|AT1G02930|AT1G04400|AT1G05680|AT1G05690|AT1G06160|AT1G07240|AT1G10370|AT1G13930|AT1G14790|AT1G15100|AT1G15520|AT1G15550|AT1G16370|AT1G17380|AT1G18150|AT1G18350|AT1G18710|AT1G19180|AT1G20450|AT1G20630|AT1G21910|AT1G22070|AT1G23140|AT1G24120|AT1G24580|AT1G26960|AT1G29395|AT1G32450|AT1G35670|AT1G42550|AT1G43160|AT1G43910|AT1G44830|AT1G46768|AT1G47510|AT1G49560…	1108	AT1G02730|AT1G04400|AT1G06160|AT1G07240|AT1G13930|AT1G14790|AT1G18150|AT1G18350|AT1G20450|AT1G20630|AT1G22070|AT1G24120|AT1G29395|AT1G49560|AT1G49720|AT1G51940|AT1G52400|AT1G56230|AT1G56570|AT1G59870|AT1G70810|AT1G71030|AT1G79460|AT2G03440|AT2G15970|AT2G17840|AT2G18300|AT2G19450|AT2G21660|AT2G22430|AT2G22660|AT2G25930|AT2G28900|AT2G31870|AT2G32390|AT2G36270|AT2G39800|AT2G40340|AT2G40750|AT2G41430…	94	AT1G01060|AT1G01560|AT1G02820|AT1G02930|AT1G05680|AT1G05690|AT1G10370|AT1G15100|AT1G15520|AT1G15550|AT1G16370|AT1G17380|AT1G18710|AT1G19180|AT1G21910|AT1G23140|AT1G24580|AT1G26960|AT1G32450|AT1G35670|AT1G42550|AT1G43160|AT1G43910|AT1G44830|AT1G46768|AT1G47510|AT1G50420|AT1G56650|AT1G58340|AT1G62380|AT1G62510|AT1G62660|AT1G64660|AT1G67070|AT1G67360|AT1G68010|AT1G68320|AT1G69260|AT1G69310|AT1G70700…	136	http://amigo.geneontology.org/cgi-bin/amigo/term_details?term=GO:0001101	yes
response to hydrogen peroxide	GO:0042542	8.7e-12	3.84975e-09	36	AT1G02820|AT1G05680|AT1G05690|AT1G16420|AT1G17870|AT1G18150|AT1G20630|AT1G22770|AT1G52760|AT1G54050|AT1G73260|AT1G74310|AT1G77120|AT2G18170|AT2G19310|AT2G22240|AT2G26150|AT2G29500|AT2G32120|AT2G39400|AT2G39420|AT2G46240|AT2G47180|AT3G12580|AT3G14990|AT3G17790|AT3G48360|AT4G09320|AT4G12400|AT5G01600|AT5G05410|AT5G12030|AT5G24110|AT5G37770|AT5G39610|AT5G67480	80	AT1G18150|AT1G20630|AT1G22770|AT2G18170|AT2G39400|AT2G39420|AT2G46240|AT3G48360|AT5G05410|AT5G67480	10	AT1G02820|AT1G05680|AT1G05690|AT1G16420|AT1G17870|AT1G52760|AT1G54050|AT1G73260|AT1G74310|AT1G77120|AT2G19310|AT2G22240|AT2G26150|AT2G29500|AT2G32120|AT2G47180|AT3G12580|AT3G14990|AT3G17790|AT4G09320|AT4G12400|AT5G01600|AT5G12030|AT5G24110|AT5G37770|AT5G39610	26	http://amigo.geneontology.org/cgi-bin/amigo/term_details?term=GO:0042542	yes
response to other organism	GO:0051707	1e-11	4.16471e-09	221	AT1G02800|AT1G02820|AT1G02920|AT1G02930|AT1G03850|AT1G04400|AT1G06160|AT1G09750|AT1G10760|AT1G11580|AT1G12090|AT1G12210|AT1G12220|AT1G13080|AT1G13110|AT1G13230|AT1G13930|AT1G14790|AT1G15520|AT1G18350|AT1G19180|AT1G19320|AT1G20020|AT1G22070|AT1G29660|AT1G37130|AT1G44830|AT1G51890|AT1G51940|AT1G52400|AT1G52410|AT1G53320|AT1G56570|AT1G56650|AT1G58340|AT1G59740|AT1G59870|AT1G62510|AT1G62660|AT1G63730…	1056	AT1G02800|AT1G04400|AT1G06160|AT1G09750|AT1G10760|AT1G12090|AT1G12210|AT1G12220|AT1G13110|AT1G13930|AT1G14790|AT1G18350|AT1G19320|AT1G20020|AT1G22070|AT1G51940|AT1G52400|AT1G52410|AT1G53320|AT1G56570|AT1G59870|AT1G63730|AT1G63880|AT1G69370|AT1G75380|AT2G02100|AT2G03440|AT2G14080|AT2G15890|AT2G16870|AT2G18280|AT2G22840|AT2G23770|AT2G26330|AT2G26440|AT2G30860|AT2G31870|AT2G36400|AT2G36490|AT2G37130…	100	AT1G02820|AT1G02920|AT1G02930|AT1G03850|AT1G11580|AT1G13080|AT1G13230|AT1G15520|AT1G19180|AT1G29660|AT1G37130|AT1G44830|AT1G51890|AT1G56650|AT1G58340|AT1G59740|AT1G62510|AT1G62660|AT1G64780|AT1G65930|AT1G68320|AT1G72140|AT1G72520|AT1G73260|AT1G73805|AT1G79680|AT2G02120|AT2G14060|AT2G15480|AT2G15490|AT2G22240|AT2G22330|AT2G25470|AT2G26560|AT2G27420|AT2G32200|AT2G33380|AT2G35940|AT2G36690|AT2G39200…	121	http://amigo.geneontology.org/cgi-bin/amigo/term_details?term=GO:0051707	yes
response to external biotic stimulus	GO:0043207	1.2e-11	4.72e-09	221	AT1G02800|AT1G02820|AT1G02920|AT1G02930|AT1G03850|AT1G04400|AT1G06160|AT1G09750|AT1G10760|AT1G11580|AT1G12090|AT1G12210|AT1G12220|AT1G13080|AT1G13110|AT1G13230|AT1G13930|AT1G14790|AT1G15520|AT1G18350|AT1G19180|AT1G19320|AT1G20020|AT1G22070|AT1G29660|AT1G37130|AT1G44830|AT1G51890|AT1G51940|AT1G52400|AT1G52410|AT1G53320|AT1G56570|AT1G56650|AT1G58340|AT1G59740|AT1G59870|AT1G62510|AT1G62660|AT1G63730…	1058	AT1G02800|AT1G04400|AT1G06160|AT1G09750|AT1G10760|AT1G12090|AT1G12210|AT1G12220|AT1G13110|AT1G13930|AT1G14790|AT1G18350|AT1G19320|AT1G20020|AT1G22070|AT1G51940|AT1G52400|AT1G52410|AT1G53320|AT1G56570|AT1G59870|AT1G63730|AT1G63880|AT1G69370|AT1G75380|AT2G02100|AT2G03440|AT2G14080|AT2G15890|AT2G16870|AT2G18280|AT2G22840|AT2G23770|AT2G26330|AT2G26440|AT2G30860|AT2G31870|AT2G36400|AT2G36490|AT2G37130…	100	AT1G02820|AT1G02920|AT1G02930|AT1G03850|AT1G11580|AT1G13080|AT1G13230|AT1G15520|AT1G19180|AT1G29660|AT1G37130|AT1G44830|AT1G51890|AT1G56650|AT1G58340|AT1G59740|AT1G62510|AT1G62660|AT1G64780|AT1G65930|AT1G68320|AT1G72140|AT1G72520|AT1G73260|AT1G73805|AT1G79680|AT2G02120|AT2G14060|AT2G15480|AT2G15490|AT2G22240|AT2G22330|AT2G25470|AT2G26560|AT2G27420|AT2G32200|AT2G33380|AT2G35940|AT2G36690|AT2G39200…	121	http://amigo.geneontology.org/cgi-bin/amigo/term_details?term=GO:0043207	yes
response to heat	GO:0009408	2.2e-11	8.19789e-09	67	AT1G07400|AT1G08550|AT1G13080|AT1G13930|AT1G17870|AT1G21910|AT1G32583|AT1G43160|AT1G54050|AT1G58340|AT1G59860|AT1G74310|AT1G77000|AT1G79440|AT2G03440|AT2G19310|AT2G21320|AT2G22240|AT2G25140|AT2G26150|AT2G26330|AT2G29500|AT2G32120|AT2G40340|AT2G41140|AT2G42540|AT2G46240|AT2G47180|AT3G02885|AT3G08720|AT3G08970|AT3G09440|AT3G11020|AT3G12580|AT3G16770|AT3G22840|AT3G23990|AT3G24500|AT3G25230|AT3G44110…	215	AT1G08550|AT1G13930|AT1G77000|AT1G79440|AT2G03440|AT2G26330|AT2G40340|AT2G42540|AT2G46240|AT3G11020|AT3G47860|AT4G38580|AT5G01935|AT5G05410|AT5G08000|AT5G16820|AT5G23240	17	AT1G07400|AT1G13080|AT1G17870|AT1G21910|AT1G32583|AT1G43160|AT1G54050|AT1G58340|AT1G59860|AT1G74310|AT2G19310|AT2G21320|AT2G22240|AT2G25140|AT2G26150|AT2G29500|AT2G32120|AT2G41140|AT2G47180|AT3G02885|AT3G08720|AT3G08970|AT3G09440|AT3G12580|AT3G16770|AT3G22840|AT3G23990|AT3G24500|AT3G25230|AT3G44110|AT3G46230|AT3G51910|AT4G12400|AT4G14690|AT4G21320|AT4G26850|AT4G36990|AT5G02490|AT5G02500|AT5G09590…	50	http://amigo.geneontology.org/cgi-bin/amigo/term_details?term=GO:0009408	yes
response to organic substance	GO:0010033	2.4e-11	8.496e-09	361	AT1G01060|AT1G01130|AT1G01250|AT1G01560|AT1G02820|AT1G03430|AT1G03800|AT1G03850|AT1G04240|AT1G04250|AT1G04400|AT1G04550|AT1G05680|AT1G05690|AT1G06160|AT1G07200|AT1G10370|AT1G13260|AT1G13930|AT1G14790|AT1G15100|AT1G15520|AT1G15550|AT1G16510|AT1G17380|AT1G18150|AT1G18350|AT1G18710|AT1G19180|AT1G19310|AT1G20020|AT1G20450|AT1G20470|AT1G20630|AT1G20823|AT1G20930|AT1G20950|AT1G21410|AT1G21750|AT1G21910…	1936	AT1G03430|AT1G04400|AT1G06160|AT1G13260|AT1G13930|AT1G14790|AT1G18150|AT1G18350|AT1G19310|AT1G20020|AT1G20450|AT1G20630|AT1G20930|AT1G21750|AT1G22070|AT1G24120|AT1G26760|AT1G29395|AT1G30330|AT1G49560|AT1G49720|AT1G51940|AT1G52400|AT1G56230|AT1G56570|AT1G59870|AT1G66460|AT1G70810|AT1G71030|AT1G74930|AT1G76540|AT1G79460|AT1G79700|AT1G80440|AT2G03440|AT2G13600|AT2G15970|AT2G17840|AT2G18300|AT2G19450…	140	AT1G01060|AT1G01130|AT1G01250|AT1G01560|AT1G02820|AT1G03800|AT1G03850|AT1G04240|AT1G04250|AT1G04550|AT1G05680|AT1G05690|AT1G07200|AT1G10370|AT1G15100|AT1G15520|AT1G15550|AT1G16510|AT1G17380|AT1G18710|AT1G19180|AT1G20470|AT1G20823|AT1G20950|AT1G21410|AT1G21910|AT1G22810|AT1G23140|AT1G24580|AT1G26960|AT1G28130|AT1G29430|AT1G29440|AT1G29510|AT1G30070|AT1G33760|AT1G35670|AT1G42550|AT1G42970|AT1G43160…	221	http://amigo.geneontology.org/cgi-bin/amigo/term_details?term=GO:0010033	yes
response to inorganic substance	GO:0010035	5.1e-11	1.71943e-08	188	AT1G01060|AT1G02730|AT1G02820|AT1G02920|AT1G02930|AT1G03120|AT1G04400|AT1G05680|AT1G05690|AT1G07240|AT1G10370|AT1G15520|AT1G16370|AT1G16420|AT1G17870|AT1G18150|AT1G19320|AT1G20450|AT1G20620|AT1G20630|AT1G21750|AT1G22770|AT1G29395|AT1G30070|AT1G31690|AT1G31710|AT1G32450|AT1G42970|AT1G43160|AT1G46768|AT1G51340|AT1G52400|AT1G52760|AT1G53680|AT1G54050|AT1G56650|AT1G60710|AT1G62380|AT1G63840|AT1G64660…	877	AT1G02730|AT1G04400|AT1G07240|AT1G18150|AT1G19320|AT1G20450|AT1G20620|AT1G20630|AT1G21750|AT1G22770|AT1G29395|AT1G31690|AT1G31710|AT1G52400|AT2G15970|AT2G17840|AT2G18170|AT2G21660|AT2G22430|AT2G28160|AT2G30860|AT2G31010|AT2G31870|AT2G36270|AT2G39400|AT2G39420|AT2G39800|AT2G39920|AT2G41430|AT2G42540|AT2G46240|AT3G05640|AT3G06710|AT3G08000|AT3G12490|AT3G27300|AT3G29320|AT3G42860|AT3G46970|AT3G47860…	62	AT1G01060|AT1G02820|AT1G02920|AT1G02930|AT1G03120|AT1G05680|AT1G05690|AT1G10370|AT1G15520|AT1G16370|AT1G16420|AT1G17870|AT1G30070|AT1G32450|AT1G42970|AT1G43160|AT1G46768|AT1G51340|AT1G52760|AT1G53680|AT1G54050|AT1G56650|AT1G60710|AT1G62380|AT1G63840|AT1G64660|AT1G65930|AT1G67070|AT1G67360|AT1G68010|AT1G69310|AT1G72520|AT1G73260|AT1G74310|AT1G77120|AT1G79520|AT2G05620|AT2G16720|AT2G19310|AT2G21330…	126	http://amigo.geneontology.org/cgi-bin/amigo/term_details?term=GO:0010035	yes
cellular glucuronidation	GO:0052695	1e-10	2.95e-08	44	AT1G01390|AT1G01420|AT1G05680|AT1G06000|AT1G06002|AT1G07240|AT1G22370|AT1G30530|AT1G43620|AT1G78270|AT2G15480|AT2G15490|AT2G16890|AT2G30140|AT2G30150|AT2G31750|AT2G36750|AT2G36770|AT2G36800|AT2G43840|AT3G11340|AT3G21560|AT3G21755|AT3G46650|AT3G46660|AT3G46690|AT3G46700|AT4G01070|AT4G09500|AT4G14090|AT4G15480|AT4G15550|AT4G27570|AT4G34131|AT4G34135|AT5G05860|AT5G05890|AT5G17030|AT5G17040|AT5G17050…	118	AT1G06002|AT1G07240|AT1G22370|AT1G43620|AT1G78270|AT2G36770|AT3G21755|AT4G09500|AT5G05890|AT5G59570	10	AT1G01390|AT1G01420|AT1G05680|AT1G06000|AT1G30530|AT2G15480|AT2G15490|AT2G16890|AT2G30140|AT2G30150|AT2G31750|AT2G36750|AT2G36800|AT2G43840|AT3G11340|AT3G21560|AT3G46650|AT3G46660|AT3G46690|AT3G46700|AT4G01070|AT4G14090|AT4G15480|AT4G15550|AT4G27570|AT4G34131|AT4G34135|AT5G05860|AT5G17030|AT5G17040|AT5G17050|AT5G54060|AT5G59590|AT5G66690	34	http://amigo.geneontology.org/cgi-bin/amigo/term_details?term=GO:0052695	yes
flavonoid glucuronidation	GO:0052696	1e-10	2.95e-08	44	AT1G01390|AT1G01420|AT1G05680|AT1G06000|AT1G06002|AT1G07240|AT1G22370|AT1G30530|AT1G43620|AT1G78270|AT2G15480|AT2G15490|AT2G16890|AT2G30140|AT2G30150|AT2G31750|AT2G36750|AT2G36770|AT2G36800|AT2G43840|AT3G11340|AT3G21560|AT3G21755|AT3G46650|AT3G46660|AT3G46690|AT3G46700|AT4G01070|AT4G09500|AT4G14090|AT4G15480|AT4G15550|AT4G27570|AT4G34131|AT4G34135|AT5G05860|AT5G05890|AT5G17030|AT5G17040|AT5G17050…	118	AT1G06002|AT1G07240|AT1G22370|AT1G43620|AT1G78270|AT2G36770|AT3G21755|AT4G09500|AT5G05890|AT5G59570	10	AT1G01390|AT1G01420|AT1G05680|AT1G06000|AT1G30530|AT2G15480|AT2G15490|AT2G16890|AT2G30140|AT2G30150|AT2G31750|AT2G36750|AT2G36800|AT2G43840|AT3G11340|AT3G21560|AT3G46650|AT3G46660|AT3G46690|AT3G46700|AT4G01070|AT4G14090|AT4G15480|AT4G15550|AT4G27570|AT4G34131|AT4G34135|AT5G05860|AT5G17030|AT5G17040|AT5G17050|AT5G54060|AT5G59590|AT5G66690	34	http://amigo.geneontology.org/cgi-bin/amigo/term_details?term=GO:0052696	yes
glucuronate metabolic process	GO:0019585	1e-10	2.95e-08	44	AT1G01390|AT1G01420|AT1G05680|AT1G06000|AT1G06002|AT1G07240|AT1G22370|AT1G30530|AT1G43620|AT1G78270|AT2G15480|AT2G15490|AT2G16890|AT2G30140|AT2G30150|AT2G31750|AT2G36750|AT2G36770|AT2G36800|AT2G43840|AT3G11340|AT3G21560|AT3G21755|AT3G46650|AT3G46660|AT3G46690|AT3G46700|AT4G01070|AT4G09500|AT4G14090|AT4G15480|AT4G15550|AT4G27570|AT4G34131|AT4G34135|AT5G05860|AT5G05890|AT5G17030|AT5G17040|AT5G17050…	118	AT1G06002|AT1G07240|AT1G22370|AT1G43620|AT1G78270|AT2G36770|AT3G21755|AT4G09500|AT5G05890|AT5G59570	10	AT1G01390|AT1G01420|AT1G05680|AT1G06000|AT1G30530|AT2G15480|AT2G15490|AT2G16890|AT2G30140|AT2G30150|AT2G31750|AT2G36750|AT2G36800|AT2G43840|AT3G11340|AT3G21560|AT3G46650|AT3G46660|AT3G46690|AT3G46700|AT4G01070|AT4G14090|AT4G15480|AT4G15550|AT4G27570|AT4G34131|AT4G34135|AT5G05860|AT5G17030|AT5G17040|AT5G17050|AT5G54060|AT5G59590|AT5G66690	34	http://amigo.geneontology.org/cgi-bin/amigo/term_details?term=GO:0019585	yes
response to oxidative stress	GO:0006979	1.1e-10	3.1152e-08	109	AT1G02820|AT1G02930|AT1G03850|AT1G05680|AT1G05690|AT1G07400|AT1G07700|AT1G08570|AT1G09350|AT1G14540|AT1G15520|AT1G16420|AT1G17870|AT1G18150|AT1G20620|AT1G20630|AT1G22770|AT1G32870|AT1G52200|AT1G52760|AT1G52990|AT1G53670|AT1G54050|AT1G56230|AT1G56650|AT1G62380|AT1G72520|AT1G73260|AT1G74310|AT1G76760|AT1G77120|AT2G16500|AT2G18150|AT2G18170|AT2G19310|AT2G19810|AT2G22240|AT2G22420|AT2G22660|AT2G24800…	437	AT1G09350|AT1G18150|AT1G20620|AT1G20630|AT1G22770|AT1G56230|AT2G18170|AT2G19810|AT2G22660|AT2G28160|AT2G31870|AT2G37130|AT2G39400|AT2G39420|AT2G39800|AT2G46240|AT3G12490|AT3G32980|AT3G47860|AT3G48360|AT4G11600|AT4G18880|AT4G21960|AT4G25980|AT4G29560|AT5G05410|AT5G06690|AT5G24770|AT5G52310|AT5G61440|AT5G61810|AT5G67480	32	AT1G02820|AT1G02930|AT1G03850|AT1G05680|AT1G05690|AT1G07400|AT1G07700|AT1G08570|AT1G14540|AT1G15520|AT1G16420|AT1G17870|AT1G32870|AT1G52200|AT1G52760|AT1G52990|AT1G53670|AT1G54050|AT1G56650|AT1G62380|AT1G72520|AT1G73260|AT1G74310|AT1G76760|AT1G77120|AT2G16500|AT2G18150|AT2G19310|AT2G22240|AT2G22420|AT2G24800|AT2G26150|AT2G29450|AT2G29500|AT2G32120|AT2G37040|AT2G38380|AT2G38390|AT2G41090|AT2G47180…	77	http://amigo.geneontology.org/cgi-bin/amigo/term_details?term=GO:0006979	yes
secondary metabolic process	GO:0019748	1.2e-10	3.26769e-08	113	AT1G02920|AT1G02930|AT1G05213|AT1G10370|AT1G11600|AT1G13080|AT1G13110|AT1G15950|AT1G17170|AT1G17180|AT1G18710|AT1G21120|AT1G33030|AT1G51680|AT1G52400|AT1G52760|AT1G53680|AT1G58170|AT1G59700|AT1G59870|AT1G61820|AT1G65060|AT1G65450|AT1G65870|AT1G66280|AT1G71030|AT1G74545|AT1G78340|AT1G78990|AT1G80440|AT1G80820|AT2G22330|AT2G22980|AT2G23000|AT2G23010|AT2G23910|AT2G23960|AT2G29420|AT2G29450|AT2G29460…	459	AT1G11600|AT1G13110|AT1G52400|AT1G59870|AT1G65450|AT1G71030|AT1G74545|AT1G78990|AT1G80440|AT2G22980|AT2G23010|AT2G30860|AT2G39400|AT2G39420|AT2G43100|AT2G44490|AT2G45560|AT3G03470|AT3G06710|AT3G16410|AT3G20080|AT3G26180|AT3G26200|AT3G26280|AT3G26290|AT3G59940|AT4G32980|AT5G14200|AT5G22500|AT5G23010	30	AT1G02920|AT1G02930|AT1G05213|AT1G10370|AT1G13080|AT1G15950|AT1G17170|AT1G17180|AT1G18710|AT1G21120|AT1G33030|AT1G51680|AT1G52760|AT1G53680|AT1G58170|AT1G59700|AT1G61820|AT1G65060|AT1G65870|AT1G66280|AT1G78340|AT1G80820|AT2G22330|AT2G23000|AT2G23910|AT2G23960|AT2G29420|AT2G29450|AT2G29460|AT2G30490|AT2G30750|AT2G33530|AT2G33590|AT2G36880|AT2G37040|AT2G40890|AT2G45570|AT2G46660|AT2G47730|AT3G07720…	83	http://amigo.geneontology.org/cgi-bin/amigo/term_details?term=GO:0019748	yes
response to hormone	GO:0009725	2.2e-10	5.76889e-08	286	AT1G01060|AT1G01250|AT1G01560|AT1G02820|AT1G03430|AT1G03800|AT1G03850|AT1G04240|AT1G04250|AT1G04550|AT1G05680|AT1G05690|AT1G06160|AT1G10370|AT1G13260|AT1G13930|AT1G15100|AT1G15520|AT1G15550|AT1G16510|AT1G17380|AT1G18150|AT1G18710|AT1G19180|AT1G20020|AT1G20450|AT1G20470|AT1G20630|AT1G20930|AT1G21410|AT1G21750|AT1G21910|AT1G22810|AT1G23140|AT1G24120|AT1G24580|AT1G26760|AT1G26960|AT1G28130|AT1G29395…	1491	AT1G03430|AT1G06160|AT1G13260|AT1G13930|AT1G18150|AT1G20020|AT1G20450|AT1G20630|AT1G20930|AT1G21750|AT1G24120|AT1G26760|AT1G29395|AT1G30330|AT1G49560|AT1G49720|AT1G51940|AT1G52400|AT1G56230|AT1G56570|AT1G59870|AT1G66460|AT1G70810|AT1G71030|AT1G74930|AT1G76540|AT1G79460|AT1G79700|AT1G80440|AT2G03440|AT2G15970|AT2G17840|AT2G18300|AT2G19450|AT2G21660|AT2G22430|AT2G22660|AT2G25930|AT2G28160|AT2G28900…	109	AT1G01060|AT1G01250|AT1G01560|AT1G02820|AT1G03800|AT1G03850|AT1G04240|AT1G04250|AT1G04550|AT1G05680|AT1G05690|AT1G10370|AT1G15100|AT1G15520|AT1G15550|AT1G16510|AT1G17380|AT1G18710|AT1G19180|AT1G20470|AT1G21410|AT1G21910|AT1G22810|AT1G23140|AT1G24580|AT1G26960|AT1G28130|AT1G29430|AT1G29440|AT1G29510|AT1G30070|AT1G33760|AT1G35670|AT1G42550|AT1G43160|AT1G43910|AT1G44830|AT1G46768|AT1G47510|AT1G50420…	177	http://amigo.geneontology.org/cgi-bin/amigo/term_details?term=GO:0009725	yes
uronic acid metabolic process	GO:0006063	2.6e-10	6.57429e-08	44	AT1G01390|AT1G01420|AT1G05680|AT1G06000|AT1G06002|AT1G07240|AT1G22370|AT1G30530|AT1G43620|AT1G78270|AT2G15480|AT2G15490|AT2G16890|AT2G30140|AT2G30150|AT2G31750|AT2G36750|AT2G36770|AT2G36800|AT2G43840|AT3G11340|AT3G21560|AT3G21755|AT3G46650|AT3G46660|AT3G46690|AT3G46700|AT4G01070|AT4G09500|AT4G14090|AT4G15480|AT4G15550|AT4G27570|AT4G34131|AT4G34135|AT5G05860|AT5G05890|AT5G17030|AT5G17040|AT5G17050…	121	AT1G06002|AT1G07240|AT1G22370|AT1G43620|AT1G78270|AT2G36770|AT3G21755|AT4G09500|AT5G05890|AT5G59570	10	AT1G01390|AT1G01420|AT1G05680|AT1G06000|AT1G30530|AT2G15480|AT2G15490|AT2G16890|AT2G30140|AT2G30150|AT2G31750|AT2G36750|AT2G36800|AT2G43840|AT3G11340|AT3G21560|AT3G46650|AT3G46660|AT3G46690|AT3G46700|AT4G01070|AT4G14090|AT4G15480|AT4G15550|AT4G27570|AT4G34131|AT4G34135|AT5G05860|AT5G17030|AT5G17040|AT5G17050|AT5G54060|AT5G59590|AT5G66690	34	http://amigo.geneontology.org/cgi-bin/amigo/term_details?term=GO:0006063	yes
circadian rhythm	GO:0007623	1.2e-09	2.832e-07	50	AT1G01060|AT1G04400|AT1G05213|AT1G15950|AT1G22770|AT1G68050|AT1G80820|AT2G17840|AT2G21660|AT2G25930|AT2G32200|AT2G40080|AT2G41310|AT2G42540|AT2G46670|AT2G46790|AT2G46830|AT3G04910|AT3G06500|AT3G07650|AT3G09600|AT3G12320|AT3G20810|AT3G21890|AT3G46640|AT3G48100|AT3G48360|AT3G52180|AT3G53830|AT3G57040|AT3G58850|AT4G13930|AT4G15248|AT4G15920|AT4G26150|AT4G27310|AT4G34550|AT4G36930|AT5G02120|AT5G02810…	153	AT1G04400|AT1G22770|AT1G68050|AT2G17840|AT2G21660|AT2G25930|AT2G40080|AT2G42540|AT3G04910|AT3G06500|AT3G07650|AT3G20810|AT3G46640|AT3G48360|AT3G52180|AT4G15920|AT4G36930|AT5G02810|AT5G05090|AT5G08330|AT5G11580|AT5G52310|AT5G61380|AT5G63860	24	AT1G01060|AT1G05213|AT1G15950|AT1G80820|AT2G32200|AT2G41310|AT2G46670|AT2G46790|AT2G46830|AT3G09600|AT3G12320|AT3G21890|AT3G48100|AT3G53830|AT3G57040|AT3G58850|AT4G13930|AT4G15248|AT4G26150|AT4G27310|AT4G34550|AT5G02120|AT5G11260|AT5G17300|AT5G37260|AT5G54470	26	http://amigo.geneontology.org/cgi-bin/amigo/term_details?term=GO:0007623	yes
response to endogenous stimulus	GO:0009719	1.2e-09	2.832e-07	288	AT1G01060|AT1G01250|AT1G01560|AT1G02820|AT1G03430|AT1G03800|AT1G03850|AT1G04240|AT1G04250|AT1G04550|AT1G05680|AT1G05690|AT1G06160|AT1G10370|AT1G13260|AT1G13930|AT1G15100|AT1G15520|AT1G15550|AT1G16510|AT1G17380|AT1G18150|AT1G18710|AT1G19180|AT1G20020|AT1G20450|AT1G20470|AT1G20630|AT1G20930|AT1G21410|AT1G21750|AT1G21910|AT1G22810|AT1G23140|AT1G24120|AT1G24580|AT1G26760|AT1G26960|AT1G28130|AT1G29395…	1527	AT1G03430|AT1G06160|AT1G13260|AT1G13930|AT1G18150|AT1G20020|AT1G20450|AT1G20630|AT1G20930|AT1G21750|AT1G24120|AT1G26760|AT1G29395|AT1G30330|AT1G49560|AT1G49720|AT1G51940|AT1G52400|AT1G56230|AT1G56570|AT1G59870|AT1G66460|AT1G70810|AT1G71030|AT1G74930|AT1G76540|AT1G79460|AT1G79700|AT1G80440|AT2G03440|AT2G15970|AT2G17840|AT2G18300|AT2G19450|AT2G21660|AT2G22430|AT2G22660|AT2G23770|AT2G25930|AT2G28160…	111	AT1G01060|AT1G01250|AT1G01560|AT1G02820|AT1G03800|AT1G03850|AT1G04240|AT1G04250|AT1G04550|AT1G05680|AT1G05690|AT1G10370|AT1G15100|AT1G15520|AT1G15550|AT1G16510|AT1G17380|AT1G18710|AT1G19180|AT1G20470|AT1G21410|AT1G21910|AT1G22810|AT1G23140|AT1G24580|AT1G26960|AT1G28130|AT1G29430|AT1G29440|AT1G29510|AT1G30070|AT1G33760|AT1G35670|AT1G42550|AT1G43160|AT1G43910|AT1G44830|AT1G46768|AT1G47510|AT1G50420…	177	http://amigo.geneontology.org/cgi-bin/amigo/term_details?term=GO:0009719	yes
response to cold	GO:0009409	1.2e-08	2.74065e-06	92	AT1G01060|AT1G01120|AT1G01130|AT1G02490|AT1G02820|AT1G05213|AT1G05690|AT1G09350|AT1G09560|AT1G10760|AT1G12090|AT1G13930|AT1G15950|AT1G20450|AT1G20620|AT1G20823|AT1G21910|AT1G22770|AT1G23740|AT1G29390|AT1G29395|AT1G42970|AT1G43160|AT1G46768|AT1G62510|AT1G66280|AT1G77120|AT1G80820|AT2G03440|AT2G15970|AT2G16500|AT2G17840|AT2G19450|AT2G21660|AT2G25930|AT2G28900|AT2G33380|AT2G37760|AT2G37770|AT2G39730…	378	AT1G02490|AT1G09350|AT1G10760|AT1G12090|AT1G13930|AT1G20450|AT1G20620|AT1G22770|AT1G29390|AT1G29395|AT2G03440|AT2G15970|AT2G17840|AT2G19450|AT2G21660|AT2G25930|AT2G28900|AT2G42530|AT2G42540|AT2G45660|AT3G05880|AT3G08000|AT3G12490|AT3G25770|AT3G42860|AT3G48360|AT4G04330|AT4G15920|AT4G22490|AT4G22950|AT4G24540|AT4G35790|AT4G36930|AT4G39260|AT5G01935|AT5G20630|AT5G52310|AT5G65080	38	AT1G01060|AT1G01120|AT1G01130|AT1G02820|AT1G05213|AT1G05690|AT1G09560|AT1G15950|AT1G20823|AT1G21910|AT1G23740|AT1G42970|AT1G43160|AT1G46768|AT1G62510|AT1G66280|AT1G77120|AT1G80820|AT2G16500|AT2G33380|AT2G37760|AT2G37770|AT2G39730|AT2G46830|AT2G47180|AT2G47730|AT3G02870|AT3G08720|AT3G08730|AT3G09260|AT3G16450|AT3G16460|AT3G17390|AT3G22840|AT3G23000|AT3G26650|AT4G02330|AT4G02520|AT4G03460|AT4G04020…	54	http://amigo.geneontology.org/cgi-bin/amigo/term_details?term=GO:0009409	yes
microtubule-based movement	GO:0007018	1.4e-08	3.0975e-06	30	AT1G09170|AT1G18370|AT1G18470|AT1G20060|AT1G21730|AT1G59540|AT1G72250|AT1G73860|AT2G21380|AT2G22610|AT2G28620|AT2G36200|AT2G37420|AT3G10180|AT3G10310|AT3G17360|AT3G19050|AT3G20150|AT3G23670|AT3G44050|AT4G05190|AT4G14330|AT4G21270|AT4G26660|AT5G02370|AT5G23910|AT5G27000|AT5G27550|AT5G55520|AT5G60930	75	AT1G09170|AT1G18370|AT1G18470|AT1G20060|AT1G21730|AT1G59540|AT1G72250|AT2G21380|AT2G22610|AT2G28620|AT2G36200|AT2G37420|AT3G10180|AT3G10310|AT3G17360|AT3G19050|AT3G20150|AT3G23670|AT3G44050|AT4G05190|AT4G14330|AT4G21270|AT4G26660|AT5G02370|AT5G23910|AT5G27000|AT5G27550|AT5G55520|AT5G60930	29	AT1G73860	1	http://amigo.geneontology.org/cgi-bin/amigo/term_details?term=GO:0007018	yes
monosaccharide metabolic process	GO:0005996	1.7e-08	3.64727e-06	65	AT1G01390|AT1G01420|AT1G05680|AT1G06000|AT1G06002|AT1G07240|AT1G09350|AT1G12780|AT1G14520|AT1G16300|AT1G22370|AT1G30530|AT1G42970|AT1G43620|AT1G67070|AT1G78270|AT1G79500|AT2G15480|AT2G15490|AT2G16890|AT2G19800|AT2G30140|AT2G30150|AT2G31750|AT2G36750|AT2G36770|AT2G36800|AT2G41090|AT2G43840|AT2G47180|AT3G02870|AT3G11340|AT3G21560|AT3G21755|AT3G26650|AT3G27300|AT3G46440|AT3G46650|AT3G46660|AT3G46690…	238	AT1G06002|AT1G07240|AT1G09350|AT1G12780|AT1G14520|AT1G22370|AT1G43620|AT1G78270|AT1G79500|AT2G36770|AT3G21755|AT3G27300|AT3G46440|AT3G47800|AT4G09500|AT4G26255|AT4G33670|AT5G05890|AT5G59570|AT5G64860	20	AT1G01390|AT1G01420|AT1G05680|AT1G06000|AT1G16300|AT1G30530|AT1G42970|AT1G67070|AT2G15480|AT2G15490|AT2G16890|AT2G19800|AT2G30140|AT2G30150|AT2G31750|AT2G36750|AT2G36800|AT2G41090|AT2G43840|AT2G47180|AT3G02870|AT3G11340|AT3G21560|AT3G26650|AT3G46650|AT3G46660|AT3G46690|AT3G46700|AT3G55800|AT4G01070|AT4G14090|AT4G15480|AT4G15550|AT4G26850|AT4G27570|AT4G34131|AT4G34135|AT5G05860|AT5G13110|AT5G17030…	45	http://amigo.geneontology.org/cgi-bin/amigo/term_details?term=GO:0005996	yes
response to toxic substance	GO:0009636	3.5e-08	7.28824e-06	36	AT1G02920|AT1G02930|AT1G10370|AT1G17170|AT1G17180|AT1G37130|AT1G53680|AT1G56650|AT1G59700|AT1G67070|AT1G78340|AT2G15490|AT2G26740|AT2G26750|AT2G29420|AT2G29450|AT2G29460|AT2G30860|AT2G36750|AT2G37760|AT2G37770|AT2G47730|AT3G09270|AT3G21560|AT3G61440|AT4G01070|AT4G02340|AT4G02520|AT4G15480|AT4G15550|AT4G23600|AT4G29210|AT5G02780|AT5G17220|AT5G39050|AT5G62480	103	AT2G30860|AT4G02340|AT4G23600|AT4G29210|AT5G39050	5	AT1G02920|AT1G02930|AT1G10370|AT1G17170|AT1G17180|AT1G37130|AT1G53680|AT1G56650|AT1G59700|AT1G67070|AT1G78340|AT2G15490|AT2G26740|AT2G26750|AT2G29420|AT2G29450|AT2G29460|AT2G36750|AT2G37760|AT2G37770|AT2G47730|AT3G09270|AT3G21560|AT3G61440|AT4G01070|AT4G02520|AT4G15480|AT4G15550|AT5G02780|AT5G17220|AT5G62480	31	http://amigo.geneontology.org/cgi-bin/amigo/term_details?term=GO:0009636	yes
response to high light intensity	GO:0009644	8.4e-08	1.6992e-05	29	AT1G06430|AT1G07350|AT1G17870|AT1G50250|AT1G54050|AT1G74310|AT2G05620|AT2G17840|AT2G19310|AT2G21970|AT2G22240|AT2G26150|AT2G29500|AT2G32120|AT2G41430|AT2G42540|AT2G46240|AT2G47180|AT3G12580|AT3G15850|AT3G22840|AT3G47860|AT3G51910|AT4G04020|AT4G12400|AT4G14690|AT4G32770|AT5G02120|AT5G12030	76	AT2G17840|AT2G41430|AT2G42540|AT2G46240|AT3G47860	5	AT1G06430|AT1G07350|AT1G17870|AT1G50250|AT1G54050|AT1G74310|AT2G05620|AT2G19310|AT2G21970|AT2G22240|AT2G26150|AT2G29500|AT2G32120|AT2G47180|AT3G12580|AT3G15850|AT3G22840|AT3G51910|AT4G04020|AT4G12400|AT4G14690|AT4G32770|AT5G02120|AT5G12030	24	http://amigo.geneontology.org/cgi-bin/amigo/term_details?term=GO:0009644	yes
response to red or far red light	GO:0009639	1.4e-07	2.67892e-05	52	AT1G02400|AT1G10370|AT1G14280|AT1G15550|AT1G18400|AT1G18810|AT1G22770|AT1G32870|AT1G52410|AT1G53090|AT1G73870|AT2G21320|AT2G21650|AT2G24540|AT2G25930|AT2G29090|AT2G31380|AT2G35940|AT2G37678|AT2G40080|AT2G40100|AT2G42540|AT2G42870|AT2G43010|AT2G46670|AT2G46790|AT3G15354|AT3G17609|AT3G21150|AT3G22840|AT3G48100|AT3G58850|AT4G14690|AT4G18390|AT4G25350|AT4G32980|AT4G36930|AT4G37470|AT4G38960|AT4G39070…	184	AT1G22770|AT1G52410|AT2G25930|AT2G29090|AT2G37678|AT2G40080|AT2G42540|AT2G42870|AT2G43010|AT4G18390|AT4G25350|AT4G32980|AT4G36930|AT4G37470|AT5G02810|AT5G15843|AT5G28490	17	AT1G02400|AT1G10370|AT1G14280|AT1G15550|AT1G18400|AT1G18810|AT1G32870|AT1G53090|AT1G73870|AT2G21320|AT2G21650|AT2G24540|AT2G31380|AT2G35940|AT2G40100|AT2G46670|AT2G46790|AT3G15354|AT3G17609|AT3G21150|AT3G22840|AT3G48100|AT3G58850|AT4G14690|AT4G38960|AT4G39070|AT5G04190|AT5G11260|AT5G23060|AT5G24120|AT5G38430|AT5G44110|AT5G49230|AT5G52250|AT5G61270	35	http://amigo.geneontology.org/cgi-bin/amigo/term_details?term=GO:0009639	yes
response to lipid	GO:0033993	1.4e-07	2.67892e-05	145	AT1G01060|AT1G01560|AT1G02820|AT1G04400|AT1G05680|AT1G07200|AT1G13260|AT1G13930|AT1G15100|AT1G15550|AT1G20450|AT1G20630|AT1G23140|AT1G24120|AT1G24580|AT1G26760|AT1G26960|AT1G29395|AT1G35670|AT1G42550|AT1G43160|AT1G43910|AT1G47510|AT1G49560|AT1G49720|AT1G50420|AT1G51940|AT1G52400|AT1G56230|AT1G56570|AT1G58340|AT1G59870|AT1G62380|AT1G62510|AT1G62660|AT1G66460|AT1G68320|AT1G69260|AT1G70810|AT1G71030…	705	AT1G04400|AT1G13260|AT1G13930|AT1G20450|AT1G20630|AT1G24120|AT1G26760|AT1G29395|AT1G49560|AT1G49720|AT1G51940|AT1G52400|AT1G56230|AT1G56570|AT1G59870|AT1G66460|AT1G70810|AT1G71030|AT1G79460|AT2G03440|AT2G15970|AT2G17840|AT2G18300|AT2G19450|AT2G22430|AT2G22660|AT2G25930|AT2G36270|AT2G40340|AT2G42530|AT2G42540|AT2G42870|AT2G45660|AT3G05120|AT3G05880|AT3G27920|AT3G43670|AT3G47620|AT3G47860|AT3G48360…	63	AT1G01060|AT1G01560|AT1G02820|AT1G05680|AT1G07200|AT1G15100|AT1G15550|AT1G23140|AT1G24580|AT1G26960|AT1G35670|AT1G42550|AT1G43160|AT1G43910|AT1G47510|AT1G50420|AT1G58340|AT1G62380|AT1G62510|AT1G62660|AT1G68320|AT1G69260|AT1G72770|AT1G75750|AT1G77120|AT2G16720|AT2G26040|AT2G28350|AT2G32200|AT2G32550|AT2G33380|AT2G35940|AT2G37170|AT2G40400|AT2G41230|AT2G46270|AT2G46830|AT2G47180|AT3G01420|AT3G02140…	82	http://amigo.geneontology.org/cgi-bin/amigo/term_details?term=GO:0033993	yes
response to osmotic stress	GO:0006970	1.6e-07	2.98105e-05	128	AT1G01060|AT1G01130|AT1G01520|AT1G02730|AT1G02920|AT1G02930|AT1G05680|AT1G05690|AT1G10370|AT1G13930|AT1G14480|AT1G15100|AT1G16370|AT1G21750|AT1G24580|AT1G42550|AT1G43160|AT1G47510|AT1G51460|AT1G52400|AT1G56230|AT1G56570|AT1G56650|AT1G58340|AT1G59860|AT1G62380|AT1G62510|AT1G64460|AT1G65930|AT1G66280|AT1G68320|AT1G69310|AT1G71030|AT1G73260|AT1G77120|AT1G78290|AT2G03440|AT2G03760|AT2G16500|AT2G16660…	605	AT1G02730|AT1G13930|AT1G14480|AT1G21750|AT1G51460|AT1G52400|AT1G56230|AT1G56570|AT1G64460|AT1G71030|AT2G03440|AT2G16660|AT2G17840|AT2G19450|AT2G21660|AT2G22660|AT2G31870|AT2G36270|AT2G37678|AT2G39800|AT2G42540|AT2G44490|AT3G05030|AT3G05880|AT3G08000|AT3G09550|AT3G12490|AT3G42860|AT3G48360|AT3G56880|AT4G04330|AT4G04340|AT4G11600|AT4G23600|AT4G34950|AT4G39090|AT4G39260|AT4G40010|AT5G01935|AT5G10860…	52	AT1G01060|AT1G01130|AT1G01520|AT1G02920|AT1G02930|AT1G05680|AT1G05690|AT1G10370|AT1G15100|AT1G16370|AT1G24580|AT1G42550|AT1G43160|AT1G47510|AT1G56650|AT1G58340|AT1G59860|AT1G62380|AT1G62510|AT1G65930|AT1G66280|AT1G68320|AT1G69310|AT1G73260|AT1G77120|AT1G78290|AT2G03760|AT2G16500|AT2G16720|AT2G33380|AT2G37760|AT2G37770|AT2G38380|AT2G38390|AT2G39210|AT2G46830|AT2G47180|AT2G47460|AT2G47730|AT3G02140…	76	http://amigo.geneontology.org/cgi-bin/amigo/term_details?term=GO:0006970	yes
response to light intensity	GO:0009642	1.9e-07	3.44923e-05	42	AT1G02820|AT1G04400|AT1G06430|AT1G07350|AT1G17870|AT1G50250|AT1G54050|AT1G58340|AT1G67070|AT1G74310|AT2G05620|AT2G06850|AT2G17840|AT2G19310|AT2G21970|AT2G22240|AT2G26150|AT2G27820|AT2G29500|AT2G32120|AT2G37678|AT2G41100|AT2G41430|AT2G42540|AT2G43010|AT2G45400|AT2G46240|AT2G47180|AT3G12580|AT3G15850|AT3G22840|AT3G47860|AT3G51910|AT4G04020|AT4G12400|AT4G14690|AT4G15920|AT4G32770|AT5G02120|AT5G12030…	137	AT1G04400|AT2G17840|AT2G37678|AT2G41430|AT2G42540|AT2G43010|AT2G46240|AT3G47860|AT4G15920	9	AT1G02820|AT1G06430|AT1G07350|AT1G17870|AT1G50250|AT1G54050|AT1G58340|AT1G67070|AT1G74310|AT2G05620|AT2G06850|AT2G19310|AT2G21970|AT2G22240|AT2G26150|AT2G27820|AT2G29500|AT2G32120|AT2G41100|AT2G45400|AT2G47180|AT3G12580|AT3G15850|AT3G22840|AT3G51910|AT4G04020|AT4G12400|AT4G14690|AT4G32770|AT5G02120|AT5G12030|AT5G24090|AT5G37770	33	http://amigo.geneontology.org/cgi-bin/amigo/term_details?term=GO:0009642	yes
carbohydrate metabolic process	GO:0005975	3.8e-07	6.726e-05	204	AT1G01390|AT1G01420|AT1G02360|AT1G02490|AT1G02730|AT1G02800|AT1G02850|AT1G05680|AT1G06000|AT1G06002|AT1G07240|AT1G09350|AT1G10550|AT1G10760|AT1G11580|AT1G12780|AT1G13700|AT1G14520|AT1G16300|AT1G22370|AT1G26560|AT1G27680|AT1G27930|AT1G30530|AT1G32900|AT1G42970|AT1G43620|AT1G44830|AT1G48100|AT1G52400|AT1G60270|AT1G60590|AT1G61820|AT1G62660|AT1G64760|AT1G64770|AT1G65310|AT1G65450|AT1G66280|AT1G66980…	1080	AT1G02490|AT1G02730|AT1G02800|AT1G06002|AT1G07240|AT1G09350|AT1G10760|AT1G12780|AT1G13700|AT1G14520|AT1G22370|AT1G27680|AT1G27930|AT1G43620|AT1G52400|AT1G64760|AT1G65450|AT1G66980|AT1G69830|AT1G70290|AT1G70820|AT1G74680|AT1G78270|AT1G79500|AT2G19450|AT2G26440|AT2G31870|AT2G32280|AT2G36390|AT2G36770|AT2G40840|AT2G44450|AT2G44490|AT3G01310|AT3G06500|AT3G07010|AT3G07320|AT3G14310|AT3G15720|AT3G18070…	85	AT1G01390|AT1G01420|AT1G02360|AT1G02850|AT1G05680|AT1G06000|AT1G10550|AT1G11580|AT1G16300|AT1G26560|AT1G30530|AT1G32900|AT1G42970|AT1G44830|AT1G48100|AT1G60270|AT1G60590|AT1G61820|AT1G62660|AT1G64770|AT1G65310|AT1G66280|AT1G67070|AT1G67330|AT1G68130|AT1G70230|AT1G71890|AT2G01850|AT2G06850|AT2G15480|AT2G15490|AT2G16890|AT2G19800|AT2G21330|AT2G22240|AT2G30140|AT2G30150|AT2G31750|AT2G32530|AT2G32540…	119	http://amigo.geneontology.org/cgi-bin/amigo/term_details?term=GO:0005975	yes
response to salt stress	GO:0009651	4e-07	6.90732e-05	116	AT1G01060|AT1G01130|AT1G01520|AT1G02730|AT1G02920|AT1G02930|AT1G05680|AT1G05690|AT1G10370|AT1G13930|AT1G14480|AT1G15100|AT1G16370|AT1G21750|AT1G24580|AT1G43160|AT1G47510|AT1G51460|AT1G52400|AT1G56570|AT1G56650|AT1G59860|AT1G62380|AT1G62510|AT1G64460|AT1G65930|AT1G66280|AT1G68320|AT1G69310|AT1G71030|AT1G73260|AT1G77120|AT2G03440|AT2G03760|AT2G16500|AT2G16660|AT2G16720|AT2G17840|AT2G19450|AT2G21660…	544	AT1G02730|AT1G13930|AT1G14480|AT1G21750|AT1G51460|AT1G52400|AT1G56570|AT1G64460|AT1G71030|AT2G03440|AT2G16660|AT2G17840|AT2G19450|AT2G21660|AT2G36270|AT2G37678|AT2G39800|AT2G42540|AT2G44490|AT3G05030|AT3G05880|AT3G08000|AT3G09550|AT3G42860|AT3G48360|AT3G56880|AT4G04330|AT4G11600|AT4G23600|AT4G34950|AT4G39090|AT4G39260|AT4G40010|AT5G01935|AT5G10860|AT5G11150|AT5G14200|AT5G14920|AT5G22500|AT5G26340…	46	AT1G01060|AT1G01130|AT1G01520|AT1G02920|AT1G02930|AT1G05680|AT1G05690|AT1G10370|AT1G15100|AT1G16370|AT1G24580|AT1G43160|AT1G47510|AT1G56650|AT1G59860|AT1G62380|AT1G62510|AT1G65930|AT1G66280|AT1G68320|AT1G69310|AT1G73260|AT1G77120|AT2G03760|AT2G16500|AT2G16720|AT2G33380|AT2G37760|AT2G37770|AT2G38380|AT2G38390|AT2G39210|AT2G46830|AT2G47180|AT2G47460|AT2G47730|AT3G02140|AT3G03780|AT3G08720|AT3G08730…	70	http://amigo.geneontology.org/cgi-bin/amigo/term_details?term=GO:0009651	yes
phenylpropanoid metabolic process	GO:0009698	6.1e-07	0.000102829	50	AT1G05213|AT1G15950|AT1G33030|AT1G51680|AT1G52760|AT1G58170|AT1G61820|AT1G65060|AT1G65450|AT1G65870|AT1G71030|AT1G74545|AT1G78990|AT1G80440|AT1G80820|AT2G23910|AT2G30490|AT2G33590|AT2G36880|AT2G37040|AT2G39400|AT2G39420|AT2G40890|AT3G06710|AT3G09220|AT3G11670|AT3G17390|AT3G19450|AT3G21230|AT3G21240|AT3G21560|AT3G53260|AT3G59940|AT4G01070|AT4G09820|AT4G11210|AT4G14090|AT4G22880|AT4G30470|AT4G34050…	182	AT1G65450|AT1G71030|AT1G74545|AT1G78990|AT1G80440|AT2G39400|AT2G39420|AT3G06710|AT3G59940|AT5G22500	10	AT1G05213|AT1G15950|AT1G33030|AT1G51680|AT1G52760|AT1G58170|AT1G61820|AT1G65060|AT1G65870|AT1G80820|AT2G23910|AT2G30490|AT2G33590|AT2G36880|AT2G37040|AT2G40890|AT3G09220|AT3G11670|AT3G17390|AT3G19450|AT3G21230|AT3G21240|AT3G21560|AT3G53260|AT4G01070|AT4G09820|AT4G11210|AT4G14090|AT4G22880|AT4G30470|AT4G34050|AT4G36220|AT4G38620|AT5G01040|AT5G17050|AT5G48930|AT5G54160|AT5G63560|AT5G64120|AT5G66690	40	http://amigo.geneontology.org/cgi-bin/amigo/term_details?term=GO:0009698	yes
defense response	GO:0006952	7.1e-07	0.000116902	262	AT1G02820|AT1G02920|AT1G02930|AT1G03850|AT1G04400|AT1G06160|AT1G09750|AT1G10650|AT1G11580|AT1G12090|AT1G12210|AT1G12220|AT1G13080|AT1G13110|AT1G13930|AT1G14790|AT1G15520|AT1G17380|AT1G18350|AT1G18470|AT1G18710|AT1G18870|AT1G19180|AT1G19320|AT1G20020|AT1G20030|AT1G20823|AT1G22070|AT1G27170|AT1G29660|AT1G32740|AT1G42560|AT1G44830|AT1G50180|AT1G51890|AT1G51940|AT1G52030|AT1G52400|AT1G52410|AT1G56570…	1460	AT1G04400|AT1G06160|AT1G09750|AT1G12090|AT1G12210|AT1G12220|AT1G13110|AT1G13930|AT1G14790|AT1G18350|AT1G18470|AT1G18870|AT1G19320|AT1G20020|AT1G20030|AT1G22070|AT1G27170|AT1G51940|AT1G52030|AT1G52400|AT1G52410|AT1G56570|AT1G59870|AT1G61400|AT1G61440|AT1G61460|AT1G61490|AT1G63730|AT1G63880|AT1G64760|AT1G66980|AT1G69370|AT1G70890|AT1G74930|AT1G75380|AT1G75800|AT2G02100|AT2G03440|AT2G14080|AT2G15890…	116	AT1G02820|AT1G02920|AT1G02930|AT1G03850|AT1G10650|AT1G11580|AT1G13080|AT1G15520|AT1G17380|AT1G18710|AT1G19180|AT1G20823|AT1G29660|AT1G32740|AT1G42560|AT1G44830|AT1G50180|AT1G51890|AT1G56650|AT1G59218|AT1G61610|AT1G62380|AT1G62510|AT1G65930|AT1G66100|AT1G68320|AT1G70700|AT1G70850|AT1G73260|AT1G73805|AT1G77330|AT1G79110|AT1G79680|AT1G80820|AT2G01530|AT2G02120|AT2G03760|AT2G14060|AT2G15480|AT2G22240…	146	http://amigo.geneontology.org/cgi-bin/amigo/term_details?term=GO:0006952	yes
cellular response to chemical stimulus	GO:0070887	8.2e-07	0.000131945	226	AT1G01250|AT1G02820|AT1G03430|AT1G03800|AT1G04240|AT1G04250|AT1G04550|AT1G05680|AT1G06160|AT1G07700|AT1G08570|AT1G13260|AT1G13930|AT1G14540|AT1G14790|AT1G15100|AT1G15550|AT1G16370|AT1G16420|AT1G16510|AT1G17380|AT1G18350|AT1G19180|AT1G19310|AT1G20470|AT1G20930|AT1G21410|AT1G21910|AT1G22070|AT1G22810|AT1G23140|AT1G26380|AT1G26760|AT1G29395|AT1G29430|AT1G29440|AT1G29510|AT1G30070|AT1G30330|AT1G31690…	1231	AT1G03430|AT1G06160|AT1G13260|AT1G13930|AT1G14790|AT1G18350|AT1G19310|AT1G20930|AT1G22070|AT1G26760|AT1G29395|AT1G30330|AT1G31690|AT1G31710|AT1G49560|AT1G49720|AT1G51940|AT1G52400|AT1G56230|AT1G59870|AT1G66460|AT1G70810|AT1G74930|AT1G76540|AT1G79460|AT1G79700|AT1G80440|AT2G03440|AT2G13600|AT2G15970|AT2G18300|AT2G22430|AT2G22660|AT2G23770|AT2G28160|AT2G29070|AT2G31010|AT2G32390|AT2G36270|AT2G36390…	88	AT1G01250|AT1G02820|AT1G03800|AT1G04240|AT1G04250|AT1G04550|AT1G05680|AT1G07700|AT1G08570|AT1G14540|AT1G15100|AT1G15550|AT1G16370|AT1G16420|AT1G16510|AT1G17380|AT1G19180|AT1G20470|AT1G21410|AT1G21910|AT1G22810|AT1G23140|AT1G26380|AT1G29430|AT1G29440|AT1G29510|AT1G30070|AT1G32870|AT1G33760|AT1G35670|AT1G42550|AT1G43160|AT1G44830|AT1G46768|AT1G52990|AT1G56150|AT1G56650|AT1G62380|AT1G62660|AT1G64660…	138	http://amigo.geneontology.org/cgi-bin/amigo/term_details?term=GO:0070887	yes
heat acclimation	GO:0010286	9e-07	0.0001416	18	AT1G13080|AT1G77000|AT2G21320|AT2G26150|AT2G26330|AT2G40340|AT2G41140|AT2G42540|AT3G02885|AT3G11020|AT3G16770|AT3G25230|AT4G12400|AT4G21320|AT4G38580|AT5G05410|AT5G48570|AT5G53400	39	AT1G77000|AT2G26330|AT2G40340|AT2G42540|AT3G11020|AT4G38580|AT5G05410	7	AT1G13080|AT2G21320|AT2G26150|AT2G41140|AT3G02885|AT3G16770|AT3G25230|AT4G12400|AT4G21320|AT5G48570|AT5G53400	11	http://amigo.geneontology.org/cgi-bin/amigo/term_details?term=GO:0010286	yes
response to fungus	GO:0009620	1e-06	0.000153913	95	AT1G02820|AT1G02920|AT1G03850|AT1G10760|AT1G11580|AT1G12090|AT1G13230|AT1G20020|AT1G37130|AT1G51940|AT1G52400|AT1G52410|AT1G53320|AT1G56570|AT1G56650|AT1G59870|AT1G62510|AT1G63730|AT1G63880|AT1G68320|AT1G73260|AT1G75380|AT1G79680|AT2G02100|AT2G02120|AT2G14080|AT2G15890|AT2G16870|AT2G18280|AT2G22240|AT2G26330|AT2G27420|AT2G31870|AT2G32200|AT2G33380|AT2G35940|AT2G36490|AT2G36690|AT2G37130|AT2G39200…	431	AT1G10760|AT1G12090|AT1G20020|AT1G51940|AT1G52400|AT1G52410|AT1G53320|AT1G56570|AT1G59870|AT1G63730|AT1G63880|AT1G75380|AT2G02100|AT2G14080|AT2G15890|AT2G16870|AT2G18280|AT2G26330|AT2G31870|AT2G36490|AT2G37130|AT2G42530|AT2G43535|AT2G43550|AT2G44490|AT2G46240|AT3G04210|AT3G14310|AT3G17020|AT3G45140|AT3G51450|AT3G60190|AT4G16857|AT4G16860|AT4G16880|AT4G16892|AT4G16920|AT4G16950|AT4G16957|AT4G22490…	43	AT1G02820|AT1G02920|AT1G03850|AT1G11580|AT1G13230|AT1G37130|AT1G56650|AT1G62510|AT1G68320|AT1G73260|AT1G79680|AT2G02120|AT2G22240|AT2G27420|AT2G32200|AT2G33380|AT2G35940|AT2G36690|AT2G39200|AT2G45220|AT2G46440|AT2G46450|AT3G01290|AT3G01420|AT3G06640|AT3G09260|AT3G15356|AT3G16530|AT3G25510|AT3G25780|AT3G26830|AT3G44630|AT3G50480|AT4G02330|AT4G02520|AT4G03460|AT4G08870|AT4G14370|AT4G14400|AT4G16260…	52	http://amigo.geneontology.org/cgi-bin/amigo/term_details?term=GO:0009620	yes
response to UV-B	GO:0010224	2.2e-06	0.000331404	31	AT1G19320|AT1G32870|AT1G73805|AT2G27420|AT2G36750|AT2G37040|AT3G17609|AT3G17800|AT3G21890|AT3G51238|AT3G51240|AT3G53830|AT3G55120|AT4G14690|AT4G15480|AT4G27310|AT4G36220|AT4G38620|AT5G01410|AT5G03240|AT5G05410|AT5G11260|AT5G11580|AT5G13930|AT5G17780|AT5G23730|AT5G24620|AT5G52250|AT5G54470|AT5G58760|AT5G63860	96	AT1G19320|AT5G03240|AT5G05410|AT5G11580|AT5G24620|AT5G63860	6	AT1G32870|AT1G73805|AT2G27420|AT2G36750|AT2G37040|AT3G17609|AT3G17800|AT3G21890|AT3G51238|AT3G51240|AT3G53830|AT3G55120|AT4G14690|AT4G15480|AT4G27310|AT4G36220|AT4G38620|AT5G01410|AT5G11260|AT5G13930|AT5G17780|AT5G23730|AT5G52250|AT5G54470|AT5G58760	25	http://amigo.geneontology.org/cgi-bin/amigo/term_details?term=GO:0010224	yes
response to reactive oxygen species	GO:0000302	2.7e-06	0.00039825	46	AT1G02820|AT1G05680|AT1G05690|AT1G15520|AT1G16420|AT1G17870|AT1G18150|AT1G20630|AT1G22770|AT1G52760|AT1G54050|AT1G56650|AT1G62380|AT1G72520|AT1G73260|AT1G74310|AT1G77120|AT2G18170|AT2G19310|AT2G22240|AT2G26150|AT2G28160|AT2G29500|AT2G32120|AT2G39400|AT2G39420|AT2G46240|AT2G47180|AT3G01420|AT3G12580|AT3G14990|AT3G17790|AT3G17800|AT3G48360|AT4G09320|AT4G12400|AT4G18880|AT4G29560|AT5G01600|AT5G05410…	170	AT1G18150|AT1G20630|AT1G22770|AT2G18170|AT2G28160|AT2G39400|AT2G39420|AT2G46240|AT3G48360|AT4G18880|AT4G29560|AT5G05410|AT5G52310|AT5G67480	14	AT1G02820|AT1G05680|AT1G05690|AT1G15520|AT1G16420|AT1G17870|AT1G52760|AT1G54050|AT1G56650|AT1G62380|AT1G72520|AT1G73260|AT1G74310|AT1G77120|AT2G19310|AT2G22240|AT2G26150|AT2G29500|AT2G32120|AT2G47180|AT3G01420|AT3G12580|AT3G14990|AT3G17790|AT3G17800|AT4G09320|AT4G12400|AT5G01600|AT5G12030|AT5G24110|AT5G37770|AT5G39610	32	http://amigo.geneontology.org/cgi-bin/amigo/term_details?term=GO:0000302	yes
response to blue light	GO:0009637	5.7e-06	0.000823592	26	AT1G04400|AT1G14280|AT1G22770|AT1G30280|AT1G42550|AT1G52770|AT1G53090|AT1G66840|AT1G68050|AT1G75100|AT2G21320|AT2G27820|AT2G30520|AT2G40100|AT2G43010|AT3G15570|AT3G21150|AT3G22840|AT3G59220|AT4G14690|AT4G18390|AT5G04190|AT5G24120|AT5G28490|AT5G38430|AT5G49230	77	AT1G04400|AT1G22770|AT1G30280|AT1G52770|AT1G68050|AT2G43010|AT3G15570|AT4G18390|AT5G28490	9	AT1G14280|AT1G42550|AT1G53090|AT1G66840|AT1G75100|AT2G21320|AT2G27820|AT2G30520|AT2G40100|AT3G21150|AT3G22840|AT3G59220|AT4G14690|AT5G04190|AT5G24120|AT5G38430|AT5G49230	17	http://amigo.geneontology.org/cgi-bin/amigo/term_details?term=GO:0009637	yes
monocarboxylic acid metabolic process	GO:0032787	6.8e-06	0.00096288	129	AT1G01120|AT1G01390|AT1G01420|AT1G02190|AT1G02205|AT1G05680|AT1G06000|AT1G06002|AT1G06080|AT1G06100|AT1G06550|AT1G07240|AT1G07420|AT1G08550|AT1G08980|AT1G13280|AT1G16300|AT1G18870|AT1G19640|AT1G22370|AT1G24580|AT1G26200|AT1G30530|AT1G43620|AT1G43800|AT1G52400|AT1G52700|AT1G55320|AT1G63710|AT1G64400|AT1G71030|AT1G72520|AT1G73805|AT1G75960|AT1G78270|AT1G79440|AT2G15090|AT2G15480|AT2G15490|AT2G16890…	654	AT1G02190|AT1G02205|AT1G06002|AT1G06080|AT1G06100|AT1G07240|AT1G07420|AT1G08550|AT1G08980|AT1G13280|AT1G18870|AT1G22370|AT1G43620|AT1G52400|AT1G52700|AT1G63710|AT1G71030|AT1G75960|AT1G78270|AT1G79440|AT2G15090|AT2G22890|AT2G29090|AT2G31360|AT2G36770|AT2G42790|AT2G47240|AT3G02630|AT3G03480|AT3G21755|AT3G23480|AT3G25770|AT3G45140|AT3G47860|AT3G56880|AT3G58750|AT4G02340|AT4G09500|AT4G13830|AT4G26270…	47	AT1G01120|AT1G01390|AT1G01420|AT1G05680|AT1G06000|AT1G06550|AT1G16300|AT1G19640|AT1G24580|AT1G26200|AT1G30530|AT1G43800|AT1G55320|AT1G64400|AT1G72520|AT1G73805|AT2G15480|AT2G15490|AT2G16890|AT2G21330|AT2G22330|AT2G26560|AT2G26740|AT2G26750|AT2G30140|AT2G30150|AT2G31750|AT2G33380|AT2G36690|AT2G36750|AT2G36800|AT2G37040|AT2G43840|AT2G46720|AT3G01420|AT3G06690|AT3G11340|AT3G11670|AT3G14990|AT3G15850…	82	http://amigo.geneontology.org/cgi-bin/amigo/term_details?term=GO:0032787	yes
multi-organism process	GO:0051704	7.7e-06	0.00106894	256	AT1G02065|AT1G02800|AT1G02820|AT1G02920|AT1G02930|AT1G03620|AT1G03850|AT1G04030|AT1G04400|AT1G04520|AT1G06160|AT1G06660|AT1G07150|AT1G09750|AT1G10760|AT1G11580|AT1G12090|AT1G12210|AT1G12220|AT1G13080|AT1G13110|AT1G13230|AT1G13930|AT1G14790|AT1G15520|AT1G18350|AT1G18360|AT1G18750|AT1G19180|AT1G19320|AT1G20020|AT1G22070|AT1G29660|AT1G35670|AT1G37130|AT1G44830|AT1G51890|AT1G51940|AT1G52400|AT1G52410…	1464	AT1G02065|AT1G02800|AT1G04030|AT1G04400|AT1G06160|AT1G06660|AT1G09750|AT1G10760|AT1G12090|AT1G12210|AT1G12220|AT1G13110|AT1G13930|AT1G14790|AT1G18350|AT1G18360|AT1G19320|AT1G20020|AT1G22070|AT1G51940|AT1G52400|AT1G52410|AT1G53320|AT1G56570|AT1G59870|AT1G61400|AT1G61440|AT1G61460|AT1G61490|AT1G63730|AT1G63880|AT1G69370|AT1G75380|AT1G79500|AT2G02100|AT2G03440|AT2G06510|AT2G14080|AT2G15890|AT2G16870…	119	AT1G02820|AT1G02920|AT1G02930|AT1G03620|AT1G03850|AT1G04520|AT1G07150|AT1G11580|AT1G13080|AT1G13230|AT1G15520|AT1G18750|AT1G19180|AT1G29660|AT1G35670|AT1G37130|AT1G44830|AT1G51890|AT1G56650|AT1G58340|AT1G59740|AT1G61610|AT1G62510|AT1G62660|AT1G64780|AT1G65930|AT1G68320|AT1G72140|AT1G72520|AT1G73260|AT1G73805|AT1G79680|AT2G02120|AT2G14060|AT2G15480|AT2G15490|AT2G20750|AT2G22240|AT2G22330|AT2G25470…	137	http://amigo.geneontology.org/cgi-bin/amigo/term_details?term=GO:0051704	yes
starch catabolic process	GO:0005983	7.9e-06	0.00107562	11	AT1G10760|AT1G69830|AT2G40840|AT3G23920|AT3G52180|AT4G09020|AT4G15210|AT4G17090|AT5G04360|AT5G26570|AT5G64860	19	AT1G10760|AT1G69830|AT2G40840|AT3G52180|AT4G09020|AT4G15210|AT5G04360|AT5G26570|AT5G64860	9	AT3G23920|AT4G17090	2	http://amigo.geneontology.org/cgi-bin/amigo/term_details?term=GO:0005983	yes
response to abscisic acid	GO:0009737	8.2e-06	0.0010954	107	AT1G01060|AT1G01560|AT1G02820|AT1G05680|AT1G13930|AT1G15100|AT1G20450|AT1G20630|AT1G23140|AT1G24120|AT1G29395|AT1G35670|AT1G42550|AT1G43160|AT1G43910|AT1G47510|AT1G49720|AT1G51940|AT1G52400|AT1G56230|AT1G56570|AT1G58340|AT1G59870|AT1G62510|AT1G62660|AT1G68320|AT1G69260|AT1G70810|AT1G71030|AT1G72770|AT1G75750|AT1G77120|AT2G03440|AT2G15970|AT2G16720|AT2G17840|AT2G19450|AT2G22430|AT2G22660|AT2G25930…	523	AT1G13930|AT1G20450|AT1G20630|AT1G24120|AT1G29395|AT1G49720|AT1G51940|AT1G52400|AT1G56230|AT1G56570|AT1G59870|AT1G70810|AT1G71030|AT2G03440|AT2G15970|AT2G17840|AT2G19450|AT2G22430|AT2G22660|AT2G25930|AT2G36270|AT2G40340|AT2G42530|AT2G42540|AT3G05880|AT3G43670|AT3G47620|AT3G47860|AT3G48360|AT3G50500|AT4G01026|AT4G11690|AT4G12290|AT4G23600|AT4G24800|AT4G35790|AT4G39260|AT5G08490|AT5G14920|AT5G15970…	47	AT1G01060|AT1G01560|AT1G02820|AT1G05680|AT1G15100|AT1G23140|AT1G35670|AT1G42550|AT1G43160|AT1G43910|AT1G47510|AT1G58340|AT1G62510|AT1G62660|AT1G68320|AT1G69260|AT1G72770|AT1G75750|AT1G77120|AT2G16720|AT2G26040|AT2G28350|AT2G32200|AT2G33380|AT2G35940|AT2G37170|AT2G41230|AT2G46270|AT2G46830|AT2G47180|AT3G01420|AT3G02140|AT3G03450|AT3G06640|AT3G09600|AT3G17510|AT3G22060|AT3G24500|AT3G26830|AT3G51920…	60	http://amigo.geneontology.org/cgi-bin/amigo/term_details?term=GO:0009737	yes
lignin metabolic process	GO:0009808	9.2e-06	0.00120622	28	AT1G05213|AT1G15950|AT1G33030|AT1G52760|AT1G61820|AT1G74545|AT1G78990|AT2G23910|AT2G30490|AT2G33590|AT2G36880|AT2G37040|AT2G39400|AT2G39420|AT2G40890|AT3G09220|AT3G11670|AT3G17390|AT3G19450|AT4G01070|AT4G30470|AT4G34050|AT4G36220|AT5G01040|AT5G48930|AT5G54160|AT5G64120|AT5G66690	88	AT1G74545|AT1G78990|AT2G39400|AT2G39420	4	AT1G05213|AT1G15950|AT1G33030|AT1G52760|AT1G61820|AT2G23910|AT2G30490|AT2G33590|AT2G36880|AT2G37040|AT2G40890|AT3G09220|AT3G11670|AT3G17390|AT3G19450|AT4G01070|AT4G30470|AT4G34050|AT4G36220|AT5G01040|AT5G48930|AT5G54160|AT5G64120|AT5G66690	24	http://amigo.geneontology.org/cgi-bin/amigo/term_details?term=GO:0009808	yes
response to alcohol	GO:0097305	1.2e-05	0.00154473	107	AT1G01060|AT1G01560|AT1G02820|AT1G05680|AT1G13930|AT1G15100|AT1G20450|AT1G20630|AT1G23140|AT1G24120|AT1G29395|AT1G35670|AT1G42550|AT1G43160|AT1G43910|AT1G47510|AT1G49720|AT1G51940|AT1G52400|AT1G56230|AT1G56570|AT1G58340|AT1G59870|AT1G62510|AT1G62660|AT1G68320|AT1G69260|AT1G70810|AT1G71030|AT1G72770|AT1G75750|AT1G77120|AT2G03440|AT2G15970|AT2G16720|AT2G17840|AT2G19450|AT2G22430|AT2G22660|AT2G25930…	527	AT1G13930|AT1G20450|AT1G20630|AT1G24120|AT1G29395|AT1G49720|AT1G51940|AT1G52400|AT1G56230|AT1G56570|AT1G59870|AT1G70810|AT1G71030|AT2G03440|AT2G15970|AT2G17840|AT2G19450|AT2G22430|AT2G22660|AT2G25930|AT2G36270|AT2G40340|AT2G42530|AT2G42540|AT3G05880|AT3G43670|AT3G47620|AT3G47860|AT3G48360|AT3G50500|AT4G01026|AT4G11690|AT4G12290|AT4G23600|AT4G24800|AT4G35790|AT4G39260|AT5G08490|AT5G14920|AT5G15970…	47	AT1G01060|AT1G01560|AT1G02820|AT1G05680|AT1G15100|AT1G23140|AT1G35670|AT1G42550|AT1G43160|AT1G43910|AT1G47510|AT1G58340|AT1G62510|AT1G62660|AT1G68320|AT1G69260|AT1G72770|AT1G75750|AT1G77120|AT2G16720|AT2G26040|AT2G28350|AT2G32200|AT2G33380|AT2G35940|AT2G37170|AT2G41230|AT2G46270|AT2G46830|AT2G47180|AT3G01420|AT3G02140|AT3G03450|AT3G06640|AT3G09600|AT3G17510|AT3G22060|AT3G24500|AT3G26830|AT3G51920…	60	http://amigo.geneontology.org/cgi-bin/amigo/term_details?term=GO:0097305	yes
anthocyanin-containing compound biosynthetic process	GO:0009718	1.3e-05	0.00164357	14	AT1G19320|AT1G56650|AT2G28350|AT3G21560|AT3G29590|AT4G14090|AT4G17880|AT4G22690|AT4G22710|AT4G22880|AT5G13930|AT5G24620|AT5G42800|AT5G54060	30	AT1G19320|AT4G22690|AT5G24620	3	AT1G56650|AT2G28350|AT3G21560|AT3G29590|AT4G14090|AT4G17880|AT4G22710|AT4G22880|AT5G13930|AT5G42800|AT5G54060	11	http://amigo.geneontology.org/cgi-bin/amigo/term_details?term=GO:0009718	yes
response to water deprivation	GO:0009414	1.5e-05	0.00186316	73	AT1G02730|AT1G02820|AT1G02930|AT1G04400|AT1G05680|AT1G07240|AT1G10370|AT1G16370|AT1G20450|AT1G29395|AT1G43160|AT1G46768|AT1G52400|AT1G64660|AT1G67360|AT1G68010|AT1G69310|AT1G77120|AT2G05620|AT2G15970|AT2G17840|AT2G21660|AT2G22430|AT2G31870|AT2G33380|AT2G36270|AT2G37040|AT2G37170|AT2G37180|AT2G37760|AT2G37770|AT2G39800|AT2G41430|AT2G42540|AT2G47180|AT2G47780|AT2G47800|AT3G05500|AT3G05640|AT3G06640…	330	AT1G02730|AT1G04400|AT1G07240|AT1G20450|AT1G29395|AT1G52400|AT2G15970|AT2G17840|AT2G21660|AT2G22430|AT2G31870|AT2G36270|AT2G39800|AT2G41430|AT2G42540|AT3G05640|AT3G06710|AT3G08000|AT3G12490|AT3G29320|AT3G42860|AT3G46970|AT3G47860|AT3G56880|AT4G04330|AT5G01935|AT5G05410|AT5G08490|AT5G15970|AT5G23010|AT5G26340|AT5G52310|AT5G61590|AT5G66880	34	AT1G02820|AT1G02930|AT1G05680|AT1G10370|AT1G16370|AT1G43160|AT1G46768|AT1G64660|AT1G67360|AT1G68010|AT1G69310|AT1G77120|AT2G05620|AT2G33380|AT2G37040|AT2G37170|AT2G37180|AT2G37760|AT2G37770|AT2G47180|AT2G47780|AT2G47800|AT3G05500|AT3G06640|AT3G23920|AT3G24500|AT3G26830|AT3G28270|AT3G51920|AT3G53420|AT3G61890|AT4G25580|AT4G34000|AT5G05860|AT5G06530|AT5G13330|AT5G24090|AT5G40390|AT5G65730	39	http://amigo.geneontology.org/cgi-bin/amigo/term_details?term=GO:0009414	yes
response to UV	GO:0009411	1.7e-05	0.00207517	40	AT1G12370|AT1G16420|AT1G19320|AT1G32870|AT1G56230|AT1G73805|AT2G21970|AT2G22660|AT2G27420|AT2G32200|AT2G36750|AT2G37040|AT3G17609|AT3G17800|AT3G21890|AT3G22840|AT3G50930|AT3G51238|AT3G51240|AT3G53830|AT3G55120|AT4G14690|AT4G15480|AT4G27310|AT4G36220|AT4G38620|AT5G01410|AT5G03240|AT5G05410|AT5G07810|AT5G11260|AT5G11580|AT5G13930|AT5G17780|AT5G23730|AT5G24620|AT5G52250|AT5G54470|AT5G58760|AT5G63860	150	AT1G19320|AT1G56230|AT2G22660|AT5G03240|AT5G05410|AT5G07810|AT5G11580|AT5G24620|AT5G63860	9	AT1G12370|AT1G16420|AT1G32870|AT1G73805|AT2G21970|AT2G27420|AT2G32200|AT2G36750|AT2G37040|AT3G17609|AT3G17800|AT3G21890|AT3G22840|AT3G50930|AT3G51238|AT3G51240|AT3G53830|AT3G55120|AT4G14690|AT4G15480|AT4G27310|AT4G36220|AT4G38620|AT5G01410|AT5G11260|AT5G13930|AT5G17780|AT5G23730|AT5G52250|AT5G54470|AT5G58760	31	http://amigo.geneontology.org/cgi-bin/amigo/term_details?term=GO:0009411	yes
cellular response to abiotic stimulus	GO:0071214	1.8e-05	0.002124	52	AT1G02820|AT1G05680|AT1G07180|AT1G14280|AT1G16370|AT1G18810|AT1G19180|AT1G22770|AT1G29395|AT1G30280|AT1G53090|AT1G56230|AT1G64660|AT1G64860|AT1G66280|AT1G68010|AT1G75100|AT2G05620|AT2G15970|AT2G21320|AT2G21970|AT2G22660|AT2G24540|AT2G25930|AT2G32200|AT2G36390|AT2G40080|AT2G42540|AT2G43010|AT2G46670|AT2G46790|AT3G15354|AT3G17609|AT3G21150|AT3G22840|AT3G28270|AT3G56710|AT3G59220|AT4G04340|AT4G14690…	214	AT1G22770|AT1G29395|AT1G30280|AT1G56230|AT2G15970|AT2G22660|AT2G25930|AT2G36390|AT2G40080|AT2G42540|AT2G43010|AT3G56710|AT4G04340|AT4G25350|AT5G02810|AT5G15843|AT5G57630	17	AT1G02820|AT1G05680|AT1G07180|AT1G14280|AT1G16370|AT1G18810|AT1G19180|AT1G53090|AT1G64660|AT1G64860|AT1G66280|AT1G68010|AT1G75100|AT2G05620|AT2G21320|AT2G21970|AT2G24540|AT2G32200|AT2G46670|AT2G46790|AT3G15354|AT3G17609|AT3G21150|AT3G22840|AT3G28270|AT3G59220|AT4G14690|AT5G04190|AT5G05860|AT5G11260|AT5G13170|AT5G24090|AT5G24120|AT5G49230|AT5G61270	35	http://amigo.geneontology.org/cgi-bin/amigo/term_details?term=GO:0071214	yes
cellular carbohydrate metabolic process	GO:0044262	2e-05	0.00232131	85	AT1G02490|AT1G02730|AT1G02800|AT1G10550|AT1G10760|AT1G12780|AT1G14520|AT1G27680|AT1G27930|AT1G32900|AT1G44830|AT1G62660|AT1G65310|AT1G65450|AT1G66980|AT1G67330|AT1G68130|AT1G69830|AT1G70230|AT1G70290|AT1G70820|AT1G71890|AT1G79500|AT2G01850|AT2G06850|AT2G19450|AT2G19800|AT2G22240|AT2G32530|AT2G32540|AT2G32990|AT2G36390|AT2G36870|AT2G37090|AT2G40840|AT3G01310|AT3G02040|AT3G02140|AT3G02870|AT3G16910…	402	AT1G02490|AT1G02730|AT1G02800|AT1G10760|AT1G12780|AT1G14520|AT1G27680|AT1G27930|AT1G65450|AT1G66980|AT1G69830|AT1G70290|AT1G70820|AT1G79500|AT2G19450|AT2G36390|AT2G40840|AT3G01310|AT3G20440|AT3G29320|AT3G46970|AT3G52180|AT3G59100|AT4G03210|AT4G09020|AT4G13830|AT4G15210|AT4G18240|AT4G26255|AT5G04360|AT5G04885|AT5G26570|AT5G39790|AT5G40180|AT5G49190|AT5G63470|AT5G64860	37	AT1G10550|AT1G32900|AT1G44830|AT1G62660|AT1G65310|AT1G67330|AT1G68130|AT1G70230|AT1G71890|AT2G01850|AT2G06850|AT2G19800|AT2G22240|AT2G32530|AT2G32540|AT2G32990|AT2G36870|AT2G37090|AT3G02040|AT3G02140|AT3G02870|AT3G16910|AT3G23920|AT3G29810|AT3G44990|AT3G48580|AT3G52340|AT3G55800|AT4G10120|AT4G17090|AT4G19460|AT4G24040|AT4G24260|AT4G25810|AT4G30270|AT4G30280|AT4G37800|AT4G39800|AT5G08030|AT5G10100…	48	http://amigo.geneontology.org/cgi-bin/amigo/term_details?term=GO:0044262	yes
starch metabolic process	GO:0005982	2.8e-05	0.00319742	22	AT1G10760|AT1G27680|AT1G32900|AT1G68130|AT1G69830|AT2G36390|AT2G40840|AT3G02140|AT3G20440|AT3G23920|AT3G52180|AT3G55800|AT4G09020|AT4G15210|AT4G17090|AT4G18240|AT5G04360|AT5G26570|AT5G39790|AT5G49190|AT5G63470|AT5G64860	65	AT1G10760|AT1G27680|AT1G69830|AT2G36390|AT2G40840|AT3G20440|AT3G52180|AT4G09020|AT4G15210|AT4G18240|AT5G04360|AT5G26570|AT5G39790|AT5G49190|AT5G63470|AT5G64860	16	AT1G32900|AT1G68130|AT3G02140|AT3G23920|AT3G55800|AT4G17090	6	http://amigo.geneontology.org/cgi-bin/amigo/term_details?term=GO:0005982	yes
response to water	GO:0009415	2.9e-05	0.00325905	73	AT1G02730|AT1G02820|AT1G02930|AT1G04400|AT1G05680|AT1G07240|AT1G10370|AT1G16370|AT1G20450|AT1G29395|AT1G43160|AT1G46768|AT1G52400|AT1G64660|AT1G67360|AT1G68010|AT1G69310|AT1G77120|AT2G05620|AT2G15970|AT2G17840|AT2G21660|AT2G22430|AT2G31870|AT2G33380|AT2G36270|AT2G37040|AT2G37170|AT2G37180|AT2G37760|AT2G37770|AT2G39800|AT2G41430|AT2G42540|AT2G47180|AT2G47780|AT2G47800|AT3G05500|AT3G05640|AT3G06640…	336	AT1G02730|AT1G04400|AT1G07240|AT1G20450|AT1G29395|AT1G52400|AT2G15970|AT2G17840|AT2G21660|AT2G22430|AT2G31870|AT2G36270|AT2G39800|AT2G41430|AT2G42540|AT3G05640|AT3G06710|AT3G08000|AT3G12490|AT3G29320|AT3G42860|AT3G46970|AT3G47860|AT3G56880|AT4G04330|AT5G01935|AT5G05410|AT5G08490|AT5G15970|AT5G23010|AT5G26340|AT5G52310|AT5G61590|AT5G66880	34	AT1G02820|AT1G02930|AT1G05680|AT1G10370|AT1G16370|AT1G43160|AT1G46768|AT1G64660|AT1G67360|AT1G68010|AT1G69310|AT1G77120|AT2G05620|AT2G33380|AT2G37040|AT2G37170|AT2G37180|AT2G37760|AT2G37770|AT2G47180|AT2G47780|AT2G47800|AT3G05500|AT3G06640|AT3G23920|AT3G24500|AT3G26830|AT3G28270|AT3G51920|AT3G53420|AT3G61890|AT4G25580|AT4G34000|AT5G05860|AT5G06530|AT5G13330|AT5G24090|AT5G40390|AT5G65730	39	http://amigo.geneontology.org/cgi-bin/amigo/term_details?term=GO:0009415	yes
cellular response to light stimulus	GO:0071482	3.1e-05	0.00342938	36	AT1G07180|AT1G14280|AT1G18810|AT1G22770|AT1G30280|AT1G53090|AT1G64860|AT1G68010|AT1G75100|AT2G05620|AT2G21320|AT2G21970|AT2G24540|AT2G25930|AT2G32200|AT2G36390|AT2G40080|AT2G42540|AT2G43010|AT2G46670|AT2G46790|AT3G15354|AT3G17609|AT3G21150|AT3G22840|AT3G56710|AT3G59220|AT4G14690|AT4G25350|AT5G02810|AT5G04190|AT5G11260|AT5G15843|AT5G24120|AT5G49230|AT5G61270	133	AT1G22770|AT1G30280|AT2G25930|AT2G36390|AT2G40080|AT2G42540|AT2G43010|AT3G56710|AT4G25350|AT5G02810|AT5G15843	11	AT1G07180|AT1G14280|AT1G18810|AT1G53090|AT1G64860|AT1G68010|AT1G75100|AT2G05620|AT2G21320|AT2G21970|AT2G24540|AT2G32200|AT2G46670|AT2G46790|AT3G15354|AT3G17609|AT3G21150|AT3G22840|AT3G59220|AT4G14690|AT5G04190|AT5G11260|AT5G24120|AT5G49230|AT5G61270	25	http://amigo.geneontology.org/cgi-bin/amigo/term_details?term=GO:0071482	yes
toxin catabolic process	GO:0009407	3.3e-05	0.00354	17	AT1G02920|AT1G02930|AT1G10370|AT1G17170|AT1G17180|AT1G53680|AT1G59700|AT1G78340|AT2G29420|AT2G29450|AT2G29460|AT2G30860|AT2G47730|AT3G09270|AT4G02520|AT5G17220|AT5G62480	44	AT2G30860	1	AT1G02920|AT1G02930|AT1G10370|AT1G17170|AT1G17180|AT1G53680|AT1G59700|AT1G78340|AT2G29420|AT2G29450|AT2G29460|AT2G47730|AT3G09270|AT4G02520|AT5G17220|AT5G62480	16	http://amigo.geneontology.org/cgi-bin/amigo/term_details?term=GO:0009407	yes
secondary metabolite catabolic process	GO:0090487	3.3e-05	0.00354	17	AT1G02920|AT1G02930|AT1G10370|AT1G17170|AT1G17180|AT1G53680|AT1G59700|AT1G78340|AT2G29420|AT2G29450|AT2G29460|AT2G30860|AT2G47730|AT3G09270|AT4G02520|AT5G17220|AT5G62480	44	AT2G30860	1	AT1G02920|AT1G02930|AT1G10370|AT1G17170|AT1G17180|AT1G53680|AT1G59700|AT1G78340|AT2G29420|AT2G29450|AT2G29460|AT2G47730|AT3G09270|AT4G02520|AT5G17220|AT5G62480	16	http://amigo.geneontology.org/cgi-bin/amigo/term_details?term=GO:0090487	yes
defense response to fungus, incompatible interaction	GO:0009817	3.7e-05	0.00390985	22	AT1G02920|AT1G20020|AT1G59870|AT2G14080|AT2G27420|AT2G39200|AT2G44490|AT2G46240|AT3G04210|AT3G15356|AT3G25510|AT3G44630|AT4G16260|AT4G16857|AT4G16860|AT4G16880|AT4G16892|AT4G16920|AT4G16950|AT4G16957|AT4G23570|AT4G37150	66	AT1G20020|AT1G59870|AT2G14080|AT2G44490|AT2G46240|AT3G04210|AT4G16857|AT4G16860|AT4G16880|AT4G16892|AT4G16920|AT4G16950|AT4G16957	13	AT1G02920|AT2G27420|AT2G39200|AT3G15356|AT3G25510|AT3G44630|AT4G16260|AT4G23570|AT4G37150	9	http://amigo.geneontology.org/cgi-bin/amigo/term_details?term=GO:0009817	yes
cellular glucan metabolic process	GO:0006073	4e-05	0.00410435	50	AT1G02490|AT1G02730|AT1G02800|AT1G10550|AT1G10760|AT1G27680|AT1G32900|AT1G65310|AT1G68130|AT1G69830|AT1G70230|AT2G01850|AT2G06850|AT2G32530|AT2G32540|AT2G32990|AT2G36390|AT2G36870|AT2G40840|AT3G02140|AT3G20440|AT3G23920|AT3G29320|AT3G29810|AT3G44990|AT3G46970|AT3G48580|AT3G52180|AT3G55800|AT3G59100|AT4G03210|AT4G09020|AT4G15210|AT4G17090|AT4G18240|AT4G24260|AT4G25810|AT4G30270|AT4G30280|AT4G37800…	209	AT1G02490|AT1G02730|AT1G02800|AT1G10760|AT1G27680|AT1G69830|AT2G36390|AT2G40840|AT3G20440|AT3G29320|AT3G46970|AT3G52180|AT3G59100|AT4G03210|AT4G09020|AT4G15210|AT4G18240|AT5G04360|AT5G04885|AT5G26570|AT5G39790|AT5G40180|AT5G49190|AT5G63470|AT5G64860	25	AT1G10550|AT1G32900|AT1G65310|AT1G68130|AT1G70230|AT2G01850|AT2G06850|AT2G32530|AT2G32540|AT2G32990|AT2G36870|AT3G02140|AT3G23920|AT3G29810|AT3G44990|AT3G48580|AT3G55800|AT4G17090|AT4G24260|AT4G25810|AT4G30270|AT4G30280|AT4G37800|AT5G57560|AT5G65730	25	http://amigo.geneontology.org/cgi-bin/amigo/term_details?term=GO:0006073	yes
glucan metabolic process	GO:0044042	4e-05	0.00410435	50	AT1G02490|AT1G02730|AT1G02800|AT1G10550|AT1G10760|AT1G27680|AT1G32900|AT1G65310|AT1G68130|AT1G69830|AT1G70230|AT2G01850|AT2G06850|AT2G32530|AT2G32540|AT2G32990|AT2G36390|AT2G36870|AT2G40840|AT3G02140|AT3G20440|AT3G23920|AT3G29320|AT3G29810|AT3G44990|AT3G46970|AT3G48580|AT3G52180|AT3G55800|AT3G59100|AT4G03210|AT4G09020|AT4G15210|AT4G17090|AT4G18240|AT4G24260|AT4G25810|AT4G30270|AT4G30280|AT4G37800…	209	AT1G02490|AT1G02730|AT1G02800|AT1G10760|AT1G27680|AT1G69830|AT2G36390|AT2G40840|AT3G20440|AT3G29320|AT3G46970|AT3G52180|AT3G59100|AT4G03210|AT4G09020|AT4G15210|AT4G18240|AT5G04360|AT5G04885|AT5G26570|AT5G39790|AT5G40180|AT5G49190|AT5G63470|AT5G64860	25	AT1G10550|AT1G32900|AT1G65310|AT1G68130|AT1G70230|AT2G01850|AT2G06850|AT2G32530|AT2G32540|AT2G32990|AT2G36870|AT3G02140|AT3G23920|AT3G29810|AT3G44990|AT3G48580|AT3G55800|AT4G17090|AT4G24260|AT4G25810|AT4G30270|AT4G30280|AT4G37800|AT5G57560|AT5G65730	25	http://amigo.geneontology.org/cgi-bin/amigo/term_details?term=GO:0044042	yes
response to nematode	GO:0009624	5.7e-05	0.00568394	24	AT1G02800|AT1G58340|AT1G59740|AT1G64780|AT1G72140|AT1G73260|AT2G22840|AT2G36400|AT2G38290|AT2G39350|AT2G47260|AT2G47800|AT3G11900|AT3G14310|AT3G43790|AT3G51860|AT4G24260|AT4G39030|AT5G27350|AT5G38030|AT5G42420|AT5G51600|AT5G57110|AT5G64840	77	AT1G02800|AT2G22840|AT2G36400|AT2G38290|AT2G39350|AT2G47260|AT3G14310|AT3G43790|AT5G42420|AT5G51600|AT5G57110	11	AT1G58340|AT1G59740|AT1G64780|AT1G72140|AT1G73260|AT2G47800|AT3G11900|AT3G51860|AT4G24260|AT4G39030|AT5G27350|AT5G38030|AT5G64840	13	http://amigo.geneontology.org/cgi-bin/amigo/term_details?term=GO:0009624	yes
defense response to other organism	GO:0098542	5.7e-05	0.00568394	150	AT1G02820|AT1G02920|AT1G02930|AT1G03850|AT1G04400|AT1G06160|AT1G09750|AT1G11580|AT1G12090|AT1G12220|AT1G13080|AT1G13110|AT1G13930|AT1G15520|AT1G18350|AT1G19180|AT1G19320|AT1G20020|AT1G22070|AT1G29660|AT1G44830|AT1G51890|AT1G51940|AT1G52400|AT1G52410|AT1G56570|AT1G56650|AT1G59870|AT1G62510|AT1G63730|AT1G63880|AT1G65930|AT1G69370|AT1G73260|AT1G73805|AT1G75380|AT2G02100|AT2G02120|AT2G03440|AT2G14080…	815	AT1G04400|AT1G06160|AT1G09750|AT1G12090|AT1G12220|AT1G13110|AT1G13930|AT1G18350|AT1G19320|AT1G20020|AT1G22070|AT1G51940|AT1G52400|AT1G52410|AT1G56570|AT1G59870|AT1G63730|AT1G63880|AT1G69370|AT1G75380|AT2G02100|AT2G03440|AT2G14080|AT2G15890|AT2G16870|AT2G26330|AT2G30860|AT2G31870|AT2G36490|AT2G37130|AT2G42530|AT2G43535|AT2G43550|AT2G44490|AT2G46240|AT3G04210|AT3G14150|AT3G14310|AT3G23550|AT3G26180…	72	AT1G02820|AT1G02920|AT1G02930|AT1G03850|AT1G11580|AT1G13080|AT1G15520|AT1G19180|AT1G29660|AT1G44830|AT1G51890|AT1G56650|AT1G62510|AT1G65930|AT1G73260|AT1G73805|AT2G02120|AT2G22240|AT2G22330|AT2G25470|AT2G26560|AT2G27420|AT2G32200|AT2G33380|AT2G36690|AT2G39200|AT2G39730|AT2G43120|AT2G45220|AT2G47730|AT3G01290|AT3G01420|AT3G06640|AT3G14420|AT3G15356|AT3G16530|AT3G21390|AT3G24460|AT3G25510|AT3G26210…	78	http://amigo.geneontology.org/cgi-bin/amigo/term_details?term=GO:0098542	yes
defense response, incompatible interaction	GO:0009814	6.3e-05	0.006195	53	AT1G02920|AT1G06160|AT1G09750|AT1G12090|AT1G12220|AT1G18350|AT1G19320|AT1G20020|AT1G22070|AT1G29660|AT1G44830|AT1G59870|AT1G73805|AT2G14080|AT2G22330|AT2G27420|AT2G39200|AT2G44490|AT2G46240|AT3G01420|AT3G04210|AT3G15356|AT3G25510|AT3G26830|AT3G44630|AT3G54920|AT3G56710|AT4G03460|AT4G14400|AT4G16260|AT4G16857|AT4G16860|AT4G16880|AT4G16892|AT4G16920|AT4G16950|AT4G16957|AT4G22490|AT4G23170|AT4G23570…	229	AT1G06160|AT1G09750|AT1G12090|AT1G12220|AT1G18350|AT1G19320|AT1G20020|AT1G22070|AT1G59870|AT2G14080|AT2G44490|AT2G46240|AT3G04210|AT3G54920|AT3G56710|AT4G16857|AT4G16860|AT4G16880|AT4G16892|AT4G16920|AT4G16950|AT4G16957|AT4G22490|AT4G23170|AT5G07030|AT5G10760|AT5G11250|AT5G13320|AT5G18525|AT5G24620|AT5G55460|AT5G65530	32	AT1G02920|AT1G29660|AT1G44830|AT1G73805|AT2G22330|AT2G27420|AT2G39200|AT3G01420|AT3G15356|AT3G25510|AT3G26830|AT3G44630|AT4G03460|AT4G14400|AT4G16260|AT4G23570|AT4G37150|AT5G48485|AT5G52640|AT5G56030|AT5G64930	21	http://amigo.geneontology.org/cgi-bin/amigo/term_details?term=GO:0009814	yes
anthocyanin-containing compound metabolic process	GO:0046283	6.4e-05	0.00620712	17	AT1G19320|AT1G56650|AT2G28350|AT3G21560|AT3G29590|AT4G14090|AT4G17880|AT4G22690|AT4G22710|AT4G22880|AT5G05860|AT5G11260|AT5G13930|AT5G17220|AT5G24620|AT5G42800|AT5G54060	46	AT1G19320|AT4G22690|AT5G24620	3	AT1G56650|AT2G28350|AT3G21560|AT3G29590|AT4G14090|AT4G17880|AT4G22710|AT4G22880|AT5G05860|AT5G11260|AT5G13930|AT5G17220|AT5G42800|AT5G54060	14	http://amigo.geneontology.org/cgi-bin/amigo/term_details?term=GO:0046283	yes
response to red light	GO:0010114	7.1e-05	0.00670737	19	AT1G15550|AT1G32870|AT2G21650|AT2G29090|AT2G37678|AT2G40080|AT2G40100|AT2G43010|AT3G22840|AT3G48100|AT4G14690|AT4G36930|AT5G11260|AT5G24120|AT5G28490|AT5G38430|AT5G44110|AT5G49230|AT5G52250	55	AT2G29090|AT2G37678|AT2G40080|AT2G43010|AT4G36930|AT5G28490	6	AT1G15550|AT1G32870|AT2G21650|AT2G40100|AT3G22840|AT3G48100|AT4G14690|AT5G11260|AT5G24120|AT5G38430|AT5G44110|AT5G49230|AT5G52250	13	http://amigo.geneontology.org/cgi-bin/amigo/term_details?term=GO:0010114	yes
flavonol biosynthetic process	GO:0051555	7.2e-05	0.00670737	7	AT1G06000|AT1G06002|AT1G30530|AT1G78570|AT4G34135|AT5G17220|AT5G54160	10	AT1G06002	1	AT1G06000|AT1G30530|AT1G78570|AT4G34135|AT5G17220|AT5G54160	6	http://amigo.geneontology.org/cgi-bin/amigo/term_details?term=GO:0051555	yes
flavone biosynthetic process	GO:0051553	7.2e-05	0.00670737	7	AT1G06000|AT1G06002|AT1G30530|AT1G78570|AT4G34135|AT5G17220|AT5G54160	10	AT1G06002	1	AT1G06000|AT1G30530|AT1G78570|AT4G34135|AT5G17220|AT5G54160	6	http://amigo.geneontology.org/cgi-bin/amigo/term_details?term=GO:0051553	yes
regulation of post-embryonic development	GO:0048580	8.3e-05	0.00763169	69	AT1G02820|AT1G04400|AT1G07240|AT1G13260|AT1G20450|AT1G20823|AT1G22770|AT1G42550|AT1G49560|AT1G60190|AT1G62380|AT1G68050|AT1G68640|AT1G77000|AT2G19450|AT2G21320|AT2G22840|AT2G25930|AT2G30140|AT2G31010|AT2G31380|AT2G32200|AT2G33810|AT2G36270|AT2G36400|AT2G37678|AT2G40080|AT2G45660|AT2G46690|AT3G02370|AT3G02380|AT3G03450|AT3G06500|AT3G07650|AT3G15270|AT3G21150|AT3G21890|AT3G22840|AT3G44110|AT3G47620…	323	AT1G04400|AT1G07240|AT1G13260|AT1G20450|AT1G22770|AT1G49560|AT1G68050|AT1G68640|AT1G77000|AT2G19450|AT2G22840|AT2G25930|AT2G31010|AT2G33810|AT2G36270|AT2G36400|AT2G37678|AT2G40080|AT2G45660|AT3G02370|AT3G06500|AT3G07650|AT3G15270|AT3G47620|AT4G18390|AT4G25350|AT4G35900|AT4G36930|AT5G11300|AT5G15843|AT5G45830|AT5G60910|AT5G63470|AT5G65080|AT5G66880	35	AT1G02820|AT1G20823|AT1G42550|AT1G60190|AT1G62380|AT2G21320|AT2G30140|AT2G31380|AT2G32200|AT2G46690|AT3G02380|AT3G03450|AT3G21150|AT3G21890|AT3G22840|AT3G44110|AT3G57880|AT4G00700|AT4G14690|AT4G15248|AT4G26150|AT4G27310|AT4G38960|AT4G39070|AT5G02500|AT5G11260|AT5G13790|AT5G15090|AT5G15845|AT5G15850|AT5G37260|AT5G37770|AT5G39610|AT5G54470	34	http://amigo.geneontology.org/cgi-bin/amigo/term_details?term=GO:0048580	yes
regulation of multicellular organismal process	GO:0051239	0.0001	0.00907692	98	AT1G02820|AT1G04250|AT1G04400|AT1G07240|AT1G09560|AT1G13260|AT1G18750|AT1G20450|AT1G20470|AT1G20823|AT1G22770|AT1G27760|AT1G29430|AT1G29440|AT1G29510|AT1G35670|AT1G42550|AT1G49560|AT1G58340|AT1G60190|AT1G62380|AT1G68050|AT1G68640|AT1G77000|AT2G19450|AT2G21320|AT2G22840|AT2G25930|AT2G26330|AT2G30140|AT2G30420|AT2G30424|AT2G30432|AT2G31010|AT2G31380|AT2G32200|AT2G33810|AT2G36270|AT2G36400|AT2G37678…	499	AT1G04400|AT1G07240|AT1G13260|AT1G20450|AT1G22770|AT1G49560|AT1G68050|AT1G68640|AT1G77000|AT2G19450|AT2G22840|AT2G25930|AT2G26330|AT2G30420|AT2G30424|AT2G30432|AT2G31010|AT2G33810|AT2G36270|AT2G36400|AT2G37678|AT2G40080|AT2G40750|AT2G42200|AT2G45660|AT3G02370|AT3G06500|AT3G07650|AT3G11260|AT3G15270|AT3G27920|AT3G47620|AT4G18390|AT4G21820|AT4G25350|AT4G35900|AT4G36930|AT5G03150|AT5G11300|AT5G15843…	47	AT1G02820|AT1G04250|AT1G09560|AT1G18750|AT1G20470|AT1G20823|AT1G27760|AT1G29430|AT1G29440|AT1G29510|AT1G35670|AT1G42550|AT1G58340|AT1G60190|AT1G62380|AT2G21320|AT2G30140|AT2G31380|AT2G32200|AT2G45680|AT2G46690|AT3G02380|AT3G03450|AT3G15090|AT3G21150|AT3G21890|AT3G22840|AT3G44110|AT3G57880|AT3G59900|AT3G63530|AT4G00700|AT4G14690|AT4G15248|AT4G26150|AT4G27310|AT4G38960|AT4G39070|AT5G02500|AT5G02760…	51	http://amigo.geneontology.org/cgi-bin/amigo/term_details?term=GO:0051239	yes
cellular response to radiation	GO:0071478	0.00012	0.01062	36	AT1G07180|AT1G14280|AT1G18810|AT1G22770|AT1G30280|AT1G53090|AT1G64860|AT1G68010|AT1G75100|AT2G05620|AT2G21320|AT2G21970|AT2G24540|AT2G25930|AT2G32200|AT2G36390|AT2G40080|AT2G42540|AT2G43010|AT2G46670|AT2G46790|AT3G15354|AT3G17609|AT3G21150|AT3G22840|AT3G56710|AT3G59220|AT4G14690|AT4G25350|AT5G02810|AT5G04190|AT5G11260|AT5G15843|AT5G24120|AT5G49230|AT5G61270	141	AT1G22770|AT1G30280|AT2G25930|AT2G36390|AT2G40080|AT2G42540|AT2G43010|AT3G56710|AT4G25350|AT5G02810|AT5G15843	11	AT1G07180|AT1G14280|AT1G18810|AT1G53090|AT1G64860|AT1G68010|AT1G75100|AT2G05620|AT2G21320|AT2G21970|AT2G24540|AT2G32200|AT2G46670|AT2G46790|AT3G15354|AT3G17609|AT3G21150|AT3G22840|AT3G59220|AT4G14690|AT5G04190|AT5G11260|AT5G24120|AT5G49230|AT5G61270	25	http://amigo.geneontology.org/cgi-bin/amigo/term_details?term=GO:0071478	yes
toxin metabolic process	GO:0009404	0.00012	0.01062	19	AT1G02920|AT1G02930|AT1G10370|AT1G17170|AT1G17180|AT1G53680|AT1G59700|AT1G78340|AT2G22330|AT2G29420|AT2G29450|AT2G29460|AT2G30860|AT2G47730|AT3G09270|AT3G26830|AT4G02520|AT5G17220|AT5G62480	57	AT2G30860	1	AT1G02920|AT1G02930|AT1G10370|AT1G17170|AT1G17180|AT1G53680|AT1G59700|AT1G78340|AT2G22330|AT2G29420|AT2G29450|AT2G29460|AT2G47730|AT3G09270|AT3G26830|AT4G02520|AT5G17220|AT5G62480	18	http://amigo.geneontology.org/cgi-bin/amigo/term_details?term=GO:0009404	yes
glutathione metabolic process	GO:0006749	0.00014	0.0116612	20	AT1G02920|AT1G02930|AT1G10370|AT1G17170|AT1G17180|AT1G53680|AT1G59700|AT1G78340|AT2G29420|AT2G29450|AT2G29460|AT2G30860|AT2G47730|AT3G09270|AT3G24170|AT4G02520|AT4G29210|AT5G02780|AT5G17220|AT5G62480	62	AT2G30860|AT4G29210	2	AT1G02920|AT1G02930|AT1G10370|AT1G17170|AT1G17180|AT1G53680|AT1G59700|AT1G78340|AT2G29420|AT2G29450|AT2G29460|AT2G47730|AT3G09270|AT3G24170|AT4G02520|AT5G02780|AT5G17220|AT5G62480	18	http://amigo.geneontology.org/cgi-bin/amigo/term_details?term=GO:0006749	yes
phosphate ion homeostasis	GO:0055062	0.00014	0.0116612	9	AT1G14040|AT2G13100|AT3G02040|AT3G17790|AT3G47420|AT3G51860|AT4G17550|AT5G41080|AT5G42810	17	AT1G14040|AT2G13100	2	AT3G02040|AT3G17790|AT3G47420|AT3G51860|AT4G17550|AT5G41080|AT5G42810	7	http://amigo.geneontology.org/cgi-bin/amigo/term_details?term=GO:0055062	yes
trivalent inorganic anion homeostasis	GO:0072506	0.00014	0.0116612	9	AT1G14040|AT2G13100|AT3G02040|AT3G17790|AT3G47420|AT3G51860|AT4G17550|AT5G41080|AT5G42810	17	AT1G14040|AT2G13100	2	AT3G02040|AT3G17790|AT3G47420|AT3G51860|AT4G17550|AT5G41080|AT5G42810	7	http://amigo.geneontology.org/cgi-bin/amigo/term_details?term=GO:0072506	yes
organic hydroxy compound metabolic process	GO:1901615	0.00014	0.0116612	66	AT1G06000|AT1G06002|AT1G07240|AT1G07420|AT1G14520|AT1G18870|AT1G24580|AT1G30530|AT1G43620|AT1G52400|AT1G55940|AT1G66980|AT1G73805|AT1G78490|AT1G78570|AT2G03760|AT2G19450|AT2G19800|AT2G22240|AT2G26740|AT2G26750|AT2G29090|AT2G33380|AT2G34500|AT2G36690|AT2G36800|AT2G37040|AT2G38210|AT2G38230|AT2G44450|AT2G45400|AT3G01310|AT3G01420|AT3G02040|AT3G02870|AT3G14990|AT3G16050|AT3G19270|AT3G20080|AT3G44970…	311	AT1G06002|AT1G07240|AT1G07420|AT1G14520|AT1G18870|AT1G43620|AT1G52400|AT1G55940|AT1G66980|AT1G78490|AT2G19450|AT2G29090|AT2G44450|AT3G01310|AT3G20080|AT3G56880|AT4G02340|AT4G26255	18	AT1G06000|AT1G24580|AT1G30530|AT1G73805|AT1G78570|AT2G03760|AT2G19800|AT2G22240|AT2G26740|AT2G26750|AT2G33380|AT2G34500|AT2G36690|AT2G36800|AT2G37040|AT2G38210|AT2G38230|AT2G45400|AT3G01420|AT3G02040|AT3G02870|AT3G14990|AT3G16050|AT3G19270|AT3G44970|AT3G51970|AT4G09820|AT4G19460|AT4G22880|AT4G32770|AT4G33770|AT4G34135|AT4G37150|AT4G37760|AT4G38620|AT4G39030|AT4G39800|AT5G01410|AT5G08030|AT5G17220…	48	http://amigo.geneontology.org/cgi-bin/amigo/term_details?term=GO:1901615	yes
organic acid metabolic process	GO:0006082	0.00014	0.0116612	224	AT1G01120|AT1G01390|AT1G01420|AT1G02190|AT1G02205|AT1G02400|AT1G05680|AT1G06000|AT1G06002|AT1G06080|AT1G06100|AT1G06550|AT1G06570|AT1G07240|AT1G07420|AT1G08250|AT1G08550|AT1G08630|AT1G08980|AT1G09560|AT1G10060|AT1G13280|AT1G14520|AT1G15550|AT1G16300|AT1G17745|AT1G18710|AT1G18870|AT1G19640|AT1G21120|AT1G22370|AT1G24580|AT1G26200|AT1G27980|AT1G30530|AT1G30820|AT1G37130|AT1G43620|AT1G43800|AT1G48850…	1312	AT1G02190|AT1G02205|AT1G06002|AT1G06080|AT1G06100|AT1G07240|AT1G07420|AT1G08550|AT1G08980|AT1G10060|AT1G13280|AT1G14520|AT1G18870|AT1G22370|AT1G30820|AT1G43620|AT1G52400|AT1G52700|AT1G59870|AT1G63710|AT1G69370|AT1G70820|AT1G71030|AT1G75090|AT1G75960|AT1G78270|AT1G78680|AT1G79440|AT1G79460|AT1G79500|AT2G15090|AT2G22890|AT2G29090|AT2G31010|AT2G31360|AT2G36770|AT2G39800|AT2G42790|AT2G43100|AT2G44490…	77	AT1G01120|AT1G01390|AT1G01420|AT1G02400|AT1G05680|AT1G06000|AT1G06550|AT1G06570|AT1G08250|AT1G08630|AT1G09560|AT1G15550|AT1G16300|AT1G17745|AT1G18710|AT1G19640|AT1G21120|AT1G24580|AT1G26200|AT1G27980|AT1G30530|AT1G37130|AT1G43800|AT1G48850|AT1G55320|AT1G62180|AT1G64400|AT1G64660|AT1G65930|AT1G66200|AT1G66280|AT1G67070|AT1G68570|AT1G72520|AT1G73805|AT2G02010|AT2G15480|AT2G15490|AT2G16500|AT2G16890…	147	http://amigo.geneontology.org/cgi-bin/amigo/term_details?term=GO:0006082	yes
cellular response to red or far red light	GO:0071489	0.00017	0.0139953	23	AT1G14280|AT1G18810|AT1G22770|AT1G53090|AT2G24540|AT2G25930|AT2G40080|AT2G42540|AT2G43010|AT2G46670|AT2G46790|AT3G15354|AT3G17609|AT3G21150|AT3G22840|AT4G14690|AT4G25350|AT5G02810|AT5G04190|AT5G11260|AT5G15843|AT5G49230|AT5G61270	77	AT1G22770|AT2G25930|AT2G40080|AT2G42540|AT2G43010|AT4G25350|AT5G02810|AT5G15843	8	AT1G14280|AT1G18810|AT1G53090|AT2G24540|AT2G46670|AT2G46790|AT3G15354|AT3G17609|AT3G21150|AT3G22840|AT4G14690|AT5G04190|AT5G11260|AT5G49230|AT5G61270	15	http://amigo.geneontology.org/cgi-bin/amigo/term_details?term=GO:0071489	yes
oxoacid metabolic process	GO:0043436	0.00018	0.0144818	222	AT1G01120|AT1G01390|AT1G01420|AT1G02190|AT1G02205|AT1G02400|AT1G05680|AT1G06000|AT1G06002|AT1G06080|AT1G06100|AT1G06550|AT1G06570|AT1G07240|AT1G07420|AT1G08250|AT1G08550|AT1G08630|AT1G08980|AT1G09560|AT1G10060|AT1G13280|AT1G14520|AT1G15550|AT1G16300|AT1G17745|AT1G18710|AT1G18870|AT1G19640|AT1G21120|AT1G22370|AT1G24580|AT1G26200|AT1G27980|AT1G30530|AT1G30820|AT1G37130|AT1G43620|AT1G43800|AT1G48850…	1304	AT1G02190|AT1G02205|AT1G06002|AT1G06080|AT1G06100|AT1G07240|AT1G07420|AT1G08550|AT1G08980|AT1G10060|AT1G13280|AT1G14520|AT1G18870|AT1G22370|AT1G30820|AT1G43620|AT1G52400|AT1G52700|AT1G59870|AT1G63710|AT1G69370|AT1G70820|AT1G71030|AT1G75090|AT1G75960|AT1G78270|AT1G78680|AT1G79440|AT1G79460|AT1G79500|AT2G15090|AT2G22890|AT2G29090|AT2G31010|AT2G31360|AT2G36770|AT2G39800|AT2G42790|AT2G43100|AT2G44490…	77	AT1G01120|AT1G01390|AT1G01420|AT1G02400|AT1G05680|AT1G06000|AT1G06550|AT1G06570|AT1G08250|AT1G08630|AT1G09560|AT1G15550|AT1G16300|AT1G17745|AT1G18710|AT1G19640|AT1G21120|AT1G24580|AT1G26200|AT1G27980|AT1G30530|AT1G37130|AT1G43800|AT1G48850|AT1G55320|AT1G62180|AT1G64400|AT1G64660|AT1G65930|AT1G66200|AT1G66280|AT1G67070|AT1G68570|AT1G72520|AT1G73805|AT2G02010|AT2G15480|AT2G15490|AT2G16500|AT2G16890…	145	http://amigo.geneontology.org/cgi-bin/amigo/term_details?term=GO:0043436	yes
secondary metabolite biosynthetic process	GO:0044550	0.00018	0.0144818	68	AT1G05213|AT1G11600|AT1G13080|AT1G13110|AT1G15950|AT1G18710|AT1G33030|AT1G52760|AT1G58170|AT1G61820|AT1G65450|AT1G65870|AT1G71030|AT1G74545|AT1G78990|AT1G80820|AT2G22330|AT2G23910|AT2G30750|AT2G33590|AT2G36880|AT2G37040|AT2G39400|AT2G39420|AT2G40890|AT2G43100|AT2G45560|AT2G45570|AT2G46660|AT3G03470|AT3G06710|AT3G11670|AT3G17390|AT3G19450|AT3G20080|AT3G21230|AT3G26180|AT3G26200|AT3G26210|AT3G26280…	325	AT1G11600|AT1G13110|AT1G65450|AT1G71030|AT1G74545|AT1G78990|AT2G39400|AT2G39420|AT2G43100|AT2G45560|AT3G03470|AT3G06710|AT3G20080|AT3G26180|AT3G26200|AT3G26280|AT3G26290|AT5G14200|AT5G22500|AT5G23010	20	AT1G05213|AT1G13080|AT1G15950|AT1G18710|AT1G33030|AT1G52760|AT1G58170|AT1G61820|AT1G65870|AT1G80820|AT2G22330|AT2G23910|AT2G30750|AT2G33590|AT2G36880|AT2G37040|AT2G40890|AT2G45570|AT2G46660|AT3G11670|AT3G17390|AT3G19450|AT3G21230|AT3G26210|AT3G26320|AT3G26830|AT3G48310|AT3G53260|AT3G61880|AT4G01070|AT4G09820|AT4G11210|AT4G20235|AT4G22880|AT4G30470|AT4G31950|AT4G34050|AT4G36220|AT4G37320|AT4G37370…	48	http://amigo.geneontology.org/cgi-bin/amigo/term_details?term=GO:0044550	yes
detoxification	GO:0098754	0.00021	0.0167056	19	AT1G02920|AT1G02930|AT1G10370|AT1G17170|AT1G17180|AT1G53680|AT1G56650|AT1G59700|AT1G78340|AT2G29420|AT2G29450|AT2G29460|AT2G30860|AT2G47730|AT3G09270|AT3G61440|AT4G02520|AT5G17220|AT5G62480	59	AT2G30860	1	AT1G02920|AT1G02930|AT1G10370|AT1G17170|AT1G17180|AT1G53680|AT1G56650|AT1G59700|AT1G78340|AT2G29420|AT2G29450|AT2G29460|AT2G47730|AT3G09270|AT3G61440|AT4G02520|AT5G17220|AT5G62480	18	http://amigo.geneontology.org/cgi-bin/amigo/term_details?term=GO:0098754	yes
phenylpropanoid biosynthetic process	GO:0009699	0.00023	0.0180933	37	AT1G05213|AT1G15950|AT1G33030|AT1G52760|AT1G58170|AT1G61820|AT1G65450|AT1G65870|AT1G71030|AT1G74545|AT1G78990|AT1G80820|AT2G23910|AT2G33590|AT2G36880|AT2G37040|AT2G39400|AT2G39420|AT2G40890|AT3G06710|AT3G11670|AT3G17390|AT3G19450|AT3G21230|AT3G53260|AT4G01070|AT4G09820|AT4G11210|AT4G22880|AT4G30470|AT4G34050|AT4G36220|AT4G38620|AT5G22500|AT5G48930|AT5G54160|AT5G63560	151	AT1G65450|AT1G71030|AT1G74545|AT1G78990|AT2G39400|AT2G39420|AT3G06710|AT5G22500	8	AT1G05213|AT1G15950|AT1G33030|AT1G52760|AT1G58170|AT1G61820|AT1G65870|AT1G80820|AT2G23910|AT2G33590|AT2G36880|AT2G37040|AT2G40890|AT3G11670|AT3G17390|AT3G19450|AT3G21230|AT3G53260|AT4G01070|AT4G09820|AT4G11210|AT4G22880|AT4G30470|AT4G34050|AT4G36220|AT4G38620|AT5G48930|AT5G54160|AT5G63560	29	http://amigo.geneontology.org/cgi-bin/amigo/term_details?term=GO:0009699	yes
defense response to fungus	GO:0050832	0.00024	0.0182474	72	AT1G02820|AT1G02920|AT1G03850|AT1G11580|AT1G12090|AT1G20020|AT1G51940|AT1G52400|AT1G52410|AT1G56570|AT1G56650|AT1G59870|AT1G62510|AT1G63730|AT1G63880|AT1G75380|AT2G02100|AT2G02120|AT2G14080|AT2G15890|AT2G16870|AT2G22240|AT2G26330|AT2G27420|AT2G31870|AT2G32200|AT2G33380|AT2G36490|AT2G37130|AT2G39200|AT2G42530|AT2G43535|AT2G43550|AT2G44490|AT2G46240|AT3G01290|AT3G01420|AT3G04210|AT3G06640|AT3G15356…	352	AT1G12090|AT1G20020|AT1G51940|AT1G52400|AT1G52410|AT1G56570|AT1G59870|AT1G63730|AT1G63880|AT1G75380|AT2G02100|AT2G14080|AT2G15890|AT2G16870|AT2G26330|AT2G31870|AT2G36490|AT2G37130|AT2G42530|AT2G43535|AT2G43550|AT2G44490|AT2G46240|AT3G04210|AT3G60190|AT4G16857|AT4G16860|AT4G16880|AT4G16892|AT4G16920|AT4G16950|AT4G16957|AT4G22490|AT4G30650	34	AT1G02820|AT1G02920|AT1G03850|AT1G11580|AT1G56650|AT1G62510|AT2G02120|AT2G22240|AT2G27420|AT2G32200|AT2G33380|AT2G39200|AT3G01290|AT3G01420|AT3G06640|AT3G15356|AT3G16530|AT3G25510|AT3G26830|AT3G44630|AT4G02520|AT4G03460|AT4G08870|AT4G14370|AT4G14400|AT4G16260|AT4G19700|AT4G23570|AT4G31800|AT4G37150|AT5G02500|AT5G39580|AT5G41740|AT5G41750|AT5G42810|AT5G57220|AT5G58120|AT5G64120	38	http://amigo.geneontology.org/cgi-bin/amigo/term_details?term=GO:0050832	yes
monovalent inorganic anion homeostasis	GO:0055083	0.00025	0.0182474	9	AT1G14040|AT2G13100|AT3G02040|AT3G17790|AT3G47420|AT3G51860|AT4G17550|AT5G41080|AT5G42810	18	AT1G14040|AT2G13100	2	AT3G02040|AT3G17790|AT3G47420|AT3G51860|AT4G17550|AT5G41080|AT5G42810	7	http://amigo.geneontology.org/cgi-bin/amigo/term_details?term=GO:0055083	yes
divalent inorganic anion homeostasis	GO:0072505	0.00025	0.0182474	9	AT1G14040|AT2G13100|AT3G02040|AT3G17790|AT3G47420|AT3G51860|AT4G17550|AT5G41080|AT5G42810	18	AT1G14040|AT2G13100	2	AT3G02040|AT3G17790|AT3G47420|AT3G51860|AT4G17550|AT5G41080|AT5G42810	7	http://amigo.geneontology.org/cgi-bin/amigo/term_details?term=GO:0072505	yes
cellular response to hormone stimulus	GO:0032870	0.00025	0.0182474	156	AT1G01250|AT1G03430|AT1G03800|AT1G04240|AT1G04250|AT1G04550|AT1G05680|AT1G06160|AT1G13260|AT1G13930|AT1G15100|AT1G15550|AT1G16510|AT1G17380|AT1G19180|AT1G20470|AT1G20930|AT1G21410|AT1G21910|AT1G22810|AT1G23140|AT1G26760|AT1G29430|AT1G29440|AT1G29510|AT1G30330|AT1G33760|AT1G35670|AT1G42550|AT1G43160|AT1G44830|AT1G46768|AT1G49560|AT1G49720|AT1G51940|AT1G52400|AT1G56150|AT1G56230|AT1G59870|AT1G62660…	879	AT1G03430|AT1G06160|AT1G13260|AT1G13930|AT1G20930|AT1G26760|AT1G30330|AT1G49560|AT1G49720|AT1G51940|AT1G52400|AT1G56230|AT1G59870|AT1G66460|AT1G70810|AT1G74930|AT1G76540|AT1G79460|AT1G79700|AT1G80440|AT2G03440|AT2G18300|AT2G22430|AT2G22660|AT2G28160|AT2G31010|AT2G36270|AT2G40340|AT2G42870|AT2G43010|AT3G05120|AT3G27920|AT3G42800|AT3G43670|AT3G48360|AT3G50500|AT3G59940|AT4G01026|AT4G03190|AT4G12290…	60	AT1G01250|AT1G03800|AT1G04240|AT1G04250|AT1G04550|AT1G05680|AT1G15100|AT1G15550|AT1G16510|AT1G17380|AT1G19180|AT1G20470|AT1G21410|AT1G21910|AT1G22810|AT1G23140|AT1G29430|AT1G29440|AT1G29510|AT1G33760|AT1G35670|AT1G42550|AT1G43160|AT1G44830|AT1G46768|AT1G56150|AT1G62660|AT1G68840|AT1G69260|AT1G70700|AT1G70940|AT1G72770|AT1G74890|AT1G75750|AT1G78100|AT1G78570|AT2G17500|AT2G18120|AT2G26040|AT2G28350…	96	http://amigo.geneontology.org/cgi-bin/amigo/term_details?term=GO:0032870	yes
movement of cell or subcellular component	GO:0006928	0.00025	0.0182474	33	AT1G03620|AT1G09170|AT1G18370|AT1G18470|AT1G20060|AT1G21730|AT1G42550|AT1G59540|AT1G72250|AT1G73860|AT2G21380|AT2G22610|AT2G28620|AT2G36200|AT2G37420|AT3G10180|AT3G10310|AT3G17360|AT3G19050|AT3G20150|AT3G23670|AT3G44050|AT4G05190|AT4G14330|AT4G21270|AT4G21820|AT4G26660|AT5G02370|AT5G23910|AT5G27000|AT5G27550|AT5G55520|AT5G60930	130	AT1G09170|AT1G18370|AT1G18470|AT1G20060|AT1G21730|AT1G59540|AT1G72250|AT2G21380|AT2G22610|AT2G28620|AT2G36200|AT2G37420|AT3G10180|AT3G10310|AT3G17360|AT3G19050|AT3G20150|AT3G23670|AT3G44050|AT4G05190|AT4G14330|AT4G21270|AT4G21820|AT4G26660|AT5G02370|AT5G23910|AT5G27000|AT5G27550|AT5G55520|AT5G60930	30	AT1G03620|AT1G42550|AT1G73860	3	http://amigo.geneontology.org/cgi-bin/amigo/term_details?term=GO:0006928	yes
lignin biosynthetic process	GO:0009809	0.00025	0.0182474	22	AT1G05213|AT1G15950|AT1G33030|AT1G52760|AT1G61820|AT1G74545|AT1G78990|AT2G23910|AT2G33590|AT2G36880|AT2G39400|AT2G39420|AT2G40890|AT3G11670|AT3G17390|AT3G19450|AT4G01070|AT4G30470|AT4G34050|AT4G36220|AT5G48930|AT5G54160	74	AT1G74545|AT1G78990|AT2G39400|AT2G39420	4	AT1G05213|AT1G15950|AT1G33030|AT1G52760|AT1G61820|AT2G23910|AT2G33590|AT2G36880|AT2G40890|AT3G11670|AT3G17390|AT3G19450|AT4G01070|AT4G30470|AT4G34050|AT4G36220|AT5G48930|AT5G54160	18	http://amigo.geneontology.org/cgi-bin/amigo/term_details?term=GO:0009809	yes
organic hydroxy compound biosynthetic process	GO:1901617	0.00025	0.0182474	40	AT1G06000|AT1G06002|AT1G07420|AT1G18870|AT1G24580|AT1G30530|AT1G43620|AT1G55940|AT1G73805|AT1G78490|AT1G78570|AT2G22240|AT2G29090|AT2G33380|AT2G34500|AT2G38210|AT2G38230|AT2G45400|AT3G01310|AT3G01420|AT3G02870|AT3G16050|AT3G19270|AT3G44970|AT4G09820|AT4G22880|AT4G32770|AT4G34135|AT4G37760|AT4G38620|AT4G39030|AT4G39800|AT5G01410|AT5G17220|AT5G17230|AT5G42810|AT5G48000|AT5G53970|AT5G54160|AT5G58770	168	AT1G06002|AT1G07420|AT1G18870|AT1G43620|AT1G55940|AT1G78490|AT2G29090|AT3G01310	8	AT1G06000|AT1G24580|AT1G30530|AT1G73805|AT1G78570|AT2G22240|AT2G33380|AT2G34500|AT2G38210|AT2G38230|AT2G45400|AT3G01420|AT3G02870|AT3G16050|AT3G19270|AT3G44970|AT4G09820|AT4G22880|AT4G32770|AT4G34135|AT4G37760|AT4G38620|AT4G39030|AT4G39800|AT5G01410|AT5G17220|AT5G17230|AT5G42810|AT5G48000|AT5G53970|AT5G54160|AT5G58770	32	http://amigo.geneontology.org/cgi-bin/amigo/term_details?term=GO:1901617	yes
regulation of multicellular organismal development	GO:2000026	0.00026	0.018408	88	AT1G02820|AT1G04250|AT1G04400|AT1G07240|AT1G09560|AT1G13260|AT1G20450|AT1G20823|AT1G22770|AT1G27760|AT1G42550|AT1G49560|AT1G58340|AT1G60190|AT1G62380|AT1G68050|AT1G68640|AT1G77000|AT2G19450|AT2G21320|AT2G22840|AT2G25930|AT2G26330|AT2G30140|AT2G30420|AT2G30424|AT2G30432|AT2G31010|AT2G31380|AT2G32200|AT2G33810|AT2G36270|AT2G36400|AT2G37678|AT2G40080|AT2G40750|AT2G42200|AT2G45660|AT2G45680|AT2G46690…	450	AT1G04400|AT1G07240|AT1G13260|AT1G20450|AT1G22770|AT1G49560|AT1G68050|AT1G68640|AT1G77000|AT2G19450|AT2G22840|AT2G25930|AT2G26330|AT2G30420|AT2G30424|AT2G30432|AT2G31010|AT2G33810|AT2G36270|AT2G36400|AT2G37678|AT2G40080|AT2G40750|AT2G42200|AT2G45660|AT3G02370|AT3G06500|AT3G07650|AT3G15270|AT3G27920|AT3G47620|AT4G18390|AT4G21820|AT4G25350|AT4G35900|AT4G36930|AT5G03150|AT5G11300|AT5G15843|AT5G45830…	46	AT1G02820|AT1G04250|AT1G09560|AT1G20823|AT1G27760|AT1G42550|AT1G58340|AT1G60190|AT1G62380|AT2G21320|AT2G30140|AT2G31380|AT2G32200|AT2G45680|AT2G46690|AT3G02380|AT3G03450|AT3G15090|AT3G21150|AT3G21890|AT3G22840|AT3G44110|AT3G57880|AT4G00700|AT4G14690|AT4G15248|AT4G26150|AT4G27310|AT4G38960|AT4G39070|AT5G02500|AT5G02760|AT5G11260|AT5G13790|AT5G15090|AT5G15845|AT5G15850|AT5G37260|AT5G37770|AT5G39610…	42	http://amigo.geneontology.org/cgi-bin/amigo/term_details?term=GO:2000026	yes
response to wounding	GO:0009611	0.00026	0.018408	45	AT1G01130|AT1G02820|AT1G06160|AT1G17380|AT1G18150|AT1G19180|AT1G19640|AT1G27760|AT1G43160|AT1G44830|AT1G52030|AT1G70700|AT1G71030|AT1G72520|AT1G73260|AT1G74930|AT2G14060|AT2G21970|AT2G22330|AT2G26690|AT2G28900|AT2G47800|AT3G13790|AT3G15356|AT3G17800|AT3G45140|AT3G48360|AT3G51450|AT3G54420|AT4G10390|AT4G22880|AT4G23600|AT4G32940|AT4G34710|AT4G35770|AT4G37760|AT5G13930|AT5G22500|AT5G24090|AT5G24770…	196	AT1G06160|AT1G18150|AT1G52030|AT1G71030|AT1G74930|AT2G28900|AT3G45140|AT3G48360|AT3G51450|AT4G23600|AT4G32940|AT5G22500|AT5G24770|AT5G47240|AT5G52310|AT5G67480	16	AT1G01130|AT1G02820|AT1G17380|AT1G19180|AT1G19640|AT1G27760|AT1G43160|AT1G44830|AT1G70700|AT1G72520|AT1G73260|AT2G14060|AT2G21970|AT2G22330|AT2G26690|AT2G47800|AT3G13790|AT3G15356|AT3G17800|AT3G54420|AT4G10390|AT4G22880|AT4G34710|AT4G35770|AT4G37760|AT5G13930|AT5G24090|AT5G38020|AT5G50200	29	http://amigo.geneontology.org/cgi-bin/amigo/term_details?term=GO:0009611	yes
chemical homeostasis	GO:0048878	0.00026	0.018408	79	AT1G01130|AT1G01490|AT1G03120|AT1G04400|AT1G07240|AT1G14040|AT1G16300|AT1G23000|AT1G28130|AT1G32450|AT1G42550|AT1G52400|AT1G55940|AT1G58340|AT1G64170|AT1G68570|AT1G70940|AT1G72300|AT1G78490|AT1G78990|AT1G79520|AT1G80760|AT2G13100|AT2G17500|AT2G25810|AT2G26740|AT2G26750|AT2G28660|AT2G29090|AT2G32200|AT2G36390|AT2G36830|AT2G37170|AT2G37180|AT2G39450|AT2G47160|AT3G02040|AT3G02850|AT3G05030|AT3G16240…	395	AT1G04400|AT1G07240|AT1G14040|AT1G23000|AT1G52400|AT1G55940|AT1G64170|AT1G78490|AT1G78990|AT2G13100|AT2G25810|AT2G28660|AT2G29090|AT2G36390|AT3G05030|AT3G59820|AT3G62270|AT4G02340|AT4G17470|AT4G19030|AT4G37390|AT4G38580|AT5G04150|AT5G05560|AT5G47330|AT5G55990|AT5G57090	27	AT1G01130|AT1G01490|AT1G03120|AT1G16300|AT1G28130|AT1G32450|AT1G42550|AT1G58340|AT1G68570|AT1G70940|AT1G72300|AT1G79520|AT1G80760|AT2G17500|AT2G26740|AT2G26750|AT2G32200|AT2G36830|AT2G37170|AT2G37180|AT2G39450|AT2G47160|AT3G02040|AT3G02850|AT3G16240|AT3G17790|AT3G19270|AT3G44970|AT3G47420|AT3G47640|AT3G51860|AT3G53420|AT4G17550|AT4G24120|AT4G27860|AT4G30190|AT5G01600|AT5G13370|AT5G23760|AT5G24290…	52	http://amigo.geneontology.org/cgi-bin/amigo/term_details?term=GO:0048878	yes
glucan catabolic process	GO:0009251	0.00028	0.0196277	17	AT1G02800|AT1G10760|AT1G69830|AT2G32990|AT2G40840|AT3G23920|AT3G29320|AT3G46970|AT3G52180|AT4G09020|AT4G15210|AT4G17090|AT4G24260|AT5G04360|AT5G04885|AT5G26570|AT5G64860	51	AT1G02800|AT1G10760|AT1G69830|AT2G40840|AT3G29320|AT3G46970|AT3G52180|AT4G09020|AT4G15210|AT5G04360|AT5G04885|AT5G26570|AT5G64860	13	AT2G32990|AT3G23920|AT4G17090|AT4G24260	4	http://amigo.geneontology.org/cgi-bin/amigo/term_details?term=GO:0009251	yes
cellular response to organic substance	GO:0071310	0.0003	0.0204231	185	AT1G01250|AT1G03430|AT1G03800|AT1G04240|AT1G04250|AT1G04550|AT1G05680|AT1G06160|AT1G13260|AT1G13930|AT1G14790|AT1G15100|AT1G15550|AT1G16510|AT1G17380|AT1G18350|AT1G19180|AT1G19310|AT1G20470|AT1G20930|AT1G21410|AT1G21910|AT1G22070|AT1G22810|AT1G23140|AT1G26760|AT1G29430|AT1G29440|AT1G29510|AT1G30330|AT1G33760|AT1G35670|AT1G42550|AT1G43160|AT1G44830|AT1G46768|AT1G49560|AT1G49720|AT1G51940|AT1G52400…	1071	AT1G03430|AT1G06160|AT1G13260|AT1G13930|AT1G14790|AT1G18350|AT1G19310|AT1G20930|AT1G22070|AT1G26760|AT1G30330|AT1G49560|AT1G49720|AT1G51940|AT1G52400|AT1G56230|AT1G59870|AT1G66460|AT1G70810|AT1G74930|AT1G76540|AT1G79460|AT1G79700|AT1G80440|AT2G03440|AT2G13600|AT2G18300|AT2G22430|AT2G22660|AT2G23770|AT2G28160|AT2G29070|AT2G31010|AT2G32390|AT2G36270|AT2G36390|AT2G40340|AT2G42870|AT2G43010|AT3G05120…	78	AT1G01250|AT1G03800|AT1G04240|AT1G04250|AT1G04550|AT1G05680|AT1G15100|AT1G15550|AT1G16510|AT1G17380|AT1G19180|AT1G20470|AT1G21410|AT1G21910|AT1G22810|AT1G23140|AT1G29430|AT1G29440|AT1G29510|AT1G33760|AT1G35670|AT1G42550|AT1G43160|AT1G44830|AT1G46768|AT1G56150|AT1G56650|AT1G62380|AT1G62660|AT1G68840|AT1G69260|AT1G70700|AT1G70940|AT1G72770|AT1G74890|AT1G75750|AT1G78100|AT1G78570|AT2G17500|AT2G18120…	107	http://amigo.geneontology.org/cgi-bin/amigo/term_details?term=GO:0071310	yes
microtubule-based process	GO:0007017	0.0003	0.0204231	48	AT1G03780|AT1G09170|AT1G11160|AT1G18370|AT1G18470|AT1G20010|AT1G20060|AT1G21730|AT1G54960|AT1G59540|AT1G61210|AT1G64740|AT1G72250|AT1G73860|AT2G21380|AT2G22610|AT2G28620|AT2G36200|AT2G37420|AT2G44190|AT2G45490|AT3G06030|AT3G10180|AT3G10310|AT3G17360|AT3G19050|AT3G20150|AT3G23670|AT3G44050|AT4G05190|AT4G14330|AT4G15830|AT4G21270|AT4G21820|AT4G22860|AT4G26660|AT4G27360|AT4G32830|AT5G02370|AT5G15510…	214	AT1G03780|AT1G09170|AT1G11160|AT1G18370|AT1G18470|AT1G20010|AT1G20060|AT1G21730|AT1G54960|AT1G59540|AT1G72250|AT2G21380|AT2G22610|AT2G28620|AT2G36200|AT2G37420|AT2G44190|AT2G45490|AT3G06030|AT3G10180|AT3G10310|AT3G17360|AT3G19050|AT3G20150|AT3G23670|AT3G44050|AT4G05190|AT4G14330|AT4G15830|AT4G21270|AT4G21820|AT4G22860|AT4G26660|AT4G32830|AT5G02370|AT5G15510|AT5G23910|AT5G27000|AT5G27550|AT5G51600…	43	AT1G61210|AT1G64740|AT1G73860|AT4G27360|AT5G58590	5	http://amigo.geneontology.org/cgi-bin/amigo/term_details?term=GO:0007017	yes
regulation of flavonoid biosynthetic process	GO:0009962	0.0003	0.0204231	10	AT1G19320|AT1G56650|AT1G78990|AT2G26170|AT2G28350|AT4G09820|AT5G13930|AT5G17220|AT5G24620|AT5G48930	22	AT1G19320|AT1G78990|AT5G24620	3	AT1G56650|AT2G26170|AT2G28350|AT4G09820|AT5G13930|AT5G17220|AT5G48930	7	http://amigo.geneontology.org/cgi-bin/amigo/term_details?term=GO:0009962	yes
cellular polysaccharide metabolic process	GO:0044264	0.00031	0.0209029	59	AT1G02490|AT1G02730|AT1G02800|AT1G10550|AT1G10760|AT1G12780|AT1G27680|AT1G27930|AT1G32900|AT1G65310|AT1G65450|AT1G67330|AT1G68130|AT1G69830|AT1G70230|AT1G70820|AT1G79500|AT2G01850|AT2G06850|AT2G32530|AT2G32540|AT2G32990|AT2G36390|AT2G36870|AT2G37090|AT2G40840|AT3G02140|AT3G20440|AT3G23920|AT3G29320|AT3G29810|AT3G44990|AT3G46970|AT3G48580|AT3G52180|AT3G55800|AT3G59100|AT4G03210|AT4G09020|AT4G15210…	278	AT1G02490|AT1G02730|AT1G02800|AT1G10760|AT1G12780|AT1G27680|AT1G27930|AT1G65450|AT1G69830|AT1G70820|AT1G79500|AT2G36390|AT2G40840|AT3G20440|AT3G29320|AT3G46970|AT3G52180|AT3G59100|AT4G03210|AT4G09020|AT4G15210|AT4G18240|AT5G04360|AT5G04885|AT5G26570|AT5G39790|AT5G40180|AT5G49190|AT5G63470|AT5G64860	30	AT1G10550|AT1G32900|AT1G65310|AT1G67330|AT1G68130|AT1G70230|AT2G01850|AT2G06850|AT2G32530|AT2G32540|AT2G32990|AT2G36870|AT2G37090|AT3G02140|AT3G23920|AT3G29810|AT3G44990|AT3G48580|AT3G55800|AT4G17090|AT4G24260|AT4G25810|AT4G30270|AT4G30280|AT4G37800|AT5G57560|AT5G63560|AT5G65730|AT5G67210	29	http://amigo.geneontology.org/cgi-bin/amigo/term_details?term=GO:0044264	yes
carboxylic acid metabolic process	GO:0019752	0.00033	0.0220415	204	AT1G01120|AT1G01390|AT1G01420|AT1G02190|AT1G02205|AT1G02400|AT1G05680|AT1G06000|AT1G06002|AT1G06080|AT1G06100|AT1G06550|AT1G06570|AT1G07240|AT1G07420|AT1G08250|AT1G08550|AT1G08630|AT1G08980|AT1G09560|AT1G10060|AT1G13280|AT1G14520|AT1G15550|AT1G16300|AT1G17745|AT1G18710|AT1G18870|AT1G19640|AT1G22370|AT1G24580|AT1G26200|AT1G27980|AT1G30530|AT1G30820|AT1G43620|AT1G43800|AT1G48850|AT1G52400|AT1G52700…	1198	AT1G02190|AT1G02205|AT1G06002|AT1G06080|AT1G06100|AT1G07240|AT1G07420|AT1G08550|AT1G08980|AT1G10060|AT1G13280|AT1G14520|AT1G18870|AT1G22370|AT1G30820|AT1G43620|AT1G52400|AT1G52700|AT1G63710|AT1G69370|AT1G70820|AT1G71030|AT1G75090|AT1G75960|AT1G78270|AT1G78680|AT1G79440|AT1G79460|AT1G79500|AT2G15090|AT2G22890|AT2G29090|AT2G31010|AT2G31360|AT2G36770|AT2G39800|AT2G42790|AT2G43100|AT2G47240|AT3G02630…	74	AT1G01120|AT1G01390|AT1G01420|AT1G02400|AT1G05680|AT1G06000|AT1G06550|AT1G06570|AT1G08250|AT1G08630|AT1G09560|AT1G15550|AT1G16300|AT1G17745|AT1G18710|AT1G19640|AT1G24580|AT1G26200|AT1G27980|AT1G30530|AT1G43800|AT1G48850|AT1G55320|AT1G62180|AT1G64400|AT1G64660|AT1G65930|AT1G66200|AT1G67070|AT1G72520|AT1G73805|AT2G02010|AT2G15480|AT2G15490|AT2G16500|AT2G16890|AT2G19800|AT2G21330|AT2G22330|AT2G26080…	130	http://amigo.geneontology.org/cgi-bin/amigo/term_details?term=GO:0019752	yes
pigment metabolic process	GO:0042440	0.00034	0.0224972	43	AT1G06000|AT1G06002|AT1G19320|AT1G30530|AT1G56650|AT1G58290|AT1G78570|AT2G26170|AT2G28350|AT2G40400|AT2G44450|AT3G20080|AT3G21560|AT3G22840|AT3G29590|AT3G59400|AT4G03205|AT4G13250|AT4G14090|AT4G14690|AT4G16690|AT4G17880|AT4G22690|AT4G22710|AT4G22880|AT4G25290|AT4G25700|AT4G26150|AT4G27440|AT4G31390|AT4G34135|AT5G05860|AT5G11260|AT5G13930|AT5G17220|AT5G17230|AT5G19850|AT5G24620|AT5G42800|AT5G52570…	187	AT1G06002|AT1G19320|AT2G44450|AT3G20080|AT4G03205|AT4G13250|AT4G22690|AT4G27440|AT5G24620|AT5G54190	10	AT1G06000|AT1G30530|AT1G56650|AT1G58290|AT1G78570|AT2G26170|AT2G28350|AT2G40400|AT3G21560|AT3G22840|AT3G29590|AT3G59400|AT4G14090|AT4G14690|AT4G16690|AT4G17880|AT4G22710|AT4G22880|AT4G25290|AT4G25700|AT4G26150|AT4G31390|AT4G34135|AT5G05860|AT5G11260|AT5G13930|AT5G17220|AT5G17230|AT5G19850|AT5G42800|AT5G52570|AT5G54060|AT5G54160	33	http://amigo.geneontology.org/cgi-bin/amigo/term_details?term=GO:0042440	yes
cellular carbohydrate catabolic process	GO:0044275	0.00035	0.0229444	20	AT1G02800|AT1G10760|AT1G14520|AT1G69830|AT2G19800|AT2G32990|AT2G40840|AT3G23920|AT3G29320|AT3G46970|AT3G52180|AT4G09020|AT4G15210|AT4G17090|AT4G24040|AT4G24260|AT4G26255|AT5G04360|AT5G26570|AT5G64860	66	AT1G02800|AT1G10760|AT1G14520|AT1G69830|AT2G40840|AT3G29320|AT3G46970|AT3G52180|AT4G09020|AT4G15210|AT4G26255|AT5G04360|AT5G26570|AT5G64860	14	AT2G19800|AT2G32990|AT3G23920|AT4G17090|AT4G24040|AT4G24260	6	http://amigo.geneontology.org/cgi-bin/amigo/term_details?term=GO:0044275	yes
pigment biosynthetic process	GO:0046148	0.00037	0.024033	34	AT1G06000|AT1G06002|AT1G19320|AT1G30530|AT1G56650|AT1G58290|AT1G78570|AT2G26170|AT2G28350|AT2G40400|AT3G21560|AT3G22840|AT3G29590|AT3G59400|AT4G03205|AT4G14090|AT4G14690|AT4G17880|AT4G22690|AT4G22710|AT4G22880|AT4G25700|AT4G26150|AT4G27440|AT4G34135|AT5G13930|AT5G17220|AT5G17230|AT5G24620|AT5G42800|AT5G52570|AT5G54060|AT5G54160|AT5G54190	138	AT1G06002|AT1G19320|AT4G03205|AT4G22690|AT4G27440|AT5G24620|AT5G54190	7	AT1G06000|AT1G30530|AT1G56650|AT1G58290|AT1G78570|AT2G26170|AT2G28350|AT2G40400|AT3G21560|AT3G22840|AT3G29590|AT3G59400|AT4G14090|AT4G14690|AT4G17880|AT4G22710|AT4G22880|AT4G25700|AT4G26150|AT4G34135|AT5G13930|AT5G17220|AT5G17230|AT5G42800|AT5G52570|AT5G54060|AT5G54160	27	http://amigo.geneontology.org/cgi-bin/amigo/term_details?term=GO:0046148	yes
regulation of biological quality	GO:0065008	0.0004	0.0257455	183	AT1G01130|AT1G01490|AT1G01820|AT1G02520|AT1G03120|AT1G03620|AT1G03850|AT1G04400|AT1G05680|AT1G07240|AT1G07700|AT1G08570|AT1G08980|AT1G14040|AT1G14120|AT1G16300|AT1G16510|AT1G17100|AT1G17460|AT1G18350|AT1G20470|AT1G21750|AT1G23000|AT1G27760|AT1G28130|AT1G28230|AT1G28260|AT1G28300|AT1G29170|AT1G29330|AT1G29430|AT1G29440|AT1G29510|AT1G29600|AT1G32450|AT1G34780|AT1G42550|AT1G50950|AT1G52400|AT1G52990…	1064	AT1G01820|AT1G04400|AT1G07240|AT1G08980|AT1G14040|AT1G17460|AT1G18350|AT1G21750|AT1G23000|AT1G28230|AT1G28260|AT1G34780|AT1G50950|AT1G52400|AT1G55940|AT1G64170|AT1G74150|AT1G78460|AT1G78490|AT1G78990|AT2G13100|AT2G24610|AT2G25810|AT2G25900|AT2G28660|AT2G29090|AT2G36390|AT2G37678|AT2G42540|AT2G43010|AT3G05030|AT3G08510|AT3G42800|AT3G51290|AT3G59100|AT3G59820|AT3G62270|AT4G02340|AT4G12590|AT4G12870…	64	AT1G01130|AT1G01490|AT1G02520|AT1G03120|AT1G03620|AT1G03850|AT1G05680|AT1G07700|AT1G08570|AT1G14120|AT1G16300|AT1G16510|AT1G17100|AT1G20470|AT1G27760|AT1G28130|AT1G28300|AT1G29170|AT1G29330|AT1G29430|AT1G29440|AT1G29510|AT1G29600|AT1G32450|AT1G42550|AT1G52990|AT1G55320|AT1G58340|AT1G62180|AT1G64500|AT1G65970|AT1G68130|AT1G68570|AT1G70140|AT1G70940|AT1G72300|AT1G75450|AT1G76760|AT1G78100|AT1G78570…	119	http://amigo.geneontology.org/cgi-bin/amigo/term_details?term=GO:0065008	yes
reactive oxygen species metabolic process	GO:0072593	0.00043	0.027427	36	AT1G04400|AT1G14540|AT1G20620|AT1G20630|AT1G37130|AT1G54410|AT1G56650|AT1G79440|AT2G18150|AT2G22420|AT2G24800|AT2G26740|AT2G26750|AT2G33380|AT2G37130|AT2G38380|AT2G38390|AT3G14150|AT3G14420|AT3G28200|AT3G32980|AT3G43670|AT4G02340|AT4G12290|AT4G21960|AT4G25980|AT4G33420|AT4G35090|AT4G36430|AT4G37520|AT5G10530|AT5G14920|AT5G37770|AT5G39580|AT5G64100|AT5G64120	150	AT1G04400|AT1G20620|AT1G20630|AT1G54410|AT1G79440|AT2G37130|AT3G14150|AT3G32980|AT3G43670|AT4G02340|AT4G12290|AT4G21960|AT4G25980|AT5G10530|AT5G14920	15	AT1G14540|AT1G37130|AT1G56650|AT2G18150|AT2G22420|AT2G24800|AT2G26740|AT2G26750|AT2G33380|AT2G38380|AT2G38390|AT3G14420|AT3G28200|AT4G33420|AT4G35090|AT4G36430|AT4G37520|AT5G37770|AT5G39580|AT5G64100|AT5G64120	21	http://amigo.geneontology.org/cgi-bin/amigo/term_details?term=GO:0072593	yes
response to metal ion	GO:0010038	0.00045	0.0284464	88	AT1G01060|AT1G02920|AT1G02930|AT1G03120|AT1G19320|AT1G20620|AT1G20630|AT1G21750|AT1G30070|AT1G42970|AT1G51340|AT1G52760|AT1G53680|AT1G60710|AT1G62380|AT1G63840|AT1G65930|AT1G67070|AT1G77120|AT1G79520|AT2G16720|AT2G21330|AT2G21660|AT2G22810|AT2G26560|AT2G27420|AT2G28160|AT2G30860|AT2G31010|AT2G37760|AT2G38380|AT2G39400|AT2G39420|AT2G39450|AT2G39920|AT2G46830|AT3G03780|AT3G09270|AT3G09440|AT3G09600…	457	AT1G19320|AT1G20620|AT1G20630|AT1G21750|AT2G21660|AT2G28160|AT2G30860|AT2G31010|AT2G39400|AT2G39420|AT2G39920|AT3G27300|AT3G46970|AT3G60190|AT4G11360|AT4G11600|AT4G29560|AT4G39260|AT5G11670|AT5G24620|AT5G24770|AT5G61810	22	AT1G01060|AT1G02920|AT1G02930|AT1G03120|AT1G30070|AT1G42970|AT1G51340|AT1G52760|AT1G53680|AT1G60710|AT1G62380|AT1G63840|AT1G65930|AT1G67070|AT1G77120|AT1G79520|AT2G16720|AT2G21330|AT2G22810|AT2G26560|AT2G27420|AT2G37760|AT2G38380|AT2G39450|AT2G46830|AT3G03780|AT3G09270|AT3G09440|AT3G09600|AT3G12580|AT3G13110|AT3G14990|AT3G16450|AT3G22890|AT3G23990|AT3G26450|AT3G44300|AT3G51860|AT3G51920|AT3G53230…	66	http://amigo.geneontology.org/cgi-bin/amigo/term_details?term=GO:0010038	yes
long-chain fatty acid metabolic process	GO:0001676	0.00046	0.0288212	10	AT1G06080|AT1G06100|AT2G26740|AT2G26750|AT2G31360|AT2G33380|AT3G01420|AT3G15850|AT4G02340|AT5G11650	23	AT1G06080|AT1G06100|AT2G31360|AT4G02340	4	AT2G26740|AT2G26750|AT2G33380|AT3G01420|AT3G15850|AT5G11650	6	http://amigo.geneontology.org/cgi-bin/amigo/term_details?term=GO:0001676	yes
regulation of seed germination	GO:0010029	0.00052	0.0322947	19	AT1G07240|AT1G20450|AT1G42550|AT1G60190|AT1G62380|AT2G19450|AT2G36270|AT2G37678|AT3G03450|AT3G06500|AT3G22840|AT3G47620|AT4G14690|AT4G26150|AT4G36930|AT5G02500|AT5G15090|AT5G39610|AT5G66880	63	AT1G07240|AT1G20450|AT2G19450|AT2G36270|AT2G37678|AT3G06500|AT3G47620|AT4G36930|AT5G66880	9	AT1G42550|AT1G60190|AT1G62380|AT3G03450|AT3G22840|AT4G14690|AT4G26150|AT5G02500|AT5G15090|AT5G39610	10	http://amigo.geneontology.org/cgi-bin/amigo/term_details?term=GO:0010029	yes
cellular polysaccharide catabolic process	GO:0044247	0.00054	0.0332452	16	AT1G02800|AT1G10760|AT1G69830|AT2G32990|AT2G40840|AT3G23920|AT3G29320|AT3G46970|AT3G52180|AT4G09020|AT4G15210|AT4G17090|AT4G24260|AT5G04360|AT5G26570|AT5G64860	49	AT1G02800|AT1G10760|AT1G69830|AT2G40840|AT3G29320|AT3G46970|AT3G52180|AT4G09020|AT4G15210|AT5G04360|AT5G26570|AT5G64860	12	AT2G32990|AT3G23920|AT4G17090|AT4G24260	4	http://amigo.geneontology.org/cgi-bin/amigo/term_details?term=GO:0044247	yes
anion homeostasis	GO:0055081	0.0006	0.0366207	13	AT1G07240|AT1G14040|AT1G16300|AT1G42550|AT1G68570|AT2G13100|AT3G02040|AT3G17790|AT3G47420|AT3G51860|AT4G17550|AT5G41080|AT5G42810	36	AT1G07240|AT1G14040|AT2G13100	3	AT1G16300|AT1G42550|AT1G68570|AT3G02040|AT3G17790|AT3G47420|AT3G51860|AT4G17550|AT5G41080|AT5G42810	10	http://amigo.geneontology.org/cgi-bin/amigo/term_details?term=GO:0055081	yes
red or far-red light signaling pathway	GO:0010017	0.00082	0.0485653	21	AT1G14280|AT1G18810|AT1G22770|AT1G53090|AT2G24540|AT2G25930|AT2G40080|AT2G42540|AT2G43010|AT2G46670|AT2G46790|AT3G15354|AT3G17609|AT3G21150|AT4G25350|AT5G02810|AT5G04190|AT5G11260|AT5G15843|AT5G49230|AT5G61270	75	AT1G22770|AT2G25930|AT2G40080|AT2G42540|AT2G43010|AT4G25350|AT5G02810|AT5G15843	8	AT1G14280|AT1G18810|AT1G53090|AT2G24540|AT2G46670|AT2G46790|AT3G15354|AT3G17609|AT3G21150|AT5G04190|AT5G11260|AT5G49230|AT5G61270	13	http://amigo.geneontology.org/cgi-bin/amigo/term_details?term=GO:0010017	yes
xenobiotic metabolic process	GO:0006805	0.00083	0.0485653	6	AT2G26740|AT2G26750|AT4G01070|AT4G02340|AT4G29210|AT5G39220	10	AT4G02340|AT4G29210|AT5G39220	3	AT2G26740|AT2G26750|AT4G01070	3	http://amigo.geneontology.org/cgi-bin/amigo/term_details?term=GO:0006805	yes
cellular response to xenobiotic stimulus	GO:0071466	0.00083	0.0485653	6	AT2G26740|AT2G26750|AT4G01070|AT4G02340|AT4G29210|AT5G39220	10	AT4G02340|AT4G29210|AT5G39220	3	AT2G26740|AT2G26750|AT4G01070	3	http://amigo.geneontology.org/cgi-bin/amigo/term_details?term=GO:0071466	yes
long-chain fatty acid biosynthetic process	GO:0042759	0.00083	0.0485653	6	AT1G06080|AT1G06100|AT2G31360|AT2G33380|AT3G01420|AT3G15850	10	AT1G06080|AT1G06100|AT2G31360	3	AT2G33380|AT3G01420|AT3G15850	3	http://amigo.geneontology.org/cgi-bin/amigo/term_details?term=GO:0042759	yes
cellular response to endogenous stimulus	GO:0071495	0.00083	0.0485653	158	AT1G01250|AT1G03430|AT1G03800|AT1G04240|AT1G04250|AT1G04550|AT1G05680|AT1G06160|AT1G13260|AT1G13930|AT1G15100|AT1G15550|AT1G16510|AT1G17380|AT1G19180|AT1G20470|AT1G20930|AT1G21410|AT1G21910|AT1G22810|AT1G23140|AT1G26760|AT1G29430|AT1G29440|AT1G29510|AT1G30330|AT1G33760|AT1G35670|AT1G42550|AT1G43160|AT1G44830|AT1G46768|AT1G49560|AT1G49720|AT1G51940|AT1G52400|AT1G56150|AT1G56230|AT1G59870|AT1G62660…	915	AT1G03430|AT1G06160|AT1G13260|AT1G13930|AT1G20930|AT1G26760|AT1G30330|AT1G49560|AT1G49720|AT1G51940|AT1G52400|AT1G56230|AT1G59870|AT1G66460|AT1G70810|AT1G74930|AT1G76540|AT1G79460|AT1G79700|AT1G80440|AT2G03440|AT2G18300|AT2G22430|AT2G22660|AT2G23770|AT2G28160|AT2G31010|AT2G32390|AT2G36270|AT2G40340|AT2G42870|AT2G43010|AT3G05120|AT3G27920|AT3G42800|AT3G43670|AT3G48360|AT3G50500|AT3G59940|AT4G01026…	62	AT1G01250|AT1G03800|AT1G04240|AT1G04250|AT1G04550|AT1G05680|AT1G15100|AT1G15550|AT1G16510|AT1G17380|AT1G19180|AT1G20470|AT1G21410|AT1G21910|AT1G22810|AT1G23140|AT1G29430|AT1G29440|AT1G29510|AT1G33760|AT1G35670|AT1G42550|AT1G43160|AT1G44830|AT1G46768|AT1G56150|AT1G62660|AT1G68840|AT1G69260|AT1G70700|AT1G70940|AT1G72770|AT1G74890|AT1G75750|AT1G78100|AT1G78570|AT2G17500|AT2G18120|AT2G26040|AT2G28350…	96	http://amigo.geneontology.org/cgi-bin/amigo/term_details?term=GO:0071495	yes
icl_cpt_BP lncRNA
Description	GO	p	FDR	Significant	Gene_in_de	Annotated	Up_Gene	Up_Count	Down_Gene	Down_Count	Links	Result
photosynthesis	GO:0015979	6.8e-13	4.93748e-09	196	EPlOSAG00000016826|OS01G0110700|OS01G0181033|OS01G0208700|OS01G0265200|OS01G0279100|OS01G0303000|OS01G0358300|OS01G0501800|OS01G0552300|OS01G0600900|OS01G0617900|OS01G0720500|OS01G0773700|OS01G0791033|OS01G0798500|OS01G0800266|OS01G0805300|OS01G0869800|OS01G0899425|OS01G0934350|OS01G0934400|OS01G0938100|OS02G0103800|OS02G0103850|OS02G0117100|OS02G0125000|OS02G0152400|OS02G0197600|OS02G0257300|OS0…	245	OS01G0181033|OS01G0279100|OS01G0501800|OS01G0552300|OS01G0600900|OS01G0720500|OS01G0773700|OS01G0791033|OS01G0798500|OS01G0869800|OS01G0899425|OS01G0934350|OS01G0934400|OS02G0103800|OS02G0103850|OS02G0197600|OS02G0257300|OS02G0578400|OS02G0638300|OS02G0698000|OS02G0744000|OS02G0744851|OS02G0764500|OS03G0106000|OS03G0117000|OS03G0129300|OS03G0158300|OS03G0165375|OS03G0267300|OS03G0306800|OS03G0323…	103	OS01G0110700|OS04G0639200|OS05G0405000|OS05G0582300|OS06G0603000|OS06G0725900|OS07G0147900|OS08G0187800	8	http://amigo.geneontology.org/cgi-bin/amigo/term_details?term=GO:0015979	yes
photosynthesis, light reaction	GO:0019684	8.5e-08	0.000308593	87	EPlOSAG00000016826|OS01G0181033|OS01G0265200|OS01G0358300|OS01G0501800|OS01G0552300|OS01G0600900|OS01G0720500|OS01G0773700|OS01G0798500|OS02G0117100|OS02G0125000|OS02G0197600|OS02G0257300|OS02G0578400|OS02G0581500|OS02G0631100|OS02G0744000|OS02G0750100|OS02G0764500|OS03G0106000|OS03G0117000|OS03G0118600|OS03G0131500|OS03G0158300|OS03G0165375|OS03G0190100|OS03G0244000|OS03G0267300|OS03G0333400|OS0…	105	OS01G0181033|OS01G0501800|OS01G0552300|OS01G0600900|OS01G0720500|OS01G0773700|OS01G0798500|OS02G0197600|OS02G0257300|OS02G0578400|OS02G0744000|OS02G0764500|OS03G0106000|OS03G0117000|OS03G0158300|OS03G0165375|OS03G0267300|OS03G0333400|OS03G0388100|OS03G0592500|OS03G0659233|OS03G0659266|OS03G0748300|OS03G0857400|OS04G0414700|OS04G0444800|OS04G0457000|OS04G0457100|OS04G0473025|OS04G0473150|OS05G0348…	51	OS04G0639200|OS06G0725900	2	http://amigo.geneontology.org/cgi-bin/amigo/term_details?term=GO:0019684	yes
cellular response to radiation	GO:0071478	3.7e-06	0.007261	76	OS01G0104600|OS01G0174000|OS01G0191900|OS01G0231500|OS01G0232800|OS01G0279200|OS01G0390300|OS01G0637800|OS01G0685500|OS01G0725800|OS01G0753000|OS01G0769900|OS01G0808900|OS01G0830100|OS02G0101500|OS02G0203000|OS02G0573200|OS02G0610500|OS02G0641300|OS02G0771100|OS03G0116500|OS03G0198300|OS03G0271100|OS03G0309200|OS03G0333400|OS03G0345100|OS03G0639300|OS03G0639350|OS03G0719700|OS03G0719800|OS03G0752…	94	OS01G0191900|OS01G0808900|OS02G0101500|OS02G0610500|OS03G0198300|OS03G0333400|OS03G0639300|OS03G0639350|OS03G0782500|OS05G0390800|OS05G0586600|OS08G0163400|OS08G0178800|OS08G0242800|OS08G0566600|OS11G0448400|OS12G0610200	17	OS01G0174000|OS01G0231500|OS01G0637800|OS02G0203000|OS02G0641300|OS03G0719800|OS04G0532800|OS04G0639200|OS06G0601500|OS07G0209500|OS08G0513000	11	http://amigo.geneontology.org/cgi-bin/amigo/term_details?term=GO:0071478	yes
cellular response to light stimulus	GO:0071482	4e-06	0.007261	71	OS01G0104600|OS01G0174000|OS01G0191900|OS01G0231500|OS01G0232800|OS01G0279200|OS01G0390300|OS01G0637800|OS01G0725800|OS01G0753000|OS01G0769900|OS01G0808900|OS01G0830100|OS02G0101500|OS02G0203000|OS02G0573200|OS02G0610500|OS02G0641300|OS02G0771100|OS03G0116500|OS03G0198300|OS03G0271100|OS03G0309200|OS03G0333400|OS03G0639300|OS03G0639350|OS03G0719700|OS03G0719800|OS03G0752100|OS03G0782500|OS04G0409…	87	OS01G0191900|OS01G0808900|OS02G0101500|OS02G0610500|OS03G0198300|OS03G0333400|OS03G0639300|OS03G0639350|OS03G0782500|OS05G0390800|OS05G0586600|OS08G0163400|OS08G0178800|OS08G0242800|OS08G0566600|OS11G0448400|OS12G0610200	17	OS01G0174000|OS01G0231500|OS01G0637800|OS02G0203000|OS02G0641300|OS03G0719800|OS04G0532800|OS04G0639200|OS06G0601500|OS07G0209500|OS08G0513000	11	http://amigo.geneontology.org/cgi-bin/amigo/term_details?term=GO:0071482	yes
cofactor metabolic process	GO:0051186	8.6e-06	0.0124474	313	OS01G0101200|OS01G0105800|OS01G0118000|OS01G0127300|OS01G0188100|OS01G0190400|OS01G0191700|OS01G0225400|OS01G0227100|OS01G0238500|OS01G0259600|OS01G0279100|OS01G0286550|OS01G0286600|OS01G0300200|OS01G0318700|OS01G0323600|OS01G0323775|OS01G0356500|OS01G0360600|OS01G0363500|OS01G0363600|OS01G0571000|OS01G0631200|OS01G0654500|OS01G0662600|OS01G0662700|OS01G0663500|OS01G0722700|OS01G0736400|OS01G0742…	458	OS01G0101200|OS01G0225400|OS01G0238500|OS01G0279100|OS01G0286550|OS01G0286600|OS01G0323600|OS01G0631200|OS02G0109100|OS02G0137700|OS02G0220400|OS02G0575200|OS02G0666500|OS02G0744851|OS03G0323200|OS03G0337600|OS03G0412800|OS03G0563300|OS03G0686800|OS03G0754200|OS03G0781400|OS04G0422000|OS04G0551200|OS04G0560100|OS04G0678700|OS05G0156700|OS05G0295300|OS05G0419000|OS05G0496200|OS06G0132400|OS06G0348…	58	OS01G0105800|OS01G0188100|OS01G0190400|OS01G0191700|OS01G0227100|OS01G0318700|OS01G0654500|OS01G0722700|OS01G0757900|OS01G0817700|OS01G0926300|OS02G0258900|OS02G0276200|OS02G0525900|OS02G0556100|OS02G0600400|OS02G0601100|OS02G0606800|OS02G0713900|OS02G0783625|OS02G0783700|OS02G0805600|OS03G0146400|OS03G0306900|OS03G0318500|OS03G0416500|OS03G0679700|OS03G0775500|OS03G0781200|OS04G0182800|OS04G0224…	75	http://amigo.geneontology.org/cgi-bin/amigo/term_details?term=GO:0051186	yes
detection of external stimulus	GO:0009581	1.2e-05	0.0124474	45	OS01G0104600|OS01G0174000|OS01G0279200|OS01G0390300|OS01G0621600|OS01G0637800|OS01G0725800|OS01G0753000|OS01G0769900|OS02G0203000|OS02G0573200|OS02G0641300|OS02G0771100|OS02G0777100|OS03G0116500|OS03G0145500|OS03G0309200|OS03G0639300|OS03G0639350|OS03G0719700|OS03G0719800|OS03G0752100|OS03G0782500|OS04G0428900|OS04G0452100|OS04G0532800|OS04G0654700|OS05G0118000|OS05G0365000|OS05G0515700|OS05G0571…	52	OS03G0639300|OS03G0639350|OS03G0782500|OS12G0610200	4	OS01G0174000|OS01G0637800|OS02G0203000|OS02G0641300|OS03G0145500|OS03G0719800|OS04G0532800|OS06G0601500|OS08G0110700	9	http://amigo.geneontology.org/cgi-bin/amigo/term_details?term=GO:0009581	yes
detection of abiotic stimulus	GO:0009582	1.2e-05	0.0124474	45	OS01G0104600|OS01G0174000|OS01G0279200|OS01G0390300|OS01G0621600|OS01G0637800|OS01G0725800|OS01G0753000|OS01G0769900|OS02G0203000|OS02G0573200|OS02G0641300|OS02G0771100|OS02G0777100|OS03G0116500|OS03G0145500|OS03G0309200|OS03G0639300|OS03G0639350|OS03G0719700|OS03G0719800|OS03G0752100|OS03G0782500|OS04G0428900|OS04G0452100|OS04G0532800|OS04G0654700|OS05G0118000|OS05G0365000|OS05G0515700|OS05G0571…	52	OS03G0639300|OS03G0639350|OS03G0782500|OS12G0610200	4	OS01G0174000|OS01G0637800|OS02G0203000|OS02G0641300|OS03G0145500|OS03G0719800|OS04G0532800|OS06G0601500|OS08G0110700	9	http://amigo.geneontology.org/cgi-bin/amigo/term_details?term=GO:0009582	yes
detection of light stimulus	GO:0009583	3e-05	0.0272287	40	OS01G0104600|OS01G0174000|OS01G0279200|OS01G0390300|OS01G0621600|OS01G0637800|OS01G0725800|OS01G0753000|OS01G0769900|OS02G0203000|OS02G0573200|OS02G0641300|OS02G0771100|OS03G0116500|OS03G0309200|OS03G0639300|OS03G0639350|OS03G0719700|OS03G0719800|OS03G0752100|OS03G0782500|OS04G0428900|OS04G0452100|OS04G0532800|OS04G0654700|OS05G0118000|OS05G0365000|OS05G0515700|OS05G0571000|OS06G0601500|OS06G0655…	46	OS03G0639300|OS03G0639350|OS03G0782500|OS12G0610200	4	OS01G0174000|OS01G0637800|OS02G0203000|OS02G0641300|OS03G0719800|OS04G0532800|OS06G0601500	7	http://amigo.geneontology.org/cgi-bin/amigo/term_details?term=GO:0009583	yes
photosynthesis, light harvesting	GO:0009765	4.8e-05	0.0387253	30	OS01G0265200|OS01G0600900|OS01G0720500|OS02G0197600|OS02G0764500|OS03G0165375|OS03G0244000|OS03G0333400|OS03G0592500|OS03G0747700|OS04G0414700|OS04G0457000|OS04G0457100|OS04G0459900|OS04G0639200|OS05G0147500|OS05G0401100|OS06G0229066|OS06G0320500|OS06G0484450|OS06G0725900|OS07G0558400|OS07G0562700|OS07G0577600|OS08G0435900|OS09G0296800|OS09G0346500|OS09G0439500|OS11G0242800|OS12G0616600	33	OS01G0600900|OS01G0720500|OS02G0197600|OS02G0764500|OS03G0165375|OS03G0333400|OS03G0592500|OS04G0414700|OS04G0457000|OS04G0457100|OS05G0401100|OS06G0320500|OS07G0558400|OS07G0562700|OS07G0577600|OS08G0435900|OS09G0346500|OS09G0439500|OS11G0242800	19	OS04G0639200|OS06G0725900	2	http://amigo.geneontology.org/cgi-bin/amigo/term_details?term=GO:0009765	yes
phototransduction	GO:0007602	7.3e-05	0.0481866	35	OS01G0104600|OS01G0174000|OS01G0279200|OS01G0390300|OS01G0637800|OS01G0725800|OS01G0753000|OS01G0769900|OS02G0203000|OS02G0641300|OS02G0771100|OS03G0116500|OS03G0309200|OS03G0639300|OS03G0639350|OS03G0752100|OS03G0782500|OS04G0428900|OS04G0532800|OS04G0654700|OS05G0118000|OS05G0365000|OS05G0515700|OS05G0571000|OS06G0601500|OS06G0655500|OS07G0490800|OS07G0577400|OS08G0119000|OS08G0143900|OS08G0246…	40	OS03G0639300|OS03G0639350|OS03G0782500|OS12G0610200	4	OS01G0174000|OS01G0637800|OS02G0203000|OS02G0641300|OS04G0532800|OS06G0601500	6	http://amigo.geneontology.org/cgi-bin/amigo/term_details?term=GO:0007602	yes
red, far-red light phototransduction	GO:0009585	7.3e-05	0.0481866	35	OS01G0104600|OS01G0174000|OS01G0279200|OS01G0390300|OS01G0637800|OS01G0725800|OS01G0753000|OS01G0769900|OS02G0203000|OS02G0641300|OS02G0771100|OS03G0116500|OS03G0309200|OS03G0639300|OS03G0639350|OS03G0752100|OS03G0782500|OS04G0428900|OS04G0532800|OS04G0654700|OS05G0118000|OS05G0365000|OS05G0515700|OS05G0571000|OS06G0601500|OS06G0655500|OS07G0490800|OS07G0577400|OS08G0119000|OS08G0143900|OS08G0246…	40	OS03G0639300|OS03G0639350|OS03G0782500|OS12G0610200	4	OS01G0174000|OS01G0637800|OS02G0203000|OS02G0641300|OS04G0532800|OS06G0601500	6	http://amigo.geneontology.org/cgi-bin/amigo/term_details?term=GO:0009585	yes
fcl_icl_BP lncRNA
Description	GO	p	FDR	Significant	Gene_in_de	Annotated	Up_Gene	Up_Count	Down_Gene	Down_Count	Links	Result
photosynthesis	GO:0015979	5.5e-13	3.99355e-09	172	OS01G0110700|OS01G0181033|OS01G0208700|OS01G0265200|OS01G0279100|OS01G0303000|OS01G0358300|OS01G0501800|OS01G0552300|OS01G0600900|OS01G0617900|OS01G0720500|OS01G0773700|OS01G0791033|OS01G0869800|OS01G0899425|OS01G0934350|OS01G0934400|OS01G0938100|OS02G0103800|OS02G0103850|OS02G0117100|OS02G0125000|OS02G0152400|OS02G0197600|OS02G0244700|OS02G0257300|OS02G0581500|OS02G0631100|OS02G0638300|OS02G0697…	245	OS01G0208700|OS01G0303000|OS01G0501800|OS01G0552300|OS01G0773700|OS01G0869800|OS01G0899425|OS01G0934400|OS01G0938100|OS02G0103800|OS02G0103850|OS02G0197600|OS02G0638300|OS02G0698000|OS02G0744000|OS02G0750100|OS02G0764500|OS03G0129300|OS03G0169100|OS03G0267300|OS03G0333400|OS03G0592500|OS03G0786100|OS03G0857400|OS04G0234600|OS04G0414700|OS04G0444800|OS04G0459500|OS04G0473150|OS04G0639200|OS04G0690…	83	OS03G0395000|OS04G0678700|OS05G0147500|OS07G0490400|OS10G0442100|OS10G0533100	6	http://amigo.geneontology.org/cgi-bin/amigo/term_details?term=GO:0015979	yes
generation of precursor metabolites and energy	GO:0006091	1.2e-10	4.3566e-07	219	OS01G0110700|OS01G0118000|OS01G0181033|OS01G0190400|OS01G0191700|OS01G0196600|OS01G0208700|OS01G0265200|OS01G0276100|OS01G0358300|OS01G0501800|OS01G0552300|OS01G0588800|OS01G0600900|OS01G0612200|OS01G0633100|OS01G0654500|OS01G0720500|OS01G0722700|OS01G0760600|OS01G0773700|OS01G0814900|OS01G0817700|OS01G0829800|OS01G0841600|OS01G0905800|OS01G0935900|OS01G0940100|OS02G0105200|OS02G0117100|OS02G0121…	338	OS01G0208700|OS01G0501800|OS01G0552300|OS01G0773700|OS02G0197600|OS02G0700400|OS02G0744000|OS02G0750100|OS02G0764500|OS03G0267300|OS03G0333400|OS03G0592500|OS03G0735000|OS03G0773800|OS03G0857400|OS04G0414700|OS04G0444800|OS04G0473150|OS04G0639200|OS05G0401100|OS05G0496200|OS05G0549100|OS05G0568900|OS05G0580000|OS05G0586600|OS06G0151900|OS06G0256500|OS06G0320500|OS06G0608700|OS06G0669400|OS06G0725…	52	OS02G0541700|OS03G0655100|OS04G0508200|OS05G0147500|OS05G0400400|OS06G0142700|OS07G0490400|OS08G0120000|OS08G0128000|OS10G0163340|OS10G0442100|OS12G0182200	12	http://amigo.geneontology.org/cgi-bin/amigo/term_details?term=GO:0006091	yes
cellular metabolic compound salvage	GO:0043094	6.5e-09	1.28883e-05	84	OS01G0101200|OS01G0283100|OS01G0363600|OS01G0511600|OS01G0682500|OS01G0791033|OS01G0899425|OS01G0978000|OS02G0101500|OS02G0152400|OS02G0273000|OS02G0508000|OS02G0564200|OS02G0606800|OS02G0666700|OS02G0708200|OS03G0102100|OS03G0115100|OS03G0115500|OS03G0129900|OS03G0161800|OS03G0192400|OS03G0313000|OS03G0338000|OS03G0786100|OS03G0786250|OS03G0837300|OS04G0106400|OS04G0107200|OS04G0107300|OS04G0107…	113	OS01G0101200|OS01G0511600|OS01G0682500|OS01G0899425|OS02G0101500|OS03G0161800|OS03G0786100|OS04G0490800|OS04G0669800|OS04G0669900|OS05G0427800|OS05G0475400|OS07G0108300|OS07G0152900|OS07G0152950|OS07G0484800|OS08G0502700|OS10G0356000|OS10G0419500|OS10G0517400|OS10G0578800|OS11G0484000|OS12G0207600|OS12G0274700|OS12G0291100|OS12G0291400|OS12G0292301|OS12G0292400|OS12G0589100	29	OS05G0455700|OS10G0419400|OS12G0503000	3	http://amigo.geneontology.org/cgi-bin/amigo/term_details?term=GO:0043094	yes
photosynthesis, light reaction	GO:0019684	7.1e-09	1.28883e-05	79	OS01G0181033|OS01G0265200|OS01G0358300|OS01G0501800|OS01G0552300|OS01G0600900|OS01G0720500|OS01G0773700|OS02G0117100|OS02G0125000|OS02G0197600|OS02G0257300|OS02G0581500|OS02G0631100|OS02G0702000|OS02G0744000|OS02G0750100|OS02G0764500|OS03G0118600|OS03G0158300|OS03G0190100|OS03G0244000|OS03G0267300|OS03G0333400|OS03G0388100|OS03G0592500|OS03G0639233|OS03G0659266|OS03G0747700|OS03G0748300|OS03G0857…	105	OS01G0501800|OS01G0552300|OS01G0773700|OS02G0197600|OS02G0744000|OS02G0750100|OS02G0764500|OS03G0267300|OS03G0333400|OS03G0592500|OS03G0857400|OS04G0414700|OS04G0444800|OS04G0473150|OS04G0639200|OS05G0401100|OS05G0549100|OS05G0568900|OS05G0586600|OS06G0320500|OS06G0669400|OS06G0725900|OS07G0171100|OS07G0196200|OS07G0558400|OS07G0558500|OS07G0562700|OS07G0577600|OS08G0276100|OS08G0435900|OS08G0526…	36	OS05G0147500|OS07G0490400	2	http://amigo.geneontology.org/cgi-bin/amigo/term_details?term=GO:0019684	yes
cofactor metabolic process	GO:0051186	2.3e-07	0.000334006	272	OS01G0101200|OS01G0118000|OS01G0188100|OS01G0190400|OS01G0191700|OS01G0227100|OS01G0238500|OS01G0259600|OS01G0279100|OS01G0286600|OS01G0300200|OS01G0356500|OS01G0363600|OS01G0527700|OS01G0571000|OS01G0600500|OS01G0654500|OS01G0662600|OS01G0662700|OS01G0663500|OS01G0722700|OS01G0736400|OS01G0757900|OS01G0817700|OS01G0830000|OS01G0841600|OS01G0874900|OS01G0905800|OS01G0926300|OS01G0940100|OS01G0949…	458	OS01G0101200|OS01G0188100|OS01G0238500|OS01G0662600|OS01G0757900|OS02G0134400|OS02G0137700|OS02G0220400|OS02G0273100|OS02G0276200|OS02G0804600|OS03G0169100|OS03G0738400|OS03G0851800|OS04G0306400|OS04G0379700|OS04G0403500|OS04G0404800|OS04G0452100|OS04G0662700|OS05G0244700|OS05G0361200|OS05G0419000|OS05G0429000|OS05G0496200|OS06G0128300|OS06G0146400|OS06G0151900|OS06G0256500|OS06G0608700|OS06G0699…	54	OS02G0140300|OS02G0575200|OS02G0666500|OS03G0395000|OS03G0412800|OS04G0560100|OS04G0678700|OS08G0154300|OS10G0163340|OS10G0442100|OS10G0502450|OS12G0182200	12	http://amigo.geneontology.org/cgi-bin/amigo/term_details?term=GO:0051186	yes
photorespiration	GO:0009853	5.7e-07	0.000689795	50	OS01G0283100|OS01G0511600|OS01G0682500|OS01G0791033|OS01G0899425|OS01G0978000|OS02G0101500|OS02G0152400|OS02G0508000|OS02G0564200|OS03G0102100|OS03G0129900|OS03G0192400|OS03G0313000|OS03G0338000|OS03G0786100|OS03G0786250|OS04G0106400|OS04G0107200|OS04G0107300|OS04G0107500|OS04G0490800|OS04G0623500|OS05G0150800|OS05G0427800|OS05G0475400|OS06G0714100|OS07G0108300|OS07G0152900|OS07G0152950|OS07G0608…	64	OS01G0511600|OS01G0682500|OS01G0899425|OS02G0101500|OS03G0786100|OS04G0490800|OS05G0427800|OS05G0475400|OS07G0108300|OS07G0152900|OS07G0152950|OS08G0502700|OS10G0356000|OS10G0578800|OS12G0207600|OS12G0274700|OS12G0291100|OS12G0291400|OS12G0292301|OS12G0292400	20	.	0	http://amigo.geneontology.org/cgi-bin/amigo/term_details?term=GO:0009853	yes
organophosphate metabolic process	GO:0019637	8e-07	0.000829829	414	OS01G0101700|OS01G0102000|OS01G0106900|OS01G0109300|OS01G0118000|OS01G0118300|OS01G0179800|OS01G0183000|OS01G0183300|OS01G0190400|OS01G0191700|OS01G0196600|OS01G0248701|OS01G0250900|OS01G0259600|OS01G0307562|OS01G0356500|OS01G0363600|OS01G0570700|OS01G0580100|OS01G0588800|OS01G0600500|OS01G0612200|OS01G0616900|OS01G0631400|OS01G0654100|OS01G0654500|OS01G0683500|OS01G0683550|OS01G0685800|OS01G0695…	734	OS01G0101700|OS01G0106900|OS01G0179800|OS01G0695300|OS01G0703400|OS01G0716800|OS01G0757900|OS01G0866400|OS01G0873100|OS02G0134400|OS02G0276200|OS02G0603800|OS02G0750100|OS02G0804600|OS02G0818000|OS03G0169100|OS03G0192700|OS03G0197000|OS03G0230500|OS03G0267300|OS03G0284500|OS03G0689100|OS03G0689300|OS03G0731900|OS03G0774300|OS03G0852800|OS04G0306400|OS04G0346800|OS04G0452100|OS04G0625200|OS04G0662…	64	OS01G0855000|OS02G0140300|OS02G0541700|OS02G0575200|OS02G0804933|OS03G0412800|OS03G0780500|OS05G0161800|OS05G0400400|OS05G0455700|OS06G0142700|OS06G0677000|OS08G0154300|OS08G0191200|OS08G0274775|OS09G0440851|OS10G0163340|OS10G0442100|OS12G0182200	19	http://amigo.geneontology.org/cgi-bin/amigo/term_details?term=GO:0019637	yes
photosynthesis, light harvesting	GO:0009765	1.6e-06	0.0014522	29	OS01G0265200|OS01G0600900|OS01G0720500|OS02G0197600|OS02G0764500|OS03G0244000|OS03G0333400|OS03G0592500|OS03G0747700|OS04G0414700|OS04G0457000|OS04G0459900|OS04G0639200|OS05G0147500|OS05G0401100|OS05G0568900|OS06G0320500|OS06G0484450|OS06G0669400|OS06G0725900|OS07G0558400|OS07G0562700|OS07G0577600|OS08G0435900|OS09G0296800|OS09G0346500|OS09G0439500|OS11G0242800|OS12G0616600	33	OS02G0197600|OS02G0764500|OS03G0333400|OS03G0592500|OS04G0414700|OS04G0639200|OS05G0401100|OS05G0568900|OS06G0320500|OS06G0669400|OS06G0725900|OS07G0558400|OS07G0562700|OS07G0577600|OS08G0435900|OS09G0296800|OS09G0346500|OS11G0242800	18	OS05G0147500	1	http://amigo.geneontology.org/cgi-bin/amigo/term_details?term=GO:0009765	yes
carbohydrate biosynthetic process	GO:0016051	6.8e-06	0.00548609	241	EPlOSAG00000005898|EPlOSAG00000005920|OS01G0144000|OS01G0196600|OS01G0232800|OS01G0303000|OS01G0533000|OS01G0533100|OS01G0533500|OS01G0533800|OS01G0614400|OS01G0631100|OS01G0633100|OS01G0687800|OS01G0720600|OS01G0727100|OS01G0730300|OS01G0749400|OS01G0750300|OS01G0791033|OS01G0811400|OS01G0830700|OS01G0841600|OS01G0857300|OS01G0866400|OS01G0880200|OS01G0894300|OS01G0899425|OS01G0901300|OS01G09194…	413	OS01G0303000|OS01G0866400|OS01G0899425|OS01G0919400|OS02G0135900|OS02G0698000|OS03G0129300|OS03G0169100|OS03G0192700|OS03G0255500|OS03G0267300|OS03G0291200|OS03G0735000|OS04G0234600|OS04G0459500|OS04G0624600|OS05G0427800|OS05G0496200|OS05G0580000|OS06G0133800|OS06G0256500|OS06G0476200|OS07G0176900|OS07G0412100|OS07G0624600|OS08G0345800|OS08G0409100|OS09G0535000|OS10G0189100|OS10G0356000|OS10G0417…	40	OS01G0687800|OS01G0727100|OS02G0124400|OS02G0723200|OS02G0755000|OS03G0678800|OS04G0650366|OS06G0212600|OS06G0227250|OS06G0727300|OS07G0551600|OS07G0551750|OS08G0113150|OS08G0526100|OS09G0503850|OS09G0504000|OS10G0442100|OS11G0546500	18	http://amigo.geneontology.org/cgi-bin/amigo/term_details?term=GO:0016051	yes
tetrapyrrole metabolic process	GO:0033013	8e-06	0.00556677	63	OS01G0227100|OS01G0279100|OS01G0286600|OS01G0527700|OS01G0949400|OS02G0137700|OS02G0168800|OS02G0220400|OS02G0276500|OS02G0296800|OS02G0744851|OS02G0744900|OS03G0146400|OS03G0323200|OS03G0337600|OS03G0340001|OS03G0351200|OS03G0395000|OS03G0563300|OS03G0654600|OS03G0657100|OS03G0811100|OS04G0182800|OS04G0320100|OS04G0379700|OS04G0490000|OS04G0490100|OS04G0678700|OS05G0349700|OS05G0361200|OS05G0413…	89	OS02G0137700|OS02G0220400|OS04G0379700|OS05G0361200|OS05G0419000|OS06G0128300|OS07G0546000|OS07G0558500|OS07G0575800|OS08G0530400|OS10G0389200|OS10G0567400|OS11G0216300	13	OS03G0395000|OS04G0678700|OS10G0502450	3	http://amigo.geneontology.org/cgi-bin/amigo/term_details?term=GO:0033013	yes
small molecule metabolic process	GO:0044281	8.7e-06	0.00556677	1105	OS01G0100900|OS01G0101200|OS01G0101700|OS01G0106900|OS01G0109300|OS01G0110400|OS01G0110700|OS01G0118000|OS01G0120300|OS01G0127450|OS01G0128300|OS01G0134500|OS01G0137232|OS01G0142300|OS01G0150000|OS01G0150400|OS01G0150800|OS01G0153400|OS01G0175000|OS01G0178000|OS01G0178400|OS01G0188100|OS01G0190400|OS01G0191700|OS01G0196600|OS01G0208700|OS01G0209700|OS01G0217500|OS01G0225000|OS01G0238500|OS01G0250…	2122	OS01G0101200|OS01G0101700|OS01G0106900|OS01G0110400|OS01G0188100|OS01G0208700|OS01G0225000|OS01G0238500|OS01G0361500|OS01G0369900|OS01G0555200|OS01G0556700|OS01G0633400|OS01G0695300|OS01G0703400|OS01G0711400|OS01G0757900|OS01G0770200|OS01G0866400|OS01G0873100|OS01G0913000|OS01G0913300|OS01G0919900|OS02G0110200|OS02G0134400|OS02G0168100|OS02G0194700|OS02G0273100|OS02G0276200|OS02G0280500|OS02G0306…	177	OS01G0127450|OS01G0128300|OS01G0284500|OS01G0529800|OS01G0687800|OS01G0704100|OS01G0880800|OS02G0124400|OS02G0140300|OS02G0179200|OS02G0218800|OS02G0226600|OS02G0278700|OS02G0541700|OS02G0575200|OS02G0626600|OS02G0804933|OS02G0813600|OS03G0122300|OS03G0291500|OS03G0352800|OS03G0412800|OS03G0423300|OS03G0700400|OS03G0701500|OS03G0738600|OS03G0757000|OS03G0780500|OS04G0407900|OS04G0445700|OS04G0458…	76	http://amigo.geneontology.org/cgi-bin/amigo/term_details?term=GO:0044281	yes
purine ribonucleotide metabolic process	GO:0009150	9.2e-06	0.00556677	157	OS01G0118000|OS01G0190400|OS01G0191700|OS01G0196600|OS01G0588800|OS01G0612200|OS01G0685800|OS01G0711000|OS01G0722700|OS01G0817700|OS01G0834200|OS01G0841600|OS01G0873100|OS01G0888500|OS01G0899350|OS01G0905800|OS01G0940100|OS02G0105200|OS02G0121800|OS02G0140300|OS02G0313900|OS02G0541700|OS02G0565100|OS02G0575200|OS02G0699400|OS02G0713900|OS02G0739600|OS02G0750100|OS02G0818000|OS03G0100800|OS03G0102…	257	OS01G0873100|OS02G0750100|OS02G0818000|OS03G0689300|OS03G0774300|OS05G0161200|OS05G0496200|OS06G0120732|OS06G0151900|OS06G0256500|OS06G0608700|OS07G0179400|OS07G0484800|OS07G0513000|OS08G0176100|OS09G0442600|OS09G0535000|OS10G0355800|OS10G0405600|OS11G0171300|OS12G0169600|OS12G0207500|OS12G0589100	23	OS02G0140300|OS02G0541700|OS02G0575200|OS03G0780500|OS05G0161800|OS05G0400400|OS06G0142700|OS08G0191200|OS09G0440851|OS10G0163340|OS10G0442100|OS12G0182200	12	http://amigo.geneontology.org/cgi-bin/amigo/term_details?term=GO:0009150	yes
porphyrin-containing compound metabolic process	GO:0006778	1.2e-05	0.00670246	62	OS01G0227100|OS01G0279100|OS01G0286600|OS01G0527700|OS02G0137700|OS02G0168800|OS02G0220400|OS02G0276500|OS02G0296800|OS02G0744851|OS02G0744900|OS03G0146400|OS03G0323200|OS03G0337600|OS03G0340001|OS03G0351200|OS03G0395000|OS03G0563300|OS03G0654600|OS03G0657100|OS03G0811100|OS04G0182800|OS04G0320100|OS04G0379700|OS04G0490000|OS04G0490100|OS04G0678700|OS05G0349700|OS05G0361200|OS05G0413400|OS05G0419…	88	OS02G0137700|OS02G0220400|OS04G0379700|OS05G0361200|OS05G0419000|OS06G0128300|OS07G0546000|OS07G0558500|OS07G0575800|OS08G0530400|OS10G0389200|OS10G0567400|OS11G0216300	13	OS03G0395000|OS04G0678700|OS10G0502450	3	http://amigo.geneontology.org/cgi-bin/amigo/term_details?term=GO:0006778	yes
ribose phosphate metabolic process	GO:0019693	1.8e-05	0.00919727	188	OS01G0118000|OS01G0190400|OS01G0191700|OS01G0196600|OS01G0570700|OS01G0588800|OS01G0612200|OS01G0616900|OS01G0654100|OS01G0685800|OS01G0711000|OS01G0722700|OS01G0747500|OS01G0757900|OS01G0817700|OS01G0834200|OS01G0841600|OS01G0873100|OS01G0888500|OS01G0899350|OS01G0905800|OS01G0926300|OS01G0940100|OS02G0105200|OS02G0121800|OS02G0140300|OS02G0273000|OS02G0313900|OS02G0541700|OS02G0565100|OS02G0575…	317	OS01G0757900|OS01G0873100|OS02G0750100|OS02G0818000|OS03G0169100|OS03G0689300|OS03G0774300|OS04G0306400|OS05G0161200|OS05G0496200|OS06G0120732|OS06G0151900|OS06G0256500|OS06G0608700|OS07G0176900|OS07G0179400|OS07G0484800|OS07G0513000|OS07G0604000|OS08G0176100|OS09G0442600|OS09G0535000|OS10G0355800|OS10G0405600|OS11G0171300|OS12G0169600|OS12G0207500|OS12G0589100	28	OS02G0140300|OS02G0541700|OS02G0575200|OS03G0412800|OS03G0780500|OS05G0161800|OS05G0400400|OS05G0455700|OS06G0142700|OS08G0154300|OS08G0191200|OS09G0440851|OS10G0163340|OS10G0442100|OS12G0182200	15	http://amigo.geneontology.org/cgi-bin/amigo/term_details?term=GO:0019693	yes
nucleobase-containing small molecule metabolic process	GO:0055086	1.9e-05	0.00919727	267	OS01G0101200|OS01G0109300|OS01G0118000|OS01G0190400|OS01G0191700|OS01G0196600|OS01G0250900|OS01G0259600|OS01G0570700|OS01G0588800|OS01G0612200|OS01G0616900|OS01G0654100|OS01G0654500|OS01G0685800|OS01G0711000|OS01G0712700|OS01G0722700|OS01G0723600|OS01G0747500|OS01G0757900|OS01G0807900|OS01G0817700|OS01G0834200|OS01G0841600|OS01G0865100|OS01G0873100|OS01G0888500|OS01G0899350|OS01G0905800|OS01G0926…	467	OS01G0101200|OS01G0757900|OS01G0873100|OS02G0134400|OS02G0276200|OS02G0750100|OS02G0818000|OS03G0154000|OS03G0169100|OS03G0689300|OS03G0774300|OS03G0790900|OS04G0306400|OS04G0346800|OS04G0399300|OS04G0452100|OS04G0680400|OS05G0161200|OS05G0496200|OS06G0109600|OS06G0120732|OS06G0151900|OS06G0256500|OS06G0608700|OS06G0665500|OS07G0176900|OS07G0179400|OS07G0484800|OS07G0513000|OS07G0604000|OS07G0687…	43	OS02G0140300|OS02G0541700|OS02G0575200|OS02G0804933|OS03G0412800|OS03G0780500|OS05G0161800|OS05G0400400|OS05G0455700|OS06G0142700|OS07G0281700|OS07G0281800|OS08G0154300|OS08G0191200|OS09G0440851|OS10G0163340|OS10G0442100|OS12G0182200|OS12G0503000	19	http://amigo.geneontology.org/cgi-bin/amigo/term_details?term=GO:0055086	yes
chlorophyll metabolic process	GO:0015994	2.4e-05	0.0102508	53	OS01G0227100|OS01G0279100|OS01G0286600|OS02G0137700|OS02G0168800|OS02G0220400|OS02G0276500|OS02G0744851|OS02G0744900|OS03G0146400|OS03G0323200|OS03G0337600|OS03G0340001|OS03G0351200|OS03G0563300|OS03G0654600|OS03G0657100|OS03G0811100|OS04G0182800|OS04G0320100|OS04G0379700|OS04G0490000|OS04G0678700|OS05G0349700|OS05G0413400|OS05G0419000|OS06G0128300|OS06G0132400|OS06G0346600|OS06G0348800|OS06G0354…	74	OS02G0137700|OS02G0220400|OS04G0379700|OS05G0419000|OS06G0128300|OS07G0546000|OS07G0558500|OS07G0575800|OS08G0530400|OS10G0389200|OS10G0567400|OS11G0216300	12	OS04G0678700|OS10G0502450	2	http://amigo.geneontology.org/cgi-bin/amigo/term_details?term=GO:0015994	yes
purine nucleotide metabolic process	GO:0006163	2.4e-05	0.0102508	158	OS01G0109300|OS01G0118000|OS01G0190400|OS01G0191700|OS01G0196600|OS01G0588800|OS01G0612200|OS01G0685800|OS01G0711000|OS01G0722700|OS01G0817700|OS01G0834200|OS01G0841600|OS01G0873100|OS01G0888500|OS01G0899350|OS01G0905800|OS01G0940100|OS02G0105200|OS02G0121800|OS02G0140300|OS02G0313900|OS02G0541700|OS02G0565100|OS02G0575200|OS02G0699400|OS02G0713900|OS02G0739600|OS02G0750100|OS02G0818000|OS03G0100…	262	OS01G0873100|OS02G0750100|OS02G0818000|OS03G0689300|OS03G0774300|OS05G0161200|OS05G0496200|OS06G0120732|OS06G0151900|OS06G0256500|OS06G0608700|OS07G0179400|OS07G0484800|OS07G0513000|OS08G0176100|OS09G0442600|OS09G0535000|OS10G0355800|OS10G0405600|OS11G0171300|OS12G0169600|OS12G0207500|OS12G0589100	23	OS02G0140300|OS02G0541700|OS02G0575200|OS03G0780500|OS05G0161800|OS05G0400400|OS06G0142700|OS08G0191200|OS09G0440851|OS10G0163340|OS10G0442100|OS12G0182200	12	http://amigo.geneontology.org/cgi-bin/amigo/term_details?term=GO:0006163	yes
ribonucleoside monophosphate metabolic process	GO:0009161	3e-05	0.0114647	143	OS01G0118000|OS01G0190400|OS01G0191700|OS01G0570700|OS01G0588800|OS01G0612200|OS01G0685800|OS01G0711000|OS01G0722700|OS01G0747500|OS01G0757900|OS01G0817700|OS01G0834200|OS01G0841600|OS01G0873100|OS01G0888500|OS01G0899350|OS01G0905800|OS01G0940100|OS02G0105200|OS02G0121800|OS02G0273000|OS02G0313900|OS02G0541700|OS02G0708200|OS02G0739600|OS02G0750100|OS02G0818000|OS03G0100040|OS03G0100800|OS03G0102…	235	OS01G0757900|OS01G0873100|OS02G0750100|OS02G0818000|OS03G0689300|OS03G0774300|OS05G0496200|OS06G0120732|OS06G0151900|OS06G0256500|OS06G0608700|OS07G0484800|OS07G0513000|OS09G0535000|OS10G0355800|OS10G0405600|OS11G0171300|OS12G0169600|OS12G0207500|OS12G0589100	20	OS02G0541700|OS03G0780500|OS05G0400400|OS05G0455700|OS06G0142700|OS08G0191200|OS09G0440851|OS10G0163340|OS10G0442100|OS12G0182200	10	http://amigo.geneontology.org/cgi-bin/amigo/term_details?term=GO:0009161	yes
purine ribonucleoside triphosphate metabolic process	GO:0009205	3e-05	0.0114647	113	OS01G0118000|OS01G0190400|OS01G0191700|OS01G0588800|OS01G0612200|OS01G0685800|OS01G0711000|OS01G0722700|OS01G0817700|OS01G0834200|OS01G0841600|OS01G0899350|OS01G0905800|OS01G0940100|OS02G0105200|OS02G0121800|OS02G0140300|OS02G0313900|OS02G0541700|OS02G0565100|OS02G0739600|OS02G0750100|OS03G0100800|OS03G0183900|OS03G0212700|OS03G0248600|OS03G0251500|OS03G0266200|OS03G0689300|OS03G0713400|OS03G0736…	180	OS02G0750100|OS03G0689300|OS05G0496200|OS06G0120732|OS06G0151900|OS06G0256500|OS06G0608700|OS07G0513000|OS09G0535000|OS10G0355800|OS10G0405600|OS11G0171300|OS12G0169600|OS12G0207500	14	OS02G0140300|OS02G0541700|OS05G0400400|OS06G0142700|OS09G0440851|OS10G0163340|OS10G0442100|OS12G0182200	8	http://amigo.geneontology.org/cgi-bin/amigo/term_details?term=GO:0009205	yes
purine nucleoside triphosphate metabolic process	GO:0009144	3.2e-05	0.0116176	114	OS01G0109300|OS01G0118000|OS01G0190400|OS01G0191700|OS01G0588800|OS01G0612200|OS01G0685800|OS01G0711000|OS01G0722700|OS01G0817700|OS01G0834200|OS01G0841600|OS01G0899350|OS01G0905800|OS01G0940100|OS02G0105200|OS02G0121800|OS02G0140300|OS02G0313900|OS02G0541700|OS02G0565100|OS02G0739600|OS02G0750100|OS03G0100800|OS03G0183900|OS03G0212700|OS03G0248600|OS03G0251500|OS03G0266200|OS03G0689300|OS03G0713…	182	OS02G0750100|OS03G0689300|OS05G0496200|OS06G0120732|OS06G0151900|OS06G0256500|OS06G0608700|OS07G0513000|OS09G0535000|OS10G0355800|OS10G0405600|OS11G0171300|OS12G0169600|OS12G0207500	14	OS02G0140300|OS02G0541700|OS05G0400400|OS06G0142700|OS09G0440851|OS10G0163340|OS10G0442100|OS12G0182200	8	http://amigo.geneontology.org/cgi-bin/amigo/term_details?term=GO:0009144	yes
oxidation-reduction process	GO:0055114	4.1e-05	0.0141762	289	OS01G0110400|OS01G0110700|OS01G0181033|OS01G0196600|OS01G0208700|OS01G0228600|OS01G0274100|OS01G0276100|OS01G0281600|OS01G0348600|OS01G0369900|OS01G0370000|OS01G0552300|OS01G0588800|OS01G0612200|OS01G0633100|OS01G0645400|OS01G0654500|OS01G0680900|OS01G0732700|OS01G0760600|OS01G0784800|OS01G0814900|OS01G0829800|OS01G0830100|OS01G0885000|OS01G0913000|OS01G0925200|OS01G0935700|OS01G0935900|OS01G0963…	513	OS01G0110400|OS01G0208700|OS01G0228600|OS01G0369900|OS01G0552300|OS01G0913000|OS02G0570500|OS02G0638300|OS02G0642300|OS02G0700400|OS02G0744000|OS02G0750100|OS03G0267300|OS03G0284600|OS03G0326500|OS03G0594900|OS03G0729300|OS03G0735000|OS03G0767500|OS03G0773800|OS03G0835400|OS03G0857400|OS04G0414700|OS04G0444800|OS04G0452100|OS04G0473150|OS05G0163700|OS05G0501300|OS05G0580000|OS06G0101600|OS06G0669…	49	OS01G0680900|OS02G0278400|OS02G0541700|OS03G0352800|OS03G0395000|OS03G0593600|OS03G0655100|OS03G0807500|OS04G0407900|OS04G0495400|OS04G0508200|OS05G0400400|OS06G0142700|OS06G0143000|OS07G0112000|OS07G0570550|OS07G0572050|OS07G0680300|OS08G0120000|OS08G0128000|OS08G0401500|OS08G0524400|OS09G0548400|OS11G0184100|OS11G0287100	25	http://amigo.geneontology.org/cgi-bin/amigo/term_details?term=GO:0055114	yes
nucleoside phosphate metabolic process	GO:0006753	5.1e-05	0.0164162	228	OS01G0109300|OS01G0118000|OS01G0190400|OS01G0191700|OS01G0196600|OS01G0250900|OS01G0259600|OS01G0570700|OS01G0588800|OS01G0612200|OS01G0616900|OS01G0654100|OS01G0654500|OS01G0685800|OS01G0711000|OS01G0722700|OS01G0723600|OS01G0747500|OS01G0757900|OS01G0817700|OS01G0834200|OS01G0841600|OS01G0873100|OS01G0888500|OS01G0899350|OS01G0905800|OS01G0926300|OS01G0940100|OS02G0105200|OS02G0121800|OS02G0134…	397	OS01G0757900|OS01G0873100|OS02G0134400|OS02G0276200|OS02G0750100|OS02G0818000|OS03G0169100|OS03G0689300|OS03G0774300|OS04G0306400|OS04G0346800|OS04G0452100|OS05G0161200|OS05G0496200|OS06G0109600|OS06G0120732|OS06G0151900|OS06G0256500|OS06G0608700|OS07G0176900|OS07G0179400|OS07G0484800|OS07G0513000|OS07G0604000|OS07G0687100|OS08G0176100|OS09G0442600|OS09G0535000|OS10G0355800|OS10G0405600|OS11G0171…	35	OS02G0140300|OS02G0541700|OS02G0575200|OS02G0804933|OS03G0412800|OS03G0780500|OS05G0161800|OS05G0400400|OS05G0455700|OS06G0142700|OS08G0154300|OS08G0191200|OS09G0440851|OS10G0163340|OS10G0442100|OS12G0182200	16	http://amigo.geneontology.org/cgi-bin/amigo/term_details?term=GO:0006753	yes
ribonucleotide metabolic process	GO:0009259	5.2e-05	0.0164162	172	OS01G0118000|OS01G0190400|OS01G0191700|OS01G0196600|OS01G0570700|OS01G0588800|OS01G0612200|OS01G0616900|OS01G0654100|OS01G0685800|OS01G0711000|OS01G0722700|OS01G0747500|OS01G0757900|OS01G0817700|OS01G0834200|OS01G0841600|OS01G0873100|OS01G0888500|OS01G0899350|OS01G0905800|OS01G0940100|OS02G0105200|OS02G0121800|OS02G0140300|OS02G0273000|OS02G0313900|OS02G0541700|OS02G0565100|OS02G0575200|OS02G0699…	291	OS01G0757900|OS01G0873100|OS02G0750100|OS02G0818000|OS03G0689300|OS03G0774300|OS05G0161200|OS05G0496200|OS06G0120732|OS06G0151900|OS06G0256500|OS06G0608700|OS07G0179400|OS07G0484800|OS07G0513000|OS08G0176100|OS09G0442600|OS09G0535000|OS10G0355800|OS10G0405600|OS11G0171300|OS12G0169600|OS12G0207500|OS12G0589100	24	OS02G0140300|OS02G0541700|OS02G0575200|OS03G0780500|OS05G0161800|OS05G0400400|OS05G0455700|OS06G0142700|OS08G0191200|OS09G0440851|OS10G0163340|OS10G0442100|OS12G0182200	13	http://amigo.geneontology.org/cgi-bin/amigo/term_details?term=GO:0009259	yes
nucleoside triphosphate metabolic process	GO:0009141	5.8e-05	0.0174264	131	OS01G0109300|OS01G0118000|OS01G0190400|OS01G0191700|OS01G0196600|OS01G0588800|OS01G0612200|OS01G0616900|OS01G0654100|OS01G0685800|OS01G0711000|OS01G0722700|OS01G0817700|OS01G0834200|OS01G0841600|OS01G0899350|OS01G0905800|OS01G0940100|OS02G0105200|OS02G0121800|OS02G0140300|OS02G0273000|OS02G0313900|OS02G0541700|OS02G0565100|OS02G0708200|OS02G0739600|OS02G0750100|OS02G0804900|OS02G0804933|OS03G0100…	215	OS02G0750100|OS03G0689300|OS04G0346800|OS05G0496200|OS06G0120732|OS06G0151900|OS06G0256500|OS06G0608700|OS07G0513000|OS09G0535000|OS10G0355800|OS10G0405600|OS11G0171300|OS12G0169600|OS12G0207500	15	OS02G0140300|OS02G0541700|OS02G0804933|OS05G0400400|OS06G0142700|OS09G0440851|OS10G0163340|OS10G0442100|OS12G0182200	9	http://amigo.geneontology.org/cgi-bin/amigo/term_details?term=GO:0009141	yes
nucleotide metabolic process	GO:0009117	6e-05	0.0174264	225	OS01G0109300|OS01G0118000|OS01G0190400|OS01G0191700|OS01G0196600|OS01G0250900|OS01G0259600|OS01G0570700|OS01G0588800|OS01G0612200|OS01G0616900|OS01G0654100|OS01G0654500|OS01G0685800|OS01G0711000|OS01G0722700|OS01G0723600|OS01G0747500|OS01G0757900|OS01G0817700|OS01G0834200|OS01G0841600|OS01G0873100|OS01G0888500|OS01G0899350|OS01G0905800|OS01G0926300|OS01G0940100|OS02G0105200|OS02G0121800|OS02G0134…	392	OS01G0757900|OS01G0873100|OS02G0134400|OS02G0276200|OS02G0750100|OS02G0818000|OS03G0169100|OS03G0689300|OS03G0774300|OS04G0306400|OS04G0452100|OS05G0161200|OS05G0496200|OS06G0109600|OS06G0120732|OS06G0151900|OS06G0256500|OS06G0608700|OS07G0176900|OS07G0179400|OS07G0484800|OS07G0513000|OS07G0604000|OS07G0687100|OS08G0176100|OS09G0442600|OS09G0535000|OS10G0355800|OS10G0405600|OS11G0171300|OS11G0191…	34	OS02G0140300|OS02G0541700|OS02G0575200|OS02G0804933|OS03G0412800|OS03G0780500|OS05G0161800|OS05G0400400|OS05G0455700|OS06G0142700|OS08G0154300|OS08G0191200|OS09G0440851|OS10G0163340|OS10G0442100|OS12G0182200	16	http://amigo.geneontology.org/cgi-bin/amigo/term_details?term=GO:0009117	yes
purine nucleoside monophosphate metabolic process	GO:0009126	6.9e-05	0.0185559	128	OS01G0118000|OS01G0190400|OS01G0191700|OS01G0588800|OS01G0612200|OS01G0685800|OS01G0711000|OS01G0722700|OS01G0817700|OS01G0834200|OS01G0841600|OS01G0873100|OS01G0888500|OS01G0899350|OS01G0905800|OS01G0940100|OS02G0105200|OS02G0121800|OS02G0313900|OS02G0541700|OS02G0739600|OS02G0750100|OS02G0818000|OS03G0100800|OS03G0102100|OS03G0174500|OS03G0183900|OS03G0198900|OS03G0212700|OS03G0248600|OS03G0251…	210	OS01G0873100|OS02G0750100|OS02G0818000|OS03G0689300|OS03G0774300|OS05G0496200|OS06G0120732|OS06G0151900|OS06G0256500|OS06G0608700|OS07G0484800|OS07G0513000|OS09G0535000|OS10G0355800|OS10G0405600|OS11G0171300|OS12G0169600|OS12G0207500|OS12G0589100	19	OS02G0541700|OS03G0780500|OS05G0400400|OS06G0142700|OS08G0191200|OS09G0440851|OS10G0163340|OS10G0442100|OS12G0182200	9	http://amigo.geneontology.org/cgi-bin/amigo/term_details?term=GO:0009126	yes
purine ribonucleoside monophosphate metabolic process	GO:0009167	6.9e-05	0.0185559	128	OS01G0118000|OS01G0190400|OS01G0191700|OS01G0588800|OS01G0612200|OS01G0685800|OS01G0711000|OS01G0722700|OS01G0817700|OS01G0834200|OS01G0841600|OS01G0873100|OS01G0888500|OS01G0899350|OS01G0905800|OS01G0940100|OS02G0105200|OS02G0121800|OS02G0313900|OS02G0541700|OS02G0739600|OS02G0750100|OS02G0818000|OS03G0100800|OS03G0102100|OS03G0174500|OS03G0183900|OS03G0198900|OS03G0212700|OS03G0248600|OS03G0251…	210	OS01G0873100|OS02G0750100|OS02G0818000|OS03G0689300|OS03G0774300|OS05G0496200|OS06G0120732|OS06G0151900|OS06G0256500|OS06G0608700|OS07G0484800|OS07G0513000|OS09G0535000|OS10G0355800|OS10G0405600|OS11G0171300|OS12G0169600|OS12G0207500|OS12G0589100	19	OS02G0541700|OS03G0780500|OS05G0400400|OS06G0142700|OS08G0191200|OS09G0440851|OS10G0163340|OS10G0442100|OS12G0182200	9	http://amigo.geneontology.org/cgi-bin/amigo/term_details?term=GO:0009167	yes
nucleoside monophosphate metabolic process	GO:0009123	7.3e-05	0.0189305	143	OS01G0118000|OS01G0190400|OS01G0191700|OS01G0570700|OS01G0588800|OS01G0612200|OS01G0685800|OS01G0711000|OS01G0722700|OS01G0747500|OS01G0757900|OS01G0817700|OS01G0834200|OS01G0841600|OS01G0873100|OS01G0888500|OS01G0899350|OS01G0905800|OS01G0940100|OS02G0105200|OS02G0121800|OS02G0273000|OS02G0313900|OS02G0541700|OS02G0708200|OS02G0739600|OS02G0750100|OS02G0818000|OS03G0100040|OS03G0100800|OS03G0102…	238	OS01G0757900|OS01G0873100|OS02G0750100|OS02G0818000|OS03G0689300|OS03G0774300|OS05G0496200|OS06G0120732|OS06G0151900|OS06G0256500|OS06G0608700|OS07G0484800|OS07G0513000|OS09G0535000|OS10G0355800|OS10G0405600|OS11G0171300|OS12G0169600|OS12G0207500|OS12G0589100	20	OS02G0541700|OS03G0780500|OS05G0400400|OS05G0455700|OS06G0142700|OS08G0191200|OS09G0440851|OS10G0163340|OS10G0442100|OS12G0182200	10	http://amigo.geneontology.org/cgi-bin/amigo/term_details?term=GO:0009123	yes
ATP metabolic process	GO:0046034	8.2e-05	0.0205311	107	OS01G0118000|OS01G0190400|OS01G0191700|OS01G0588800|OS01G0612200|OS01G0685800|OS01G0711000|OS01G0722700|OS01G0817700|OS01G0834200|OS01G0841600|OS01G0899350|OS01G0905800|OS01G0940100|OS02G0105200|OS02G0121800|OS02G0313900|OS02G0541700|OS02G0739600|OS02G0750100|OS03G0100800|OS03G0183900|OS03G0212700|OS03G0248600|OS03G0251500|OS03G0266200|OS03G0689300|OS03G0713400|OS03G0736600|OS03G0754200|OS03G0776…	172	OS02G0750100|OS03G0689300|OS05G0496200|OS06G0120732|OS06G0151900|OS06G0256500|OS06G0608700|OS07G0513000|OS09G0535000|OS10G0355800|OS10G0405600|OS11G0171300|OS12G0169600|OS12G0207500	14	OS02G0541700|OS05G0400400|OS06G0142700|OS09G0440851|OS10G0163340|OS10G0442100|OS12G0182200	7	http://amigo.geneontology.org/cgi-bin/amigo/term_details?term=GO:0046034	yes
response to far red light	GO:0010218	9.8e-05	0.0237193	26	OS01G0182600|OS01G0390300|OS01G0769900|OS02G0203000|OS02G0573200|OS02G0641300|OS03G0181675|OS03G0438100|OS03G0719700|OS04G0452100|OS04G0459000|OS04G0532800|OS04G0642000|OS05G0571000|OS05G0586600|OS05G0595300|OS06G0601500|OS07G0558400|OS08G0143900|OS08G0246800|OS09G0306700|OS09G0439500|OS11G0158666|OS11G0242800|OS12G0160500|OS12G0160650	32	OS04G0452100|OS05G0586600|OS05G0595300|OS07G0558400|OS08G0143900|OS11G0242800	6	OS01G0182600|OS01G0769900|OS02G0641300|OS04G0459000	4	http://amigo.geneontology.org/cgi-bin/amigo/term_details?term=GO:0010218	yes
purine-containing compound metabolic process	GO:0072521	0.00011	0.0257648	180	OS01G0101200|OS01G0109300|OS01G0118000|OS01G0190400|OS01G0191700|OS01G0196600|OS01G0588800|OS01G0612200|OS01G0685800|OS01G0711000|OS01G0722700|OS01G0817700|OS01G0834200|OS01G0841600|OS01G0865100|OS01G0873100|OS01G0888500|OS01G0899350|OS01G0905800|OS01G0940100|OS02G0105200|OS02G0121800|OS02G0140300|OS02G0313900|OS02G0541700|OS02G0565100|OS02G0575200|OS02G0699400|OS02G0702700|OS02G0713900|OS02G0739…	309	OS01G0101200|OS01G0873100|OS02G0750100|OS02G0818000|OS03G0154000|OS03G0689300|OS03G0774300|OS03G0790900|OS04G0680400|OS05G0161200|OS05G0496200|OS06G0120732|OS06G0151900|OS06G0256500|OS06G0608700|OS06G0665500|OS07G0179400|OS07G0484800|OS07G0513000|OS08G0176100|OS09G0442600|OS09G0535000|OS10G0138100|OS10G0355800|OS10G0405600|OS11G0171300|OS11G0484000|OS12G0169600|OS12G0207500|OS12G0589100	30	OS02G0140300|OS02G0541700|OS02G0575200|OS03G0780500|OS05G0161800|OS05G0400400|OS06G0142700|OS07G0281700|OS07G0281800|OS08G0191200|OS09G0440851|OS10G0163340|OS10G0442100|OS12G0182200	14	http://amigo.geneontology.org/cgi-bin/amigo/term_details?term=GO:0072521	yes
ribonucleoside triphosphate metabolic process	GO:0009199	0.00014	0.0308042	123	OS01G0118000|OS01G0190400|OS01G0191700|OS01G0588800|OS01G0612200|OS01G0616900|OS01G0654100|OS01G0685800|OS01G0711000|OS01G0722700|OS01G0817700|OS01G0834200|OS01G0841600|OS01G0899350|OS01G0905800|OS01G0940100|OS02G0105200|OS02G0121800|OS02G0140300|OS02G0273000|OS02G0313900|OS02G0541700|OS02G0565100|OS02G0708200|OS02G0739600|OS02G0750100|OS03G0100800|OS03G0183900|OS03G0212700|OS03G0248600|OS03G0251…	203	OS02G0750100|OS03G0689300|OS05G0496200|OS06G0120732|OS06G0151900|OS06G0256500|OS06G0608700|OS07G0513000|OS09G0535000|OS10G0355800|OS10G0405600|OS11G0171300|OS12G0169600|OS12G0207500	14	OS02G0140300|OS02G0541700|OS05G0400400|OS06G0142700|OS09G0440851|OS10G0163340|OS10G0442100|OS12G0182200	8	http://amigo.geneontology.org/cgi-bin/amigo/term_details?term=GO:0009199	yes
pigment metabolic process	GO:0042440	0.00014	0.0308042	124	OS01G0174000|OS01G0218100|OS01G0227100|OS01G0248701|OS01G0279100|OS01G0286600|OS01G0527700|OS01G0581300|OS01G0734600|OS01G0734800|OS01G0735300|OS01G0735450|OS01G0793300|OS01G0873100|OS01G0895600|OS02G0137700|OS02G0168800|OS02G0190600|OS02G0203000|OS02G0203200|OS02G0220400|OS02G0221900|OS02G0222000|OS02G0296800|OS02G0524600|OS02G0573200|OS02G0651300|OS02G0744851|OS02G0744900|OS02G0747400|OS02G0817…	205	OS01G0734600|OS01G0735300|OS01G0793300|OS01G0873100|OS02G0137700|OS02G0220400|OS02G0221900|OS03G0782500|OS03G0841900|OS04G0452100|OS04G0668900|OS05G0361200|OS05G0419000|OS05G0526800|OS05G0527800|OS06G0128300|OS06G0343600|OS06G0651000|OS07G0140232|OS07G0484800|OS07G0546000|OS07G0558500|OS07G0575800|OS07G0630400|OS09G0519100|OS10G0389200|OS10G0567400|OS11G0145200|OS11G0216300|OS12G0589100|OS12G0626…	31	OS03G0395000|OS04G0678700|OS08G0191200|OS09G0538000|OS10G0502450	5	http://amigo.geneontology.org/cgi-bin/amigo/term_details?term=GO:0042440	yes
hydrogen transport	GO:0006818	0.00016	0.0331931	58	OS01G0222500|OS01G0587000|OS01G0610100|OS01G0612200|OS01G0659200|OS01G0685800|OS01G0711000|OS01G0834200|OS01G0899350|OS02G0131300|OS02G0184200|OS02G0313900|OS02G0537900|OS02G0550100|OS02G0750100|OS02G0802500|OS02G0824700|OS03G0100800|OS03G0251500|OS03G0278900|OS03G0736600|OS04G0601700|OS04G0660600|OS05G0106100|OS05G0487600|OS05G0553000|OS05G0593100|OS06G0120732|OS06G0142700|OS06G0178900|OS06G0178…	86	OS02G0750100|OS03G0278900|OS06G0120732|OS07G0513000|OS08G0478700|OS10G0355800|OS12G0207500	7	OS01G0222500|OS02G0802500|OS06G0142700|OS06G0178950|OS09G0440851	5	http://amigo.geneontology.org/cgi-bin/amigo/term_details?term=GO:0006818	yes
proton transport	GO:0015992	0.00016	0.0331931	58	OS01G0222500|OS01G0587000|OS01G0610100|OS01G0612200|OS01G0659200|OS01G0685800|OS01G0711000|OS01G0834200|OS01G0899350|OS02G0131300|OS02G0184200|OS02G0313900|OS02G0537900|OS02G0550100|OS02G0750100|OS02G0802500|OS02G0824700|OS03G0100800|OS03G0251500|OS03G0278900|OS03G0736600|OS04G0601700|OS04G0660600|OS05G0106100|OS05G0487600|OS05G0553000|OS05G0593100|OS06G0120732|OS06G0142700|OS06G0178900|OS06G0178…	86	OS02G0750100|OS03G0278900|OS06G0120732|OS07G0513000|OS08G0478700|OS10G0355800|OS12G0207500	7	OS01G0222500|OS02G0802500|OS06G0142700|OS06G0178950|OS09G0440851	5	http://amigo.geneontology.org/cgi-bin/amigo/term_details?term=GO:0015992	yes
transport	GO:0006810	0.00025	0.0460454	1453	EPlOSAG00000019056|OS01G0100100|OS01G0103075|OS01G0106200|OS01G0107000|OS01G0125600|OS01G0141100|OS01G0142875|OS01G0151700|OS01G0167500|OS01G0172100|OS01G0179200|OS01G0179700|OS01G0182200|OS01G0188900|OS01G0196500|OS01G0196600|OS01G0200000|OS01G0200500|OS01G0207900|OS01G0210500|OS01G0219100|OS01G0220700|OS01G0221600|OS01G0221700|OS01G0222500|OS01G0224100|OS01G0225000|OS01G0226400|OS01G0229250|OS0…	2868	OS01G0172100|OS01G0220700|OS01G0221600|OS01G0225000|OS01G0239200|OS01G0266800|OS01G0268100|OS01G0279400|OS01G0279700|OS01G0309800|OS01G0511600|OS01G0535001|OS01G0546400|OS01G0556700|OS01G0557500|OS01G0594800|OS01G0695700|OS01G0803300|OS01G0869200|OS01G0871500|OS01G0871600|OS01G0873700|OS01G0882500|OS01G0902700|OS01G0913300|OS01G0919800|OS01G0929100|OS01G0933200|OS01G0959900|OS01G0975900|OS02G0102…	161	OS01G0207900|OS01G0222500|OS01G0224100|OS01G0284500|OS01G0311300|OS01G0696600|OS01G0704100|OS01G0872300|OS01G0872400|OS01G0882800|OS01G0958200|OS02G0232900|OS02G0693700|OS02G0695900|OS02G0787700|OS02G0802500|OS03G0167000|OS03G0244600|OS03G0277000|OS03G0314500|OS03G0363600|OS03G0576600|OS03G0642300|OS03G0805700|OS03G0811300|OS03G0861400|OS04G0376700|OS04G0401700|OS04G0435100|OS04G0448800|OS04G0459…	82	http://amigo.geneontology.org/cgi-bin/amigo/term_details?term=GO:0006810	yes
fatty acid metabolic process	GO:0006631	0.00025	0.0460454	210	OS01G0110400|OS01G0127450|OS01G0134500|OS01G0150000|OS01G0150400|OS01G0150800|OS01G0175000|OS01G0255000|OS01G0314100|OS01G0348600|OS01G0369900|OS01G0370000|OS01G0529800|OS01G0612500|OS01G0633400|OS01G0655800|OS01G0660300|OS01G0681200|OS01G0761300|OS01G0796400|OS01G0880800|OS01G0885600|OS01G0919900|OS01G0925200|OS02G0110200|OS02G0119250|OS02G0123200|OS02G0194700|OS02G0196900|OS02G0218800|OS02G0274…	370	OS01G0110400|OS01G0369900|OS01G0633400|OS01G0919900|OS02G0110200|OS02G0194700|OS02G0731900|OS03G0290300|OS03G0305000|OS03G0305100|OS03G0835400|OS04G0379700|OS04G0404800|OS05G0163700|OS05G0304600|OS05G0460800|OS06G0216300|OS06G0262800|OS07G0162100|OS08G0187900|OS12G0168700	21	OS01G0127450|OS01G0529800|OS01G0880800|OS02G0218800|OS02G0813600|OS03G0352800|OS03G0423300|OS03G0700400|OS03G0701500|OS03G0738600|OS04G0407900|OS04G0445700|OS07G0616200|OS08G0401500|OS09G0360500|OS09G0521100|OS11G0169800|OS12G0102100|OS12G0245000	19	http://amigo.geneontology.org/cgi-bin/amigo/term_details?term=GO:0006631	yes
polysaccharide biosynthetic process	GO:0000271	0.00025	0.0460454	157	EPlOSAG00000005898|EPlOSAG00000005920|OS01G0144000|OS01G0196600|OS01G0232800|OS01G0533000|OS01G0533100|OS01G0533500|OS01G0533800|OS01G0614400|OS01G0631100|OS01G0633100|OS01G0720600|OS01G0727100|OS01G0750300|OS01G0811400|OS01G0830700|OS01G0880200|OS01G0894300|OS01G0921300|OS01G0924933|OS02G0135900|OS02G0135950|OS02G0158300|OS02G0158500|OS02G0247000|OS02G0498700|OS02G0528200|OS02G0529600|OS02G05560…	269	OS02G0135900|OS03G0291200|OS03G0735000|OS04G0624600|OS05G0580000|OS06G0476200|OS07G0412100|OS08G0345800|OS10G0189100	9	OS01G0727100|OS02G0723200|OS02G0755000|OS03G0678800|OS04G0650366|OS06G0212600|OS06G0227250|OS06G0727300|OS07G0551600|OS07G0551750|OS08G0113150|OS11G0546500	12	http://amigo.geneontology.org/cgi-bin/amigo/term_details?term=GO:0000271	yes
localization	GO:0051179	0.00026	0.0460454	1549	EPlOSAG00000005920|EPlOSAG00000019056|OS01G0100100|OS01G0103075|OS01G0106200|OS01G0107000|OS01G0118400|OS01G0118700|OS01G0119100|OS01G0125600|OS01G0130000|OS01G0141100|OS01G0142875|OS01G0151700|OS01G0167500|OS01G0172100|OS01G0179200|OS01G0179700|OS01G0182200|OS01G0188900|OS01G0196500|OS01G0196600|OS01G0200000|OS01G0200500|OS01G0205700|OS01G0207900|OS01G0210500|OS01G0219100|OS01G0220700|OS01G02216…	3065	OS01G0172100|OS01G0220700|OS01G0221600|OS01G0225000|OS01G0239200|OS01G0266800|OS01G0268100|OS01G0279400|OS01G0279700|OS01G0309800|OS01G0511600|OS01G0535001|OS01G0546400|OS01G0556700|OS01G0557500|OS01G0594800|OS01G0692300|OS01G0695700|OS01G0803300|OS01G0837800|OS01G0869200|OS01G0871500|OS01G0871600|OS01G0873700|OS01G0882500|OS01G0902700|OS01G0913300|OS01G0919800|OS01G0929100|OS01G0933200|OS01G0959…	170	OS01G0207900|OS01G0222500|OS01G0224100|OS01G0284500|OS01G0311300|OS01G0696600|OS01G0704100|OS01G0763900|OS01G0872300|OS01G0872400|OS01G0882800|OS01G0958200|OS02G0232900|OS02G0693700|OS02G0695900|OS02G0787700|OS02G0802500|OS03G0167000|OS03G0244600|OS03G0277000|OS03G0314500|OS03G0363600|OS03G0576600|OS03G0642300|OS03G0805700|OS03G0811300|OS03G0861400|OS04G0376700|OS04G0401700|OS04G0435100|OS04G0448…	85	http://amigo.geneontology.org/cgi-bin/amigo/term_details?term=GO:0051179	yes
cellular response to light stimulus	GO:0071482	0.00026	0.0460454	58	OS01G0174000|OS01G0191900|OS01G0231500|OS01G0232800|OS01G0390300|OS01G0725800|OS01G0753000|OS01G0769900|OS01G0808900|OS01G0830100|OS02G0101500|OS02G0203000|OS02G0573200|OS02G0610500|OS02G0641300|OS03G0116500|OS03G0198300|OS03G0271100|OS03G0333400|OS03G0639300|OS03G0639350|OS03G0719700|OS03G0752100|OS03G0782500|OS04G0452100|OS04G0497700|OS04G0532800|OS04G0566100|OS04G0639200|OS05G0118000|OS05G0365…	87	OS02G0101500|OS02G0610500|OS03G0198300|OS03G0271100|OS03G0333400|OS03G0782500|OS04G0452100|OS04G0497700|OS04G0639200|OS05G0586600|OS05G0595300|OS08G0143900|OS08G0566600|OS11G0621400|OS12G0610200	15	OS01G0769900|OS02G0641300	2	http://amigo.geneontology.org/cgi-bin/amigo/term_details?term=GO:0071482	yes
cellular response to radiation	GO:0071478	0.00026	0.0460454	62	OS01G0174000|OS01G0191900|OS01G0231500|OS01G0232800|OS01G0390300|OS01G0685500|OS01G0725800|OS01G0753000|OS01G0769900|OS01G0808900|OS01G0830100|OS02G0101500|OS02G0203000|OS02G0573200|OS02G0610500|OS02G0641300|OS03G0116500|OS03G0198300|OS03G0271100|OS03G0333400|OS03G0639300|OS03G0639350|OS03G0719700|OS03G0752100|OS03G0782500|OS03G0856200|OS04G0452100|OS04G0497700|OS04G0532800|OS04G0566100|OS04G0639…	94	OS02G0101500|OS02G0610500|OS03G0198300|OS03G0271100|OS03G0333400|OS03G0782500|OS04G0452100|OS04G0497700|OS04G0639200|OS05G0586600|OS05G0595300|OS08G0143900|OS08G0566600|OS11G0621400|OS12G0610200	15	OS01G0769900|OS02G0641300	2	http://amigo.geneontology.org/cgi-bin/amigo/term_details?term=GO:0071478	yes
hydrogen ion transmembrane transport	GO:1902600	0.00028	0.0472809	47	OS01G0222500|OS01G0587000|OS01G0610100|OS01G0612200|OS01G0659200|OS01G0685800|OS01G0711000|OS01G0834200|OS01G0899350|OS02G0313900|OS02G0550100|OS02G0750100|OS02G0824700|OS03G0100800|OS03G0251500|OS03G0736600|OS04G0601700|OS04G0660600|OS05G0106100|OS05G0487600|OS05G0553000|OS05G0593100|OS06G0120732|OS06G0142700|OS06G0181500|OS06G0568200|OS06G0646500|OS06G0662000|OS07G0191200|OS07G0495200|OS07G0495…	68	OS02G0750100|OS06G0120732|OS07G0513000|OS10G0355800|OS12G0207500	5	OS01G0222500|OS06G0142700|OS09G0440851	3	http://amigo.geneontology.org/cgi-bin/amigo/term_details?term=GO:1902600	yes
establishment of localization	GO:0051234	0.00028	0.0472809	1472	EPlOSAG00000019056|OS01G0100100|OS01G0103075|OS01G0106200|OS01G0107000|OS01G0125600|OS01G0141100|OS01G0142875|OS01G0151700|OS01G0167500|OS01G0172100|OS01G0179200|OS01G0179700|OS01G0182200|OS01G0188900|OS01G0196500|OS01G0196600|OS01G0200000|OS01G0200500|OS01G0207900|OS01G0210500|OS01G0219100|OS01G0220700|OS01G0221600|OS01G0221700|OS01G0222500|OS01G0224100|OS01G0225000|OS01G0226400|OS01G0229250|OS0…	2908	OS01G0172100|OS01G0220700|OS01G0221600|OS01G0225000|OS01G0239200|OS01G0266800|OS01G0268100|OS01G0279400|OS01G0279700|OS01G0309800|OS01G0511600|OS01G0535001|OS01G0546400|OS01G0556700|OS01G0557500|OS01G0594800|OS01G0692300|OS01G0695700|OS01G0803300|OS01G0869200|OS01G0871500|OS01G0871600|OS01G0873700|OS01G0882500|OS01G0902700|OS01G0913300|OS01G0919800|OS01G0929100|OS01G0933200|OS01G0959900|OS01G0975…	164	OS01G0207900|OS01G0222500|OS01G0224100|OS01G0284500|OS01G0311300|OS01G0696600|OS01G0704100|OS01G0872300|OS01G0872400|OS01G0882800|OS01G0958200|OS02G0232900|OS02G0693700|OS02G0695900|OS02G0787700|OS02G0802500|OS03G0167000|OS03G0244600|OS03G0277000|OS03G0314500|OS03G0363600|OS03G0576600|OS03G0642300|OS03G0805700|OS03G0811300|OS03G0861400|OS04G0376700|OS04G0401700|OS04G0435100|OS04G0448800|OS04G0459…	82	http://amigo.geneontology.org/cgi-bin/amigo/term_details?term=GO:0051234	yes
ftl_cot_BP lncRNA
Description	GO	p	FDR	Significant	Gene_in_de	Annotated	Up_Gene	Up_Count	Down_Gene	Down_Count	Links	Result
RNA processing	GO:0006396	1e-30	0	607	AT1G01040|AT1G01080|AT1G01760|AT1G02840|AT1G03110|AT1G03140|AT1G03360|AT1G03530|AT1G03910|AT1G04080|AT1G04230|AT1G04510|AT1G04635|AT1G05350|AT1G06220|AT1G06670|AT1G06960|AT1G07170|AT1G07350|AT1G07360|AT1G07840|AT1G08070|AT1G08360|AT1G08410|AT1G09340|AT1G09700|AT1G09760|AT1G09770|AT1G09800|AT1G10320|AT1G10490|AT1G10580|AT1G11100|AT1G11290|AT1G12300|AT1G12650|AT1G13030|AT1G13190|AT1G13350|AT1G13690…	836	AT1G03360|AT1G03530|AT1G04635|AT1G08070|AT1G11100|AT1G25260|AT1G27470|AT1G31660|AT1G47500|AT1G52160|AT1G56110|AT1G65700|AT1G78930|AT2G01730|AT2G16650|AT2G40360|AT2G43650|AT2G47990|AT3G04770|AT3G05060|AT3G07590|AT3G12860|AT3G22660|AT3G53460|AT3G57150|AT4G25630|AT4G28450|AT4G32720|AT4G40000|AT5G08180|AT5G14050|AT5G14520|AT5G57120|AT5G57280|AT5G63420	35	AT3G09160|AT3G18610|AT3G63110|AT4G18930|AT5G60250	5	http://amigo.geneontology.org/cgi-bin/amigo/term_details?term=GO:0006396	yes
organelle organization	GO:0006996	1e-28	7.085e-25	1044	AT1G01370|AT1G01510|AT1G01690|AT1G01710|AT1G01820|AT1G01910|AT1G01920|AT1G02080|AT1G02670|AT1G02740|AT1G02890|AT1G03060|AT1G03160|AT1G03780|AT1G04020|AT1G04030|AT1G04140|AT1G04200|AT1G04270|AT1G04750|AT1G04760|AT1G05180|AT1G05360|AT1G05380|AT1G05830|AT1G05910|AT1G06540|AT1G06660|AT1G06760|AT1G06820|AT1G06950|AT1G07119|AT1G07128|AT1G07140|AT1G07510|AT1G07745|AT1G07790|AT1G07820|AT1G08060|AT1G08270…	1564	AT1G01690|AT1G03780|AT1G06540|AT1G06660|AT1G08560|AT1G08730|AT1G09450|AT1G11100|AT1G17460|AT1G25260|AT1G30960|AT1G31760|AT1G50490|AT1G76540|AT1G77390|AT1G78930|AT2G01730|AT2G16660|AT2G18900|AT2G25880|AT2G27840|AT2G30820|AT2G31270|AT2G33560|AT2G33847|AT2G34260|AT2G36490|AT2G40550|AT2G42740|AT2G43650|AT2G44190|AT2G44580|AT3G02930|AT3G04710|AT3G04770|AT3G06030|AT3G21700|AT3G22880|AT3G23670|AT3G23890…	73	AT1G11070|AT1G78460|AT2G22770|AT2G28720|AT2G42890|AT2G45830|AT3G05320|AT3G09260|AT3G14270|AT3G15950|AT3G23080|AT4G04835|AT4G08590|AT4G25835|AT4G34950|AT4G36280|AT5G01660|AT5G27280|AT5G47040|AT5G52990|AT5G57320	21	http://amigo.geneontology.org/cgi-bin/amigo/term_details?term=GO:0006996	yes
nitrogen compound metabolic process	GO:0006807	1.3e-27	4.60525e-24	4334	AT1G01010|AT1G01020|AT1G01040|AT1G01060|AT1G01080|AT1G01090|AT1G01100|AT1G01160|AT1G01210|AT1G01220|AT1G01230|AT1G01260|AT1G01300|AT1G01360|AT1G01448|AT1G01520|AT1G01540|AT1G01650|AT1G01690|AT1G01710|AT1G01760|AT1G01880|AT1G01900|AT1G01920|AT1G01930|AT1G02065|AT1G02080|AT1G02100|AT1G02145|AT1G02360|AT1G02610|AT1G02670|AT1G02680|AT1G02740|AT1G02780|AT1G02840|AT1G02880|AT1G03030|AT1G03080|AT1G03090…	7459	AT1G01060|AT1G01520|AT1G01690|AT1G01880|AT1G01900|AT1G02065|AT1G03360|AT1G03530|AT1G03780|AT1G04635|AT1G04870|AT1G05680|AT1G06180|AT1G06660|AT1G08070|AT1G08630|AT1G08980|AT1G09420|AT1G09450|AT1G10230|AT1G11100|AT1G11730|AT1G12370|AT1G13270|AT1G14440|AT1G15570|AT1G16640|AT1G17170|AT1G17460|AT1G18090|AT1G19050|AT1G20850|AT1G20930|AT1G21470|AT1G22170|AT1G23410|AT1G25260|AT1G26665|AT1G27470|AT1G29940…	296	AT1G02360|AT1G02610|AT1G04250|AT1G04463|AT1G04880|AT1G05690|AT1G07300|AT1G11580|AT1G12880|AT1G16410|AT1G19310|AT1G21910|AT1G22070|AT1G23030|AT1G23390|AT1G26208|AT1G29280|AT1G29600|AT1G44350|AT1G48260|AT1G48600|AT1G49160|AT1G52880|AT1G56430|AT1G62290|AT1G62710|AT1G63090|AT1G65800|AT1G65860|AT1G69540|AT1G69570|AT1G70820|AT1G71030|AT1G73600|AT1G75390|AT1G75540|AT1G77920|AT1G78680|AT1G80440|AT2G15390…	162	http://amigo.geneontology.org/cgi-bin/amigo/term_details?term=GO:0006807	yes
cellular nitrogen compound metabolic process	GO:0034641	1.8e-25	4.251e-22	3126	AT1G01010|AT1G01040|AT1G01060|AT1G01080|AT1G01090|AT1G01100|AT1G01160|AT1G01210|AT1G01220|AT1G01230|AT1G01260|AT1G01448|AT1G01520|AT1G01650|AT1G01690|AT1G01760|AT1G01880|AT1G01920|AT1G02065|AT1G02080|AT1G02670|AT1G02680|AT1G02740|AT1G02780|AT1G02840|AT1G02880|AT1G03030|AT1G03080|AT1G03110|AT1G03140|AT1G03160|AT1G03190|AT1G03280|AT1G03360|AT1G03475|AT1G03530|AT1G03630|AT1G03760|AT1G03800|AT1G03910…	5262	AT1G01060|AT1G01520|AT1G01690|AT1G01880|AT1G02065|AT1G03360|AT1G03530|AT1G04635|AT1G04870|AT1G05680|AT1G06180|AT1G06660|AT1G08070|AT1G08980|AT1G09420|AT1G11100|AT1G12370|AT1G14440|AT1G15570|AT1G16640|AT1G17170|AT1G17460|AT1G18090|AT1G19050|AT1G22170|AT1G23410|AT1G25260|AT1G26665|AT1G27470|AT1G29940|AT1G30110|AT1G30820|AT1G31010|AT1G31660|AT1G31760|AT1G32640|AT1G33420|AT1G44830|AT1G47500|AT1G50420…	228	AT1G04250|AT1G04463|AT1G04880|AT1G05690|AT1G11580|AT1G12880|AT1G16410|AT1G21910|AT1G22070|AT1G29280|AT1G29600|AT1G44350|AT1G52880|AT1G56430|AT1G69540|AT1G69570|AT1G70820|AT1G71030|AT1G75390|AT1G75540|AT1G77920|AT1G78680|AT2G18328|AT2G22330|AT2G22430|AT2G22770|AT2G31730|AT2G32090|AT2G32550|AT2G33550|AT2G34010|AT2G40400|AT2G42380|AT2G44490|AT2G46790|AT3G01470|AT3G03190|AT3G04030|AT3G07340|AT3G09160…	88	http://amigo.geneontology.org/cgi-bin/amigo/term_details?term=GO:0034641	yes
amide biosynthetic process	GO:0043604	4.5e-23	7.97063e-20	563	AT1G01100|AT1G01230|AT1G02080|AT1G02780|AT1G04270|AT1G04480|AT1G07030|AT1G07070|AT1G07210|AT1G07320|AT1G07770|AT1G07830|AT1G07840|AT1G08360|AT1G08830|AT1G09340|AT1G09570|AT1G09590|AT1G09690|AT1G09700|AT1G09927|AT1G10840|AT1G11580|AT1G12800|AT1G12920|AT1G13120|AT1G13580|AT1G14140|AT1G14205|AT1G14320|AT1G14610|AT1G14620|AT1G15250|AT1G15390|AT1G15930|AT1G17960|AT1G18070|AT1G18080|AT1G18440|AT1G21160…	801	AT1G23410|AT2G17270|AT2G42740|AT3G04770|AT3G09350|AT3G16810|AT3G19360|AT3G46020|AT3G47340|AT4G27130|AT5G01340|AT5G06000|AT5G08180	13	AT1G11580|AT1G29600|AT2G32550|AT3G13061|AT3G53800|AT4G08870|AT5G35970	7	http://amigo.geneontology.org/cgi-bin/amigo/term_details?term=GO:0043604	yes
translation	GO:0006412	5.3e-22	7.5101e-19	527	AT1G01100|AT1G02080|AT1G02780|AT1G04270|AT1G04480|AT1G07030|AT1G07070|AT1G07210|AT1G07320|AT1G07770|AT1G07830|AT1G07840|AT1G08360|AT1G08830|AT1G09340|AT1G09570|AT1G09590|AT1G09690|AT1G09700|AT1G09927|AT1G10840|AT1G11580|AT1G12800|AT1G12920|AT1G13120|AT1G14140|AT1G14205|AT1G14320|AT1G14610|AT1G14620|AT1G15250|AT1G15390|AT1G15930|AT1G17960|AT1G18070|AT1G18080|AT1G18440|AT1G21160|AT1G21760|AT1G22780…	748	AT1G23410|AT2G17270|AT2G42740|AT3G04770|AT3G09350|AT3G16810|AT3G19360|AT3G46020|AT4G27130|AT5G01340|AT5G06000|AT5G08180	12	AT1G11580|AT1G29600|AT2G32550|AT3G13061|AT3G53800|AT5G35970	6	http://amigo.geneontology.org/cgi-bin/amigo/term_details?term=GO:0006412	yes
organonitrogen compound biosynthetic process	GO:1901566	7e-22	8.26583e-19	990	AT1G01100|AT1G01230|AT1G01710|AT1G02080|AT1G02145|AT1G02780|AT1G02880|AT1G03030|AT1G03160|AT1G03475|AT1G03630|AT1G04270|AT1G04480|AT1G07030|AT1G07070|AT1G07210|AT1G07320|AT1G07770|AT1G07830|AT1G07840|AT1G08030|AT1G08360|AT1G08630|AT1G08660|AT1G08750|AT1G08830|AT1G08980|AT1G09340|AT1G09453|AT1G09570|AT1G09590|AT1G09690|AT1G09700|AT1G09795|AT1G09927|AT1G09940|AT1G10060|AT1G10840|AT1G11580|AT1G11730…	1519	AT1G08630|AT1G08980|AT1G11730|AT1G23410|AT1G30820|AT1G32930|AT1G50110|AT1G52710|AT1G64660|AT2G17270|AT2G42740|AT2G46210|AT3G01140|AT3G04770|AT3G09150|AT3G09350|AT3G16050|AT3G16810|AT3G17820|AT3G19360|AT3G22840|AT3G25900|AT3G46020|AT3G47340|AT4G03205|AT4G14690|AT4G20320|AT4G26150|AT4G27130|AT5G01340|AT5G06000|AT5G08180|AT5G11160|AT5G16570	34	AT1G11580|AT1G16410|AT1G29600|AT1G48600|AT1G56430|AT1G65860|AT1G73600|AT2G15390|AT2G22330|AT2G25450|AT2G32550|AT2G39800|AT2G40400|AT2G43100|AT2G45830|AT3G13061|AT3G19710|AT3G25570|AT3G53800|AT3G58990|AT4G08870|AT4G12030|AT4G13770|AT4G39950|AT5G07690|AT5G14200|AT5G23010|AT5G35970	28	http://amigo.geneontology.org/cgi-bin/amigo/term_details?term=GO:1901566	yes
peptide biosynthetic process	GO:0043043	1.6e-21	1.61943e-18	528	AT1G01100|AT1G02080|AT1G02780|AT1G04270|AT1G04480|AT1G07030|AT1G07070|AT1G07210|AT1G07320|AT1G07770|AT1G07830|AT1G07840|AT1G08360|AT1G08830|AT1G09340|AT1G09570|AT1G09590|AT1G09690|AT1G09700|AT1G09927|AT1G10840|AT1G11580|AT1G12800|AT1G12920|AT1G13120|AT1G14140|AT1G14205|AT1G14320|AT1G14610|AT1G14620|AT1G15250|AT1G15390|AT1G15930|AT1G17960|AT1G18070|AT1G18080|AT1G18440|AT1G21160|AT1G21760|AT1G22780…	752	AT1G23410|AT2G17270|AT2G42740|AT3G04770|AT3G09350|AT3G16810|AT3G19360|AT3G46020|AT4G27130|AT5G01340|AT5G06000|AT5G08180	12	AT1G11580|AT1G29600|AT2G32550|AT3G13061|AT3G53800|AT5G35970	6	http://amigo.geneontology.org/cgi-bin/amigo/term_details?term=GO:0043043	yes
cellular amide metabolic process	GO:0043603	2.2e-21	1.94838e-18	645	AT1G01100|AT1G01230|AT1G01650|AT1G02080|AT1G02780|AT1G04270|AT1G04480|AT1G07030|AT1G07070|AT1G07210|AT1G07320|AT1G07770|AT1G07830|AT1G07840|AT1G08360|AT1G08830|AT1G09340|AT1G09570|AT1G09590|AT1G09640|AT1G09690|AT1G09700|AT1G09927|AT1G10310|AT1G10840|AT1G11580|AT1G12800|AT1G12920|AT1G13120|AT1G13580|AT1G14140|AT1G14205|AT1G14320|AT1G14610|AT1G14620|AT1G15250|AT1G15390|AT1G15930|AT1G17170|AT1G17190…	944	AT1G17170|AT1G23410|AT2G17270|AT2G42740|AT3G04770|AT3G09350|AT3G16810|AT3G19360|AT3G46020|AT3G47340|AT4G27130|AT4G31290|AT5G01340|AT5G06000|AT5G08180|AT5G17220|AT5G26220	17	AT1G11580|AT1G29600|AT1G44350|AT1G78680|AT2G32090|AT2G32550|AT3G03190|AT3G13061|AT3G53800|AT4G08870|AT4G17050|AT5G35970	12	http://amigo.geneontology.org/cgi-bin/amigo/term_details?term=GO:0043603	yes
macromolecule metabolic process	GO:0043170	6.3e-21	4.9595e-18	3914	AT1G01010|AT1G01040|AT1G01060|AT1G01080|AT1G01100|AT1G01160|AT1G01210|AT1G01230|AT1G01260|AT1G01300|AT1G01360|AT1G01448|AT1G01520|AT1G01540|AT1G01610|AT1G01650|AT1G01690|AT1G01710|AT1G01760|AT1G01880|AT1G01900|AT1G01920|AT1G01930|AT1G02065|AT1G02080|AT1G02100|AT1G02145|AT1G02360|AT1G02390|AT1G02610|AT1G02640|AT1G02670|AT1G02680|AT1G02720|AT1G02730|AT1G02740|AT1G02780|AT1G02800|AT1G02840|AT1G03080…	6765	AT1G01060|AT1G01520|AT1G01690|AT1G01880|AT1G01900|AT1G02065|AT1G02730|AT1G02800|AT1G03360|AT1G03530|AT1G03780|AT1G04635|AT1G04870|AT1G06180|AT1G06660|AT1G08070|AT1G09450|AT1G10230|AT1G10522|AT1G11100|AT1G11730|AT1G12370|AT1G13270|AT1G14440|AT1G15570|AT1G16640|AT1G17460|AT1G18090|AT1G19050|AT1G19940|AT1G20850|AT1G20930|AT1G21470|AT1G23410|AT1G25260|AT1G26665|AT1G27470|AT1G29940|AT1G31010|AT1G31660…	284	AT1G02360|AT1G02610|AT1G03310|AT1G04250|AT1G04463|AT1G04880|AT1G05690|AT1G07300|AT1G11580|AT1G19310|AT1G21910|AT1G22070|AT1G23030|AT1G23200|AT1G23390|AT1G26208|AT1G29280|AT1G29600|AT1G32170|AT1G43670|AT1G48260|AT1G49160|AT1G52880|AT1G62290|AT1G62710|AT1G63090|AT1G65800|AT1G67330|AT1G69540|AT1G69570|AT1G69830|AT1G70820|AT1G71030|AT1G75390|AT1G75540|AT1G77920|AT1G80440|AT2G15390|AT2G16740|AT2G18328…	147	http://amigo.geneontology.org/cgi-bin/amigo/term_details?term=GO:0043170	yes
peptide metabolic process	GO:0006518	1.4e-20	9.919e-18	593	AT1G01100|AT1G01650|AT1G02080|AT1G02780|AT1G04270|AT1G04480|AT1G07030|AT1G07070|AT1G07210|AT1G07320|AT1G07770|AT1G07830|AT1G07840|AT1G08360|AT1G08830|AT1G09340|AT1G09570|AT1G09590|AT1G09640|AT1G09690|AT1G09700|AT1G09927|AT1G10840|AT1G11580|AT1G12800|AT1G12920|AT1G13120|AT1G14140|AT1G14205|AT1G14320|AT1G14610|AT1G14620|AT1G15250|AT1G15390|AT1G15930|AT1G17170|AT1G17190|AT1G17960|AT1G18070|AT1G18080…	863	AT1G17170|AT1G23410|AT2G17270|AT2G42740|AT3G04770|AT3G09350|AT3G16810|AT3G19360|AT3G46020|AT4G27130|AT4G31290|AT5G01340|AT5G06000|AT5G08180|AT5G17220|AT5G26220	16	AT1G11580|AT1G29600|AT1G44350|AT2G32090|AT2G32550|AT3G03190|AT3G13061|AT3G53800|AT5G35970	9	http://amigo.geneontology.org/cgi-bin/amigo/term_details?term=GO:0006518	yes
organonitrogen compound metabolic process	GO:1901564	1.9e-20	1.22377e-17	2470	AT1G01020|AT1G01090|AT1G01100|AT1G01230|AT1G01300|AT1G01360|AT1G01448|AT1G01540|AT1G01650|AT1G01710|AT1G01760|AT1G01900|AT1G01920|AT1G01930|AT1G02080|AT1G02100|AT1G02145|AT1G02360|AT1G02610|AT1G02670|AT1G02740|AT1G02780|AT1G02880|AT1G03030|AT1G03090|AT1G03140|AT1G03160|AT1G03220|AT1G03230|AT1G03475|AT1G03630|AT1G03650|AT1G03780|AT1G03930|AT1G04020|AT1G04270|AT1G04390|AT1G04440|AT1G04480|AT1G04510…	4135	AT1G01900|AT1G03780|AT1G04635|AT1G04870|AT1G05680|AT1G08630|AT1G08980|AT1G09420|AT1G09450|AT1G10230|AT1G11730|AT1G13270|AT1G17170|AT1G20850|AT1G20930|AT1G21470|AT1G22170|AT1G23410|AT1G30820|AT1G31690|AT1G32930|AT1G50110|AT1G50490|AT1G52400|AT1G52710|AT1G52770|AT1G61420|AT1G64660|AT1G72330|AT1G74000|AT1G76540|AT2G17270|AT2G18900|AT2G23960|AT2G25140|AT2G25880|AT2G32765|AT2G34920|AT2G37040|AT2G42740…	114	AT1G02360|AT1G02610|AT1G05690|AT1G07300|AT1G11580|AT1G12880|AT1G16410|AT1G19310|AT1G23030|AT1G23390|AT1G26208|AT1G29600|AT1G44350|AT1G48260|AT1G48600|AT1G49160|AT1G56430|AT1G62290|AT1G62710|AT1G63090|AT1G65800|AT1G65860|AT1G73600|AT1G78680|AT1G80440|AT2G15390|AT2G16740|AT2G22330|AT2G25450|AT2G32090|AT2G32550|AT2G32870|AT2G32880|AT2G35770|AT2G39800|AT2G40400|AT2G41370|AT2G43100|AT2G44490|AT2G44740…	101	http://amigo.geneontology.org/cgi-bin/amigo/term_details?term=GO:1901564	yes
chromosome organization	GO:0051276	2.7e-20	1.59413e-17	408	AT1G01370|AT1G01690|AT1G01920|AT1G02670|AT1G02740|AT1G04020|AT1G05380|AT1G05830|AT1G05910|AT1G06760|AT1G07128|AT1G07790|AT1G07820|AT1G08060|AT1G08600|AT1G08880|AT1G09450|AT1G10390|AT1G10450|AT1G10930|AT1G11100|AT1G13330|AT1G14400|AT1G14410|AT1G14510|AT1G14750|AT1G14850|AT1G14900|AT1G15215|AT1G15940|AT1G16970|AT1G17460|AT1G18450|AT1G19025|AT1G19100|AT1G19880|AT1G20670|AT1G20696|AT1G21700|AT1G24190…	565	AT1G01690|AT1G09450|AT1G11100|AT1G17460|AT1G31760|AT1G50490|AT1G76540|AT2G18900|AT2G25880|AT2G27840|AT2G31270|AT2G33560|AT2G36490|AT2G40550|AT2G43650|AT2G44580|AT3G22880|AT3G23890|AT3G25980|AT3G27730|AT3G47460|AT3G54710|AT4G25340|AT4G25630|AT4G32200|AT5G06550|AT5G07810|AT5G24330|AT5G58610|AT5G65350	30	AT2G28720|AT4G04835|AT4G08590|AT4G36280	4	http://amigo.geneontology.org/cgi-bin/amigo/term_details?term=GO:0051276	yes
ribonucleoprotein complex biogenesis	GO:0022613	6.8e-20	3.49189e-17	343	AT1G02080|AT1G03060|AT1G03140|AT1G03360|AT1G03530|AT1G04230|AT1G04270|AT1G07070|AT1G07360|AT1G07840|AT1G08360|AT1G08410|AT1G09340|AT1G10300|AT1G10490|AT1G10580|AT1G10840|AT1G12650|AT1G13160|AT1G14320|AT1G14650|AT1G15420|AT1G16800|AT1G17690|AT1G18080|AT1G20580|AT1G22780|AT1G23280|AT1G25260|AT1G26110|AT1G26170|AT1G26880|AT1G26910|AT1G27470|AT1G28060|AT1G29320|AT1G29940|AT1G30960|AT1G31660|AT1G31817…	464	AT1G03360|AT1G03530|AT1G25260|AT1G27470|AT1G29940|AT1G30960|AT1G31660|AT1G56110|AT1G78930|AT2G34260|AT2G40360|AT2G42740|AT2G43650|AT2G47990|AT3G04770|AT3G05060|AT3G07050|AT3G07590|AT3G12860|AT3G22660|AT3G46020|AT3G55510|AT3G57150|AT4G25630|AT4G28450|AT5G06000|AT5G08180|AT5G14050|AT5G14520|AT5G57120|AT5G57280|AT5G61770|AT5G63420	33	AT3G09160|AT3G18610	2	http://amigo.geneontology.org/cgi-bin/amigo/term_details?term=GO:0022613	yes
protein metabolic process	GO:0019538	6.9e-20	3.49189e-17	1810	AT1G01100|AT1G01300|AT1G01360|AT1G01448|AT1G01540|AT1G01650|AT1G01710|AT1G01760|AT1G01900|AT1G01920|AT1G01930|AT1G02080|AT1G02100|AT1G02145|AT1G02610|AT1G02670|AT1G02740|AT1G02780|AT1G03140|AT1G03220|AT1G03230|AT1G03650|AT1G03780|AT1G03930|AT1G04020|AT1G04270|AT1G04390|AT1G04440|AT1G04480|AT1G04510|AT1G04635|AT1G04640|AT1G04700|AT1G04790|AT1G04810|AT1G04850|AT1G04860|AT1G04870|AT1G05180|AT1G05350…	2963	AT1G01900|AT1G03780|AT1G04635|AT1G04870|AT1G09450|AT1G10230|AT1G11730|AT1G13270|AT1G20850|AT1G20930|AT1G21470|AT1G23410|AT1G32930|AT1G50490|AT1G52770|AT1G61420|AT1G76540|AT2G17270|AT2G18900|AT2G25140|AT2G25880|AT2G32765|AT2G34920|AT2G42740|AT3G04770|AT3G06030|AT3G09350|AT3G10660|AT3G12580|AT3G16810|AT3G19360|AT3G25880|AT3G30460|AT3G46020|AT3G49900|AT3G51340|AT3G51930|AT3G54720|AT3G57830|AT4G04700…	70	AT1G02610|AT1G05690|AT1G07300|AT1G11580|AT1G19310|AT1G23030|AT1G23390|AT1G26208|AT1G29600|AT1G48260|AT1G49160|AT1G62290|AT1G62710|AT1G63090|AT1G65800|AT1G80440|AT2G15390|AT2G16740|AT2G32550|AT2G32870|AT2G32880|AT2G35770|AT2G41370|AT2G44740|AT2G45830|AT3G13061|AT3G18320|AT3G20370|AT3G23340|AT3G44120|AT3G48350|AT3G48390|AT3G50840|AT3G53800|AT3G59940|AT4G00970|AT4G01330|AT4G08590|AT4G10150|AT4G11460…	65	http://amigo.geneontology.org/cgi-bin/amigo/term_details?term=GO:0019538	yes
cellular macromolecule metabolic process	GO:0044260	1.5e-19	7.085e-17	3699	AT1G01010|AT1G01040|AT1G01060|AT1G01080|AT1G01100|AT1G01160|AT1G01210|AT1G01260|AT1G01360|AT1G01448|AT1G01520|AT1G01540|AT1G01650|AT1G01690|AT1G01710|AT1G01760|AT1G01880|AT1G01920|AT1G01930|AT1G02065|AT1G02080|AT1G02100|AT1G02145|AT1G02360|AT1G02610|AT1G02640|AT1G02670|AT1G02680|AT1G02730|AT1G02740|AT1G02780|AT1G02800|AT1G02840|AT1G03080|AT1G03110|AT1G03140|AT1G03190|AT1G03280|AT1G03310|AT1G03360…	6387	AT1G01060|AT1G01520|AT1G01690|AT1G01880|AT1G02065|AT1G02730|AT1G02800|AT1G03360|AT1G03530|AT1G03780|AT1G04635|AT1G04870|AT1G06180|AT1G06660|AT1G08070|AT1G09450|AT1G10230|AT1G11100|AT1G11730|AT1G12370|AT1G13270|AT1G14440|AT1G15570|AT1G16640|AT1G17460|AT1G18090|AT1G19050|AT1G19940|AT1G20850|AT1G20930|AT1G23410|AT1G25260|AT1G26665|AT1G27470|AT1G29940|AT1G31010|AT1G31660|AT1G31760|AT1G32640|AT1G32930…	257	AT1G02360|AT1G02610|AT1G03310|AT1G04250|AT1G04463|AT1G04880|AT1G05690|AT1G07300|AT1G11580|AT1G19310|AT1G21910|AT1G22070|AT1G23030|AT1G23390|AT1G26208|AT1G29280|AT1G29600|AT1G32170|AT1G43670|AT1G48260|AT1G49160|AT1G52880|AT1G62710|AT1G63090|AT1G65800|AT1G67330|AT1G69540|AT1G69570|AT1G69830|AT1G70820|AT1G71030|AT1G75390|AT1G75540|AT1G77920|AT1G80440|AT2G15390|AT2G16740|AT2G18328|AT2G22430|AT2G22770…	138	http://amigo.geneontology.org/cgi-bin/amigo/term_details?term=GO:0044260	yes
cellular component organization or biogenesis	GO:0071840	2.7e-18	1.19559e-15	1884	AT1G01020|AT1G01230|AT1G01370|AT1G01510|AT1G01690|AT1G01710|AT1G01820|AT1G01910|AT1G01920|AT1G02050|AT1G02080|AT1G02090|AT1G02330|AT1G02410|AT1G02460|AT1G02670|AT1G02720|AT1G02730|AT1G02740|AT1G02800|AT1G02890|AT1G02910|AT1G03060|AT1G03140|AT1G03160|AT1G03360|AT1G03530|AT1G03780|AT1G03930|AT1G04020|AT1G04030|AT1G04140|AT1G04200|AT1G04230|AT1G04270|AT1G04440|AT1G04750|AT1G04760|AT1G04900|AT1G04950…	3112	AT1G01690|AT1G02730|AT1G02800|AT1G03360|AT1G03530|AT1G03780|AT1G06540|AT1G06660|AT1G08560|AT1G08730|AT1G09450|AT1G10640|AT1G11100|AT1G12070|AT1G17460|AT1G19940|AT1G21460|AT1G24070|AT1G25260|AT1G27470|AT1G29940|AT1G30960|AT1G31660|AT1G31760|AT1G48320|AT1G50490|AT1G52400|AT1G56110|AT1G62990|AT1G63180|AT1G64660|AT1G65060|AT1G65450|AT1G70710|AT1G73360|AT1G76540|AT1G77390|AT1G78930|AT2G01730|AT2G02955…	164	AT1G11070|AT1G11580|AT1G21270|AT1G23200|AT1G31885|AT1G32170|AT1G33340|AT1G56430|AT1G67330|AT1G68110|AT1G69540|AT1G75750|AT1G78460|AT2G15390|AT2G22330|AT2G22770|AT2G28720|AT2G40610|AT2G42890|AT2G44490|AT2G45830|AT3G05320|AT3G09160|AT3G09260|AT3G14270|AT3G15950|AT3G18610|AT3G23080|AT3G23340|AT3G29810|AT3G44990|AT3G46290|AT3G48720|AT3G48740|AT3G56000|AT3G62660|AT4G04835|AT4G08590|AT4G15920|AT4G16780…	60	http://amigo.geneontology.org/cgi-bin/amigo/term_details?term=GO:0071840	yes
cellular protein metabolic process	GO:0044267	6.5e-18	2.70897e-15	1699	AT1G01100|AT1G01360|AT1G01448|AT1G01540|AT1G01650|AT1G01760|AT1G01920|AT1G01930|AT1G02080|AT1G02100|AT1G02145|AT1G02610|AT1G02670|AT1G02740|AT1G02780|AT1G03140|AT1G03650|AT1G03780|AT1G03930|AT1G04020|AT1G04270|AT1G04390|AT1G04440|AT1G04480|AT1G04510|AT1G04635|AT1G04640|AT1G04700|AT1G04790|AT1G04810|AT1G04850|AT1G04860|AT1G04870|AT1G05180|AT1G05350|AT1G05380|AT1G05385|AT1G05690|AT1G05830|AT1G05890…	2788	AT1G03780|AT1G04635|AT1G04870|AT1G09450|AT1G10230|AT1G11730|AT1G13270|AT1G20850|AT1G20930|AT1G23410|AT1G32930|AT1G50490|AT1G52770|AT1G61420|AT1G76540|AT2G17270|AT2G18900|AT2G25880|AT2G32765|AT2G34920|AT2G42740|AT3G04770|AT3G06030|AT3G09350|AT3G10660|AT3G12580|AT3G16810|AT3G19360|AT3G25880|AT3G30460|AT3G46020|AT3G49900|AT3G51930|AT3G57830|AT4G04700|AT4G04830|AT4G14400|AT4G21850|AT4G22860|AT4G25630…	59	AT1G02610|AT1G05690|AT1G07300|AT1G11580|AT1G19310|AT1G23030|AT1G23390|AT1G26208|AT1G29600|AT1G48260|AT1G49160|AT1G62710|AT1G63090|AT1G65800|AT1G80440|AT2G15390|AT2G16740|AT2G32550|AT2G32870|AT2G32880|AT2G35770|AT2G41370|AT2G44740|AT2G45830|AT3G13061|AT3G18320|AT3G20370|AT3G23340|AT3G44120|AT3G48350|AT3G48390|AT3G50840|AT3G53800|AT3G59940|AT4G00970|AT4G01330|AT4G08590|AT4G10150|AT4G11460|AT4G11530…	62	http://amigo.geneontology.org/cgi-bin/amigo/term_details?term=GO:0044267	yes
ribosome biogenesis	GO:0042254	6.5e-17	2.55847e-14	271	AT1G03360|AT1G03530|AT1G04230|AT1G04270|AT1G07070|AT1G07840|AT1G08360|AT1G08410|AT1G09340|AT1G10300|AT1G10490|AT1G12650|AT1G13160|AT1G14320|AT1G15420|AT1G16800|AT1G17690|AT1G18080|AT1G22780|AT1G23280|AT1G25260|AT1G26170|AT1G26880|AT1G26910|AT1G27470|AT1G29320|AT1G29940|AT1G30960|AT1G31660|AT1G31817|AT1G31970|AT1G32990|AT1G34030|AT1G41880|AT1G42440|AT1G45110|AT1G48630|AT1G48830|AT1G48920|AT1G50000…	363	AT1G03360|AT1G03530|AT1G25260|AT1G27470|AT1G29940|AT1G30960|AT1G31660|AT1G56110|AT1G78930|AT2G34260|AT2G40360|AT2G42740|AT2G43650|AT2G47990|AT3G04770|AT3G05060|AT3G07050|AT3G12860|AT3G22660|AT3G55510|AT3G57150|AT4G25630|AT4G28450|AT5G08180|AT5G14050|AT5G14520|AT5G57120|AT5G57280|AT5G61770|AT5G63420	30	AT3G09160|AT3G18610	2	http://amigo.geneontology.org/cgi-bin/amigo/term_details?term=GO:0042254	yes
cellular process	GO:0009987	9.9e-17	3.69166e-14	6678	AT1G01010|AT1G01020|AT1G01040|AT1G01060|AT1G01080|AT1G01090|AT1G01100|AT1G01130|AT1G01140|AT1G01160|AT1G01210|AT1G01220|AT1G01230|AT1G01260|AT1G01360|AT1G01370|AT1G01390|AT1G01420|AT1G01440|AT1G01448|AT1G01510|AT1G01520|AT1G01540|AT1G01600|AT1G01610|AT1G01650|AT1G01690|AT1G01710|AT1G01760|AT1G01820|AT1G01880|AT1G01910|AT1G01920|AT1G01930|AT1G01940|AT1G01950|AT1G01960|AT1G02010|AT1G02050|AT1G02065…	12071	AT1G01060|AT1G01520|AT1G01600|AT1G01690|AT1G01880|AT1G02065|AT1G02205|AT1G02730|AT1G02800|AT1G03360|AT1G03530|AT1G03780|AT1G04110|AT1G04635|AT1G04870|AT1G04920|AT1G05680|AT1G06000|AT1G06180|AT1G06360|AT1G06540|AT1G06550|AT1G06660|AT1G08070|AT1G08560|AT1G08630|AT1G08730|AT1G08980|AT1G09170|AT1G09420|AT1G09450|AT1G10230|AT1G10640|AT1G11100|AT1G11730|AT1G12070|AT1G12370|AT1G12570|AT1G13270|AT1G14440…	523	AT1G01140|AT1G01390|AT1G01420|AT1G02360|AT1G02400|AT1G02610|AT1G02820|AT1G03310|AT1G03430|AT1G03445|AT1G04250|AT1G04463|AT1G04880|AT1G05690|AT1G06737|AT1G07300|AT1G11070|AT1G11580|AT1G12090|AT1G12880|AT1G13930|AT1G16110|AT1G16410|AT1G19310|AT1G20010|AT1G21270|AT1G21910|AT1G22070|AT1G22360|AT1G22690|AT1G23030|AT1G23080|AT1G23200|AT1G23390|AT1G24793|AT1G26208|AT1G29280|AT1G29460|AT1G29600|AT1G31885…	317	http://amigo.geneontology.org/cgi-bin/amigo/term_details?term=GO:0009987	yes
mRNA metabolic process	GO:0016071	3.1e-16	1.09818e-13	411	AT1G01080|AT1G01760|AT1G02080|AT1G02840|AT1G03140|AT1G03360|AT1G03910|AT1G04080|AT1G04463|AT1G04510|AT1G06140|AT1G06220|AT1G06450|AT1G06960|AT1G07170|AT1G07350|AT1G07360|AT1G08070|AT1G09700|AT1G09760|AT1G09770|AT1G10320|AT1G10580|AT1G11100|AT1G11290|AT1G12300|AT1G13190|AT1G13350|AT1G13690|AT1G14650|AT1G15920|AT1G16610|AT1G16800|AT1G17070|AT1G17640|AT1G17760|AT1G17980|AT1G18070|AT1G19120|AT1G20580…	589	AT1G03360|AT1G08070|AT1G11100|AT1G25260|AT1G47500|AT1G61470|AT1G65700|AT2G01730|AT2G16650|AT3G07590|AT3G19360|AT3G46020|AT3G53460|AT3G57150|AT5G44780	15	AT1G04463|AT1G29600|AT2G32550	3	http://amigo.geneontology.org/cgi-bin/amigo/term_details?term=GO:0016071	yes
mRNA processing	GO:0006397	4.9e-16	1.65317e-13	324	AT1G01080|AT1G01760|AT1G02840|AT1G03140|AT1G03910|AT1G04080|AT1G04510|AT1G06220|AT1G06960|AT1G07170|AT1G07350|AT1G07360|AT1G08070|AT1G09760|AT1G09770|AT1G10320|AT1G10580|AT1G11100|AT1G11290|AT1G12300|AT1G13190|AT1G13350|AT1G13690|AT1G14650|AT1G16610|AT1G16800|AT1G17070|AT1G17640|AT1G17760|AT1G17980|AT1G19120|AT1G20580|AT1G20960|AT1G24706|AT1G26110|AT1G26370|AT1G27595|AT1G27650|AT1G27750|AT1G27900…	450	AT1G08070|AT1G11100|AT1G47500|AT1G65700|AT2G01730|AT2G16650|AT3G07590|AT3G53460	8	.	0	http://amigo.geneontology.org/cgi-bin/amigo/term_details?term=GO:0006397	yes
cell cycle	GO:0007049	7e-16	2.25432e-13	435	AT1G01370|AT1G01690|AT1G01760|AT1G02065|AT1G02970|AT1G03780|AT1G04020|AT1G04030|AT1G04730|AT1G04750|AT1G05180|AT1G06230|AT1G06660|AT1G06737|AT1G07140|AT1G07370|AT1G07745|AT1G08130|AT1G08270|AT1G08560|AT1G08840|AT1G09150|AT1G09630|AT1G09770|AT1G12360|AT1G13330|AT1G13980|AT1G14690|AT1G14750|AT1G14830|AT1G15110|AT1G15290|AT1G15420|AT1G15570|AT1G15940|AT1G16330|AT1G16810|AT1G17720|AT1G18040|AT1G18070…	630	AT1G01690|AT1G02065|AT1G03780|AT1G06660|AT1G08560|AT1G15570|AT1G16330|AT1G18370|AT1G20610|AT1G20930|AT1G34355|AT1G44110|AT1G50240|AT1G50490|AT1G76310|AT1G76540|AT1G77390|AT1G80370|AT2G17620|AT2G25880|AT2G26270|AT2G26760|AT2G30820|AT2G31270|AT2G33560|AT2G38620|AT2G40550|AT2G44580|AT2G47990|AT3G02930|AT3G05330|AT3G11520|AT3G17360|AT3G19050|AT3G21700|AT3G22880|AT3G23890|AT3G25880|AT3G25980|AT3G27730…	71	AT1G06737|AT2G42890|AT2G44740|AT3G48390	4	http://amigo.geneontology.org/cgi-bin/amigo/term_details?term=GO:0007049	yes
DNA metabolic process	GO:0006259	5.8e-15	1.78665e-12	441	AT1G01690|AT1G01880|AT1G02670|AT1G03080|AT1G03190|AT1G04020|AT1G04510|AT1G04730|AT1G05120|AT1G05180|AT1G05380|AT1G05910|AT1G06670|AT1G07128|AT1G07370|AT1G07705|AT1G07745|AT1G08130|AT1G08260|AT1G08600|AT1G08840|AT1G08973|AT1G09770|AT1G09815|AT1G10520|AT1G10930|AT1G11800|AT1G12370|AT1G13330|AT1G13790|AT1G14400|AT1G14410|AT1G14460|AT1G14750|AT1G15215|AT1G15570|AT1G15910|AT1G15940|AT1G15970|AT1G16190…	645	AT1G01690|AT1G01880|AT1G12370|AT1G15570|AT1G17460|AT1G18090|AT1G31010|AT2G21790|AT2G26270|AT2G31270|AT2G36490|AT2G40550|AT2G44580|AT3G02930|AT3G15620|AT3G22880|AT3G23890|AT3G25880|AT3G27730|AT3G48900|AT3G54180|AT3G54710|AT4G29170|AT5G07810|AT5G18070|AT5G24330|AT5G58610	27	AT4G08590|AT4G36280|AT5G45720	3	http://amigo.geneontology.org/cgi-bin/amigo/term_details?term=GO:0006259	yes
cellular component biogenesis	GO:0044085	1.5e-13	4.42812e-11	796	AT1G01230|AT1G01370|AT1G01690|AT1G02050|AT1G02080|AT1G02090|AT1G02410|AT1G02720|AT1G02730|AT1G02910|AT1G03060|AT1G03140|AT1G03360|AT1G03530|AT1G04020|AT1G04140|AT1G04230|AT1G04270|AT1G04750|AT1G04900|AT1G05385|AT1G06400|AT1G06760|AT1G07070|AT1G07360|AT1G07410|AT1G07510|AT1G07745|AT1G07790|AT1G07820|AT1G07840|AT1G08360|AT1G08410|AT1G09100|AT1G09340|AT1G09453|AT1G10180|AT1G10300|AT1G10490|AT1G10580…	1254	AT1G01690|AT1G02730|AT1G03360|AT1G03530|AT1G21460|AT1G25260|AT1G27470|AT1G29940|AT1G30960|AT1G31660|AT1G48320|AT1G52400|AT1G56110|AT1G62990|AT1G64660|AT1G65060|AT1G65450|AT1G78930|AT2G02955|AT2G34260|AT2G34920|AT2G35700|AT2G40360|AT2G42740|AT2G43650|AT2G47990|AT3G02210|AT3G04770|AT3G05060|AT3G05330|AT3G07050|AT3G07320|AT3G07590|AT3G12860|AT3G21700|AT3G22660|AT3G22880|AT3G27730|AT3G46020|AT3G51290…	72	AT1G32170|AT1G33340|AT1G67330|AT1G68110|AT2G15390|AT2G28720|AT3G09160|AT3G18610|AT3G29810|AT3G44990|AT3G48720|AT3G48740|AT4G15920|AT4G25835|AT4G30270|AT4G37800|AT5G01660|AT5G23660|AT5G50950|AT5G57320|AT5G57550	21	http://amigo.geneontology.org/cgi-bin/amigo/term_details?term=GO:0044085	yes
heterocycle metabolic process	GO:0046483	2.1e-13	5.9514e-11	2682	AT1G01010|AT1G01040|AT1G01060|AT1G01080|AT1G01090|AT1G01160|AT1G01210|AT1G01220|AT1G01260|AT1G01448|AT1G01520|AT1G01690|AT1G01760|AT1G01880|AT1G01920|AT1G02065|AT1G02080|AT1G02670|AT1G02680|AT1G02740|AT1G02840|AT1G02880|AT1G03030|AT1G03055|AT1G03080|AT1G03110|AT1G03140|AT1G03160|AT1G03190|AT1G03280|AT1G03360|AT1G03475|AT1G03530|AT1G03630|AT1G03760|AT1G03800|AT1G03910|AT1G04020|AT1G04030|AT1G04080…	4616	AT1G01060|AT1G01520|AT1G01690|AT1G01880|AT1G02065|AT1G03360|AT1G03530|AT1G04635|AT1G04870|AT1G05680|AT1G06180|AT1G06660|AT1G08070|AT1G08980|AT1G09420|AT1G11100|AT1G12370|AT1G14440|AT1G15570|AT1G16640|AT1G17460|AT1G18090|AT1G19050|AT1G22170|AT1G25260|AT1G26665|AT1G27470|AT1G29940|AT1G30110|AT1G30820|AT1G31010|AT1G31660|AT1G31760|AT1G32640|AT1G33420|AT1G44830|AT1G47500|AT1G50420|AT1G52160|AT1G52710…	215	AT1G04250|AT1G04463|AT1G04880|AT1G05690|AT1G12880|AT1G16410|AT1G21910|AT1G22070|AT1G29280|AT1G29600|AT1G52880|AT1G56430|AT1G69540|AT1G69570|AT1G70820|AT1G71030|AT1G75390|AT1G75540|AT1G77920|AT1G78680|AT2G18328|AT2G22330|AT2G22430|AT2G22770|AT2G31730|AT2G32550|AT2G33550|AT2G34010|AT2G39800|AT2G40400|AT2G42380|AT2G44490|AT2G46790|AT3G01470|AT3G04030|AT3G07340|AT3G09160|AT3G11280|AT3G18500|AT3G18610…	83	http://amigo.geneontology.org/cgi-bin/amigo/term_details?term=GO:0046483	yes
ncRNA metabolic process	GO:0034660	2.6e-13	7.085e-11	298	AT1G01040|AT1G03110|AT1G03280|AT1G03360|AT1G03530|AT1G04230|AT1G04635|AT1G05350|AT1G07840|AT1G08360|AT1G08410|AT1G08540|AT1G09340|AT1G09700|AT1G09800|AT1G10490|AT1G12650|AT1G13870|AT1G14610|AT1G15420|AT1G16445|AT1G16800|AT1G17680|AT1G17690|AT1G17760|AT1G17960|AT1G20410|AT1G22660|AT1G23280|AT1G25260|AT1G27470|AT1G28350|AT1G28560|AT1G31600|AT1G31660|AT1G31760|AT1G31817|AT1G31970|AT1G34150|AT1G45110…	421	AT1G03360|AT1G03530|AT1G04635|AT1G25260|AT1G27470|AT1G31660|AT1G31760|AT1G52160|AT1G56110|AT2G02955|AT2G16650|AT2G40360|AT2G43650|AT2G47990|AT3G04770|AT3G05060|AT3G12860|AT3G22660|AT3G49410|AT3G50100|AT3G57150|AT4G25630|AT4G28450|AT4G32720|AT4G40000|AT5G08180|AT5G14050|AT5G14520|AT5G57120|AT5G57280|AT5G63420	31	AT3G09160|AT3G18610|AT3G63110|AT4G18930	4	http://amigo.geneontology.org/cgi-bin/amigo/term_details?term=GO:0034660	yes
cellular component organization	GO:0016043	3.7e-13	9.70907e-11	1674	AT1G01020|AT1G01370|AT1G01510|AT1G01690|AT1G01710|AT1G01820|AT1G01910|AT1G01920|AT1G02050|AT1G02080|AT1G02090|AT1G02330|AT1G02410|AT1G02460|AT1G02670|AT1G02720|AT1G02730|AT1G02740|AT1G02800|AT1G02890|AT1G02910|AT1G03060|AT1G03140|AT1G03160|AT1G03780|AT1G03930|AT1G04020|AT1G04030|AT1G04140|AT1G04200|AT1G04270|AT1G04440|AT1G04750|AT1G04760|AT1G04900|AT1G04950|AT1G05180|AT1G05230|AT1G05360|AT1G05380…	2801	AT1G01690|AT1G02730|AT1G02800|AT1G03780|AT1G06540|AT1G06660|AT1G08560|AT1G08730|AT1G09450|AT1G10640|AT1G11100|AT1G12070|AT1G17460|AT1G19940|AT1G21460|AT1G24070|AT1G25260|AT1G30960|AT1G31760|AT1G48320|AT1G50490|AT1G52400|AT1G63180|AT1G64660|AT1G65060|AT1G65450|AT1G70710|AT1G73360|AT1G76540|AT1G77390|AT1G78930|AT2G01730|AT2G02955|AT2G03090|AT2G07170|AT2G16660|AT2G16850|AT2G18900|AT2G18950|AT2G21140…	140	AT1G11070|AT1G11580|AT1G21270|AT1G23200|AT1G31885|AT1G32170|AT1G33340|AT1G56430|AT1G68110|AT1G69540|AT1G75750|AT1G78460|AT2G15390|AT2G22330|AT2G22770|AT2G28720|AT2G40610|AT2G42890|AT2G44490|AT2G45830|AT3G05320|AT3G09260|AT3G14270|AT3G15950|AT3G23080|AT3G23340|AT3G29810|AT3G44990|AT3G46290|AT3G48720|AT3G48740|AT3G56000|AT3G62660|AT4G04835|AT4G08590|AT4G15920|AT4G16780|AT4G17340|AT4G23400|AT4G25835…	57	http://amigo.geneontology.org/cgi-bin/amigo/term_details?term=GO:0016043	yes
macromolecule modification	GO:0043412	4.1e-13	1.03745e-10	1186	AT1G01100|AT1G01360|AT1G01448|AT1G01540|AT1G01760|AT1G01920|AT1G02100|AT1G02145|AT1G02610|AT1G02670|AT1G02740|AT1G03110|AT1G03530|AT1G03650|AT1G03780|AT1G03930|AT1G04020|AT1G04390|AT1G04440|AT1G04510|AT1G04635|AT1G04640|AT1G04700|AT1G04790|AT1G04850|AT1G04860|AT1G04870|AT1G05180|AT1G05350|AT1G05380|AT1G05690|AT1G05750|AT1G05830|AT1G05890|AT1G05910|AT1G06110|AT1G06140|AT1G06150|AT1G06390|AT1G06560…	1937	AT1G03530|AT1G03780|AT1G04635|AT1G04870|AT1G09450|AT1G10230|AT1G11100|AT1G11730|AT1G13270|AT1G20930|AT1G32930|AT1G50490|AT1G52770|AT1G56110|AT1G61420|AT1G76540|AT2G18900|AT2G25880|AT2G27840|AT2G32765|AT2G34920|AT2G36490|AT2G43650|AT3G05060|AT3G06030|AT3G10660|AT3G12580|AT3G12860|AT3G25880|AT3G30460|AT3G49900|AT3G51930|AT3G57150|AT3G57830|AT4G04700|AT4G14400|AT4G22860|AT4G25630|AT4G26120|AT4G28450…	53	AT1G02610|AT1G05690|AT1G07300|AT1G19310|AT1G23030|AT1G26208|AT1G48260|AT1G49160|AT1G63090|AT1G65800|AT1G80440|AT2G15390|AT2G32870|AT2G32880|AT2G41370|AT2G44740|AT2G45830|AT3G20370|AT3G23340|AT3G48390|AT3G50840|AT3G59940|AT3G63110|AT4G00970|AT4G01330|AT4G08590|AT4G10150|AT4G11460|AT4G11530|AT4G11900|AT4G21380|AT4G21390|AT4G23200|AT4G23260|AT4G23270|AT4G23290|AT4G28270|AT4G36280|AT5G01660|AT5G10140…	49	http://amigo.geneontology.org/cgi-bin/amigo/term_details?term=GO:0043412	yes
nucleobase-containing compound metabolic process	GO:0006139	4.3e-13	1.05053e-10	2511	AT1G01010|AT1G01040|AT1G01060|AT1G01080|AT1G01090|AT1G01160|AT1G01210|AT1G01220|AT1G01260|AT1G01448|AT1G01520|AT1G01690|AT1G01760|AT1G01880|AT1G01920|AT1G02065|AT1G02080|AT1G02670|AT1G02680|AT1G02740|AT1G02840|AT1G03030|AT1G03080|AT1G03110|AT1G03140|AT1G03190|AT1G03280|AT1G03360|AT1G03530|AT1G03760|AT1G03800|AT1G03910|AT1G04020|AT1G04030|AT1G04080|AT1G04100|AT1G04230|AT1G04240|AT1G04250|AT1G04463…	4310	AT1G01060|AT1G01520|AT1G01690|AT1G01880|AT1G02065|AT1G03360|AT1G03530|AT1G04635|AT1G04870|AT1G06180|AT1G06660|AT1G08070|AT1G09420|AT1G11100|AT1G12370|AT1G14440|AT1G15570|AT1G16640|AT1G17460|AT1G18090|AT1G19050|AT1G22170|AT1G25260|AT1G26665|AT1G27470|AT1G29940|AT1G30110|AT1G30820|AT1G31010|AT1G31660|AT1G31760|AT1G32640|AT1G33420|AT1G44830|AT1G47500|AT1G50420|AT1G52160|AT1G52710|AT1G56110|AT1G61470…	205	AT1G04250|AT1G04463|AT1G04880|AT1G05690|AT1G12880|AT1G21910|AT1G22070|AT1G29280|AT1G29600|AT1G52880|AT1G69540|AT1G69570|AT1G70820|AT1G71030|AT1G75390|AT1G75540|AT1G77920|AT2G18328|AT2G22430|AT2G22770|AT2G31730|AT2G32550|AT2G33550|AT2G34010|AT2G42380|AT2G46790|AT3G01470|AT3G04030|AT3G07340|AT3G09160|AT3G11280|AT3G18500|AT3G18610|AT3G25570|AT3G30841|AT3G46130|AT3G48390|AT3G63110|AT4G01550|AT4G04835…	73	http://amigo.geneontology.org/cgi-bin/amigo/term_details?term=GO:0006139	yes
intracellular transport	GO:0046907	6.3e-13	1.46271e-10	407	AT1G01020|AT1G01950|AT1G02130|AT1G02280|AT1G02690|AT1G02890|AT1G03950|AT1G06950|AT1G07050|AT1G07140|AT1G07510|AT1G08560|AT1G08820|AT1G10290|AT1G10390|AT1G10580|AT1G11755|AT1G12430|AT1G12470|AT1G12930|AT1G13120|AT1G13160|AT1G13900|AT1G13980|AT1G14140|AT1G14850|AT1G15420|AT1G15880|AT1G16240|AT1G16540|AT1G16920|AT1G17100|AT1G17730|AT1G21380|AT1G21650|AT1G22860|AT1G22870|AT1G23900|AT1G23935|AT1G24706…	601	AT1G02690|AT1G08560|AT1G23935|AT1G52710|AT2G46310|AT3G04710|AT3G04770|AT3G61630|AT4G11140|AT4G14330|AT4G27950|AT5G44560	12	AT1G03950|AT1G67650|AT1G78460|AT3G23080|AT3G60540|AT4G15920|AT5G01660|AT5G02170|AT5G02180|AT5G27280|AT5G47040	11	http://amigo.geneontology.org/cgi-bin/amigo/term_details?term=GO:0046907	yes
gene expression	GO:0010467	6.4e-13	1.46271e-10	2369	AT1G01010|AT1G01040|AT1G01060|AT1G01080|AT1G01100|AT1G01160|AT1G01210|AT1G01260|AT1G01448|AT1G01520|AT1G01650|AT1G01760|AT1G01920|AT1G02065|AT1G02080|AT1G02680|AT1G02740|AT1G02780|AT1G02840|AT1G03110|AT1G03140|AT1G03190|AT1G03280|AT1G03360|AT1G03530|AT1G03650|AT1G03760|AT1G03800|AT1G03910|AT1G04020|AT1G04030|AT1G04080|AT1G04100|AT1G04230|AT1G04240|AT1G04250|AT1G04270|AT1G04463|AT1G04480|AT1G04510…	4055	AT1G01060|AT1G01520|AT1G02065|AT1G03360|AT1G03530|AT1G04635|AT1G04870|AT1G06180|AT1G06660|AT1G08070|AT1G10522|AT1G11100|AT1G14440|AT1G16640|AT1G17460|AT1G19050|AT1G23410|AT1G25260|AT1G26665|AT1G27470|AT1G29940|AT1G31660|AT1G31760|AT1G32640|AT1G33420|AT1G44830|AT1G47500|AT1G50420|AT1G52160|AT1G56110|AT1G61470|AT1G62990|AT1G63100|AT1G65700|AT1G68810|AT1G72210|AT1G73360|AT1G74890|AT1G75240|AT1G78930…	174	AT1G04250|AT1G04463|AT1G04880|AT1G05690|AT1G11580|AT1G21910|AT1G22070|AT1G26208|AT1G29280|AT1G29600|AT1G52880|AT1G62710|AT1G69540|AT1G69570|AT1G71030|AT1G75390|AT1G75540|AT1G77920|AT2G18328|AT2G19930|AT2G22430|AT2G22770|AT2G31730|AT2G32550|AT2G33550|AT2G34010|AT2G42380|AT2G46790|AT3G01470|AT3G04030|AT3G07340|AT3G09160|AT3G11280|AT3G13061|AT3G18500|AT3G18610|AT3G46130|AT3G48390|AT3G53800|AT3G63110…	75	http://amigo.geneontology.org/cgi-bin/amigo/term_details?term=GO:0010467	yes
establishment of protein localization	GO:0045184	1.1e-12	2.43547e-10	536	AT1G01910|AT1G01960|AT1G02010|AT1G02130|AT1G02280|AT1G02690|AT1G02890|AT1G03545|AT1G03950|AT1G04760|AT1G05810|AT1G06400|AT1G06950|AT1G07050|AT1G07140|AT1G07410|AT1G07510|AT1G08270|AT1G08400|AT1G08560|AT1G09330|AT1G09630|AT1G10390|AT1G10580|AT1G10630|AT1G11890|AT1G12360|AT1G12470|AT1G12930|AT1G13120|AT1G13160|AT1G13900|AT1G13980|AT1G14010|AT1G14850|AT1G15880|AT1G16240|AT1G16540|AT1G16680|AT1G16920…	818	AT1G02690|AT1G08560|AT1G23935|AT1G33475|AT2G05630|AT2G46310|AT3G04770|AT3G24840|AT3G61630|AT4G11140|AT4G27950|AT4G34580|AT4G35730|AT5G44560	14	AT1G03950|AT1G21680|AT1G67650|AT1G75370|AT2G15310|AT2G16380|AT3G23080|AT3G60540|AT5G27280|AT5G47040|AT5G52990|AT5G60860	12	http://amigo.geneontology.org/cgi-bin/amigo/term_details?term=GO:0045184	yes
protein localization	GO:0008104	1.3e-12	2.79106e-10	580	AT1G01910|AT1G01950|AT1G01960|AT1G02010|AT1G02130|AT1G02280|AT1G02670|AT1G02690|AT1G02890|AT1G03445|AT1G03545|AT1G03950|AT1G04760|AT1G05810|AT1G06390|AT1G06400|AT1G06950|AT1G07050|AT1G07140|AT1G07410|AT1G07510|AT1G08270|AT1G08400|AT1G08560|AT1G08750|AT1G09330|AT1G09630|AT1G10180|AT1G10390|AT1G10580|AT1G10630|AT1G11890|AT1G12360|AT1G12430|AT1G12470|AT1G12930|AT1G13120|AT1G13160|AT1G13900|AT1G13980…	893	AT1G02690|AT1G08560|AT1G23935|AT1G33475|AT2G05630|AT2G34920|AT2G46310|AT3G04770|AT3G21700|AT3G24840|AT3G61630|AT4G11140|AT4G26670|AT4G27950|AT4G34580|AT4G35730|AT5G44560	17	AT1G03445|AT1G03950|AT1G21680|AT1G65800|AT1G67650|AT1G75370|AT2G15310|AT2G16380|AT3G09550|AT3G23080|AT3G60540|AT5G27280|AT5G47040|AT5G52990|AT5G60860	15	http://amigo.geneontology.org/cgi-bin/amigo/term_details?term=GO:0008104	yes
cellular response to DNA damage stimulus	GO:0006974	2.3e-12	4.79279e-10	292	AT1G01880|AT1G02670|AT1G03080|AT1G03190|AT1G04020|AT1G04510|AT1G05120|AT1G05180|AT1G07370|AT1G07745|AT1G08130|AT1G08260|AT1G08600|AT1G08840|AT1G09770|AT1G09815|AT1G10520|AT1G10930|AT1G11800|AT1G12370|AT1G14400|AT1G14410|AT1G14750|AT1G15940|AT1G15970|AT1G16190|AT1G16800|AT1G16890|AT1G16970|AT1G18090|AT1G18340|AT1G18450|AT1G19025|AT1G19100|AT1G20720|AT1G21710|AT1G23260|AT1G24290|AT1G25580|AT1G27752…	416	AT1G01880|AT1G12370|AT1G18090|AT1G80710|AT2G26270|AT2G36490|AT2G40550|AT3G15620|AT3G22880|AT3G25880|AT3G48900|AT4G29170|AT5G07810|AT5G18070	14	AT4G36280	1	http://amigo.geneontology.org/cgi-bin/amigo/term_details?term=GO:0006974	yes
intracellular protein transport	GO:0006886	2.8e-12	5.668e-10	309	AT1G02280|AT1G02690|AT1G02890|AT1G06950|AT1G07050|AT1G07140|AT1G07510|AT1G08560|AT1G10390|AT1G10580|AT1G12470|AT1G12930|AT1G13120|AT1G13160|AT1G13900|AT1G14850|AT1G16240|AT1G16540|AT1G16920|AT1G21380|AT1G21650|AT1G22860|AT1G23900|AT1G23935|AT1G24706|AT1G26170|AT1G26670|AT1G27390|AT1G28260|AT1G28490|AT1G29260|AT1G29310|AT1G29960|AT1G31730|AT1G32130|AT1G33410|AT1G48090|AT1G48160|AT1G48240|AT1G48760…	444	AT1G02690|AT1G08560|AT1G23935|AT2G46310|AT3G04770|AT3G61630|AT4G11140|AT4G27950	8	AT1G67650|AT3G23080|AT3G60540|AT5G27280|AT5G47040	5	http://amigo.geneontology.org/cgi-bin/amigo/term_details?term=GO:0006886	yes
primary metabolic process	GO:0044238	3.7e-12	7.28181e-10	4913	AT1G01010|AT1G01020|AT1G01040|AT1G01060|AT1G01080|AT1G01090|AT1G01100|AT1G01160|AT1G01210|AT1G01220|AT1G01230|AT1G01260|AT1G01300|AT1G01360|AT1G01390|AT1G01420|AT1G01448|AT1G01520|AT1G01540|AT1G01600|AT1G01610|AT1G01650|AT1G01690|AT1G01710|AT1G01760|AT1G01880|AT1G01900|AT1G01920|AT1G01930|AT1G02065|AT1G02080|AT1G02100|AT1G02145|AT1G02205|AT1G02360|AT1G02390|AT1G02400|AT1G02460|AT1G02610|AT1G02640…	8769	AT1G01060|AT1G01520|AT1G01600|AT1G01690|AT1G01880|AT1G01900|AT1G02065|AT1G02205|AT1G02730|AT1G02800|AT1G02850|AT1G03360|AT1G03530|AT1G03780|AT1G04635|AT1G04870|AT1G04920|AT1G05680|AT1G06000|AT1G06180|AT1G06360|AT1G06550|AT1G06660|AT1G08070|AT1G08630|AT1G09420|AT1G09450|AT1G10230|AT1G10640|AT1G11100|AT1G11730|AT1G12370|AT1G12570|AT1G13270|AT1G14440|AT1G15570|AT1G16640|AT1G17460|AT1G18090|AT1G19050…	371	AT1G01390|AT1G01420|AT1G02360|AT1G02400|AT1G02610|AT1G03310|AT1G04250|AT1G04463|AT1G04880|AT1G05690|AT1G07300|AT1G11580|AT1G12880|AT1G19310|AT1G21270|AT1G21910|AT1G22070|AT1G22360|AT1G23030|AT1G23200|AT1G23390|AT1G24793|AT1G26208|AT1G28660|AT1G29280|AT1G29600|AT1G29660|AT1G31950|AT1G32170|AT1G43670|AT1G48260|AT1G48600|AT1G49160|AT1G52880|AT1G61820|AT1G62290|AT1G62430|AT1G62710|AT1G63090|AT1G65800…	209	http://amigo.geneontology.org/cgi-bin/amigo/term_details?term=GO:0044238	yes
protein transport	GO:0015031	4.8e-12	9.13592e-10	526	AT1G01960|AT1G02010|AT1G02130|AT1G02280|AT1G02690|AT1G02890|AT1G03545|AT1G03950|AT1G04760|AT1G05810|AT1G06400|AT1G06950|AT1G07050|AT1G07140|AT1G07410|AT1G07510|AT1G08270|AT1G08400|AT1G08560|AT1G09330|AT1G09630|AT1G10390|AT1G10580|AT1G10630|AT1G11890|AT1G12360|AT1G12470|AT1G12930|AT1G13120|AT1G13160|AT1G13900|AT1G13980|AT1G14010|AT1G14850|AT1G15880|AT1G16240|AT1G16540|AT1G16680|AT1G16920|AT1G17730…	806	AT1G02690|AT1G08560|AT1G23935|AT1G33475|AT2G05630|AT2G46310|AT3G04770|AT3G24840|AT3G61630|AT4G11140|AT4G27950|AT4G34580|AT4G35730|AT5G44560	14	AT1G03950|AT1G21680|AT1G67650|AT1G75370|AT2G15310|AT2G16380|AT3G23080|AT3G60540|AT5G27280|AT5G47040|AT5G52990|AT5G60860	12	http://amigo.geneontology.org/cgi-bin/amigo/term_details?term=GO:0015031	yes
chromatin organization	GO:0006325	4.9e-12	9.13592e-10	273	AT1G01370|AT1G01920|AT1G02740|AT1G04020|AT1G05380|AT1G05830|AT1G05910|AT1G06760|AT1G07790|AT1G07820|AT1G08060|AT1G08600|AT1G08880|AT1G09450|AT1G10450|AT1G11100|AT1G14400|AT1G14510|AT1G14900|AT1G15215|AT1G18450|AT1G19100|AT1G20670|AT1G20696|AT1G21700|AT1G24190|AT1G24610|AT1G26760|AT1G27750|AT1G31760|AT1G32130|AT1G48620|AT1G49950|AT1G50410|AT1G51060|AT1G54140|AT1G54390|AT1G54440|AT1G54690|AT1G55250…	387	AT1G09450|AT1G11100|AT1G31760|AT1G76540|AT2G18900|AT2G25880|AT2G27840|AT2G36490|AT2G43650|AT4G25340|AT4G25630|AT5G06550|AT5G24330|AT5G58610|AT5G65350	15	AT2G28720|AT4G04835|AT4G08590|AT4G36280	4	http://amigo.geneontology.org/cgi-bin/amigo/term_details?term=GO:0006325	yes
establishment of localization in cell	GO:0051649	6.5e-12	1.18083e-09	426	AT1G01020|AT1G01950|AT1G02130|AT1G02280|AT1G02690|AT1G02890|AT1G03950|AT1G06950|AT1G07050|AT1G07119|AT1G07140|AT1G07510|AT1G08560|AT1G08820|AT1G10290|AT1G10390|AT1G10580|AT1G11755|AT1G12430|AT1G12470|AT1G12930|AT1G13120|AT1G13160|AT1G13900|AT1G13980|AT1G14140|AT1G14850|AT1G15420|AT1G15880|AT1G16240|AT1G16540|AT1G16920|AT1G17100|AT1G17730|AT1G21380|AT1G21650|AT1G22860|AT1G22870|AT1G23900|AT1G23935…	639	AT1G02690|AT1G08560|AT1G23935|AT1G52710|AT2G46310|AT3G04710|AT3G04770|AT3G51290|AT3G61630|AT4G11140|AT4G14330|AT4G27950|AT5G44560	13	AT1G03950|AT1G67650|AT1G78460|AT3G23080|AT3G60540|AT4G15920|AT5G01660|AT5G02170|AT5G02180|AT5G27280|AT5G47040	11	http://amigo.geneontology.org/cgi-bin/amigo/term_details?term=GO:0051649	yes
methylation	GO:0032259	8.3e-12	1.47014e-09	166	AT1G01920|AT1G02100|AT1G03110|AT1G04020|AT1G04430|AT1G04870|AT1G05380|AT1G05830|AT1G06560|AT1G08125|AT1G13790|AT1G13870|AT1G14030|AT1G15215|AT1G15910|AT1G16445|AT1G18070|AT1G19100|AT1G19430|AT1G24610|AT1G26850|AT1G29470|AT1G30545|AT1G31600|AT1G31850|AT1G32130|AT1G33170|AT1G45110|AT1G50000|AT1G54440|AT1G55450|AT1G57820|AT1G60230|AT1G62830|AT1G68670|AT1G69523|AT1G69526|AT1G69770|AT1G73600|AT1G76710…	219	AT1G04870|AT2G36490|AT4G25630|AT4G40000|AT5G06550|AT5G17240|AT5G24330|AT5G49560|AT5G58610|AT5G64150	10	AT1G73600|AT2G43200|AT3G56080|AT4G08590	4	http://amigo.geneontology.org/cgi-bin/amigo/term_details?term=GO:0032259	yes
cellular localization	GO:0051641	1e-11	1.72805e-09	524	AT1G01020|AT1G01910|AT1G01950|AT1G02010|AT1G02130|AT1G02280|AT1G02670|AT1G02690|AT1G02890|AT1G03060|AT1G03140|AT1G03360|AT1G03950|AT1G06950|AT1G07050|AT1G07119|AT1G07140|AT1G07510|AT1G08560|AT1G08730|AT1G08750|AT1G08820|AT1G10180|AT1G10290|AT1G10390|AT1G10580|AT1G11755|AT1G12360|AT1G12430|AT1G12470|AT1G12930|AT1G13120|AT1G13160|AT1G13900|AT1G13980|AT1G14140|AT1G14480|AT1G14850|AT1G15420|AT1G15880…	805	AT1G02690|AT1G03360|AT1G08560|AT1G08730|AT1G23935|AT1G52710|AT2G46310|AT3G01140|AT3G04710|AT3G04770|AT3G21700|AT3G51290|AT3G61630|AT4G11140|AT4G14330|AT4G21820|AT4G26670|AT4G27950|AT5G44560	19	AT1G03950|AT1G65800|AT1G67650|AT1G78460|AT2G22330|AT2G44490|AT3G09550|AT3G23080|AT3G60540|AT4G15920|AT4G27860|AT4G39950|AT5G01660|AT5G02170|AT5G02180|AT5G24290|AT5G27280|AT5G47040	18	http://amigo.geneontology.org/cgi-bin/amigo/term_details?term=GO:0051641	yes
ncRNA processing	GO:0034470	1.1e-11	1.8556e-09	237	AT1G03110|AT1G03360|AT1G03530|AT1G04230|AT1G04635|AT1G05350|AT1G07840|AT1G08360|AT1G08410|AT1G09340|AT1G09700|AT1G09800|AT1G10490|AT1G12650|AT1G13870|AT1G15420|AT1G16445|AT1G16800|AT1G17690|AT1G20410|AT1G22660|AT1G23280|AT1G25260|AT1G27470|AT1G31600|AT1G31660|AT1G31817|AT1G31970|AT1G34150|AT1G45110|AT1G48175|AT1G48830|AT1G48920|AT1G50000|AT1G50030|AT1G51310|AT1G51380|AT1G52160|AT1G54770|AT1G55140…	331	AT1G03360|AT1G03530|AT1G04635|AT1G25260|AT1G27470|AT1G31660|AT1G52160|AT1G56110|AT2G16650|AT2G40360|AT2G43650|AT2G47990|AT3G04770|AT3G05060|AT3G12860|AT3G22660|AT3G57150|AT4G25630|AT4G28450|AT4G32720|AT4G40000|AT5G08180|AT5G14050|AT5G14520|AT5G57120|AT5G57280|AT5G63420	27	AT3G09160|AT3G18610|AT3G63110|AT4G18930	4	http://amigo.geneontology.org/cgi-bin/amigo/term_details?term=GO:0034470	yes
cellular protein localization	GO:0034613	1.4e-11	2.30674e-09	359	AT1G01910|AT1G02280|AT1G02670|AT1G02690|AT1G02890|AT1G06950|AT1G07050|AT1G07140|AT1G07510|AT1G08560|AT1G08750|AT1G10180|AT1G10390|AT1G10580|AT1G12470|AT1G12930|AT1G13120|AT1G13160|AT1G13900|AT1G14480|AT1G14850|AT1G16240|AT1G16540|AT1G16920|AT1G19880|AT1G19970|AT1G21380|AT1G21650|AT1G22860|AT1G23900|AT1G23935|AT1G24490|AT1G24706|AT1G26170|AT1G26670|AT1G27390|AT1G28260|AT1G28490|AT1G29260|AT1G29310…	530	AT1G02690|AT1G08560|AT1G23935|AT2G46310|AT3G04770|AT3G21700|AT3G61630|AT4G11140|AT4G26670|AT4G27950	10	AT1G65800|AT1G67650|AT3G09550|AT3G23080|AT3G60540|AT5G27280|AT5G47040	7	http://amigo.geneontology.org/cgi-bin/amigo/term_details?term=GO:0034613	yes
cellular component assembly	GO:0022607	2.3e-11	3.70352e-09	507	AT1G01370|AT1G01690|AT1G02050|AT1G02080|AT1G02090|AT1G02410|AT1G02720|AT1G02910|AT1G03060|AT1G03140|AT1G04020|AT1G04140|AT1G04270|AT1G04750|AT1G04900|AT1G05385|AT1G06760|AT1G07360|AT1G07510|AT1G07745|AT1G07790|AT1G07820|AT1G09100|AT1G10180|AT1G10580|AT1G10840|AT1G12270|AT1G12470|AT1G13330|AT1G14320|AT1G14650|AT1G14750|AT1G14900|AT1G14910|AT1G15220|AT1G19580|AT1G19880|AT1G20110|AT1G20570|AT1G20580…	779	AT1G01690|AT1G21460|AT1G25260|AT1G30960|AT1G48320|AT1G52400|AT1G64660|AT1G65060|AT1G78930|AT2G02955|AT2G34920|AT2G42740|AT3G02210|AT3G04770|AT3G05330|AT3G07320|AT3G07590|AT3G21700|AT3G22880|AT3G27730|AT3G46020|AT3G51290|AT4G05190|AT4G05520|AT4G12400|AT4G15830|AT4G20050|AT4G21270|AT4G21820|AT4G25340|AT4G32200|AT5G06000|AT5G25880|AT5G51600|AT5G56010|AT5G61770|AT5G65350	37	AT1G33340|AT1G68110|AT2G28720|AT3G29810|AT3G48740|AT4G15920|AT4G25835|AT5G01660|AT5G23660|AT5G50950|AT5G57320	11	http://amigo.geneontology.org/cgi-bin/amigo/term_details?term=GO:0022607	yes
cellular metabolic process	GO:0044237	4.3e-11	6.77011e-09	5093	AT1G01010|AT1G01020|AT1G01040|AT1G01060|AT1G01080|AT1G01090|AT1G01100|AT1G01160|AT1G01210|AT1G01220|AT1G01230|AT1G01260|AT1G01360|AT1G01390|AT1G01420|AT1G01448|AT1G01520|AT1G01540|AT1G01600|AT1G01610|AT1G01650|AT1G01690|AT1G01710|AT1G01760|AT1G01880|AT1G01920|AT1G01930|AT1G02050|AT1G02065|AT1G02080|AT1G02100|AT1G02145|AT1G02205|AT1G02360|AT1G02390|AT1G02400|AT1G02410|AT1G02500|AT1G02610|AT1G02640…	9128	AT1G01060|AT1G01520|AT1G01600|AT1G01690|AT1G01880|AT1G02065|AT1G02205|AT1G02730|AT1G02800|AT1G03360|AT1G03530|AT1G03780|AT1G04635|AT1G04870|AT1G04920|AT1G05680|AT1G06000|AT1G06180|AT1G06360|AT1G06550|AT1G06660|AT1G08070|AT1G08630|AT1G08980|AT1G09420|AT1G09450|AT1G10230|AT1G11100|AT1G11730|AT1G12370|AT1G12570|AT1G13270|AT1G14440|AT1G15570|AT1G16640|AT1G17170|AT1G17460|AT1G18090|AT1G19050|AT1G19640…	358	AT1G01390|AT1G01420|AT1G02360|AT1G02400|AT1G02610|AT1G03310|AT1G04250|AT1G04463|AT1G04880|AT1G05690|AT1G07300|AT1G11580|AT1G12880|AT1G16410|AT1G19310|AT1G21910|AT1G22070|AT1G22360|AT1G23030|AT1G23390|AT1G24793|AT1G26208|AT1G29280|AT1G29600|AT1G31950|AT1G32170|AT1G35190|AT1G43670|AT1G44350|AT1G48260|AT1G48600|AT1G49160|AT1G52880|AT1G56430|AT1G61820|AT1G62430|AT1G62710|AT1G63090|AT1G65800|AT1G65860…	218	http://amigo.geneontology.org/cgi-bin/amigo/term_details?term=GO:0044237	yes
regulation of gene expression, epigenetic	GO:0040029	6.5e-11	1.00114e-08	128	AT1G03360|AT1G05460|AT1G05910|AT1G08060|AT1G08830|AT1G08880|AT1G09700|AT1G14790|AT1G15215|AT1G19100|AT1G27750|AT1G32490|AT1G48410|AT1G51060|AT1G54490|AT1G54690|AT1G57820|AT1G60170|AT1G66050|AT1G69440|AT1G69770|AT1G70070|AT1G73100|AT1G77300|AT2G06990|AT2G13540|AT2G14825|AT2G16390|AT2G16485|AT2G19430|AT2G21150|AT2G23380|AT2G27040|AT2G27100|AT2G28240|AT2G28290|AT2G28380|AT2G29540|AT2G30280|AT2G32940…	164	AT1G03360|AT2G36490	2	AT4G04835|AT4G08590	2	http://amigo.geneontology.org/cgi-bin/amigo/term_details?term=GO:0040029	yes
macromolecule localization	GO:0033036	9.9e-11	1.49237e-08	684	AT1G01020|AT1G01910|AT1G01950|AT1G01960|AT1G02010|AT1G02130|AT1G02280|AT1G02670|AT1G02690|AT1G02890|AT1G03060|AT1G03140|AT1G03360|AT1G03445|AT1G03530|AT1G03545|AT1G03950|AT1G04760|AT1G05810|AT1G06390|AT1G06400|AT1G06950|AT1G07050|AT1G07140|AT1G07410|AT1G07510|AT1G08270|AT1G08400|AT1G08560|AT1G08750|AT1G09330|AT1G09630|AT1G10180|AT1G10390|AT1G10580|AT1G10630|AT1G11755|AT1G11890|AT1G12360|AT1G12430…	1087	AT1G02690|AT1G03360|AT1G03530|AT1G08560|AT1G23935|AT1G33475|AT2G05630|AT2G06925|AT2G34920|AT2G46310|AT3G01140|AT3G04770|AT3G08770|AT3G21700|AT3G24840|AT3G61630|AT4G11140|AT4G26670|AT4G27950|AT4G34580|AT4G35730|AT5G44560|AT5G48485|AT5G55450|AT5G61740|AT5G64080	26	AT1G03445|AT1G03950|AT1G21680|AT1G65800|AT1G67650|AT1G71960|AT1G75370|AT2G15050|AT2G15310|AT2G16380|AT2G22330|AT2G44490|AT3G09550|AT3G23080|AT3G60540|AT4G39950|AT5G07571|AT5G27280|AT5G47040|AT5G52990|AT5G60860	21	http://amigo.geneontology.org/cgi-bin/amigo/term_details?term=GO:0033036	yes
negative regulation of biological process	GO:0048519	1.2e-10	1.77125e-08	690	AT1G01040|AT1G01060|AT1G01230|AT1G01710|AT1G01760|AT1G02080|AT1G02120|AT1G02970|AT1G03140|AT1G03360|AT1G03760|AT1G04020|AT1G04140|AT1G04463|AT1G04700|AT1G04850|AT1G05230|AT1G05380|AT1G05420|AT1G05460|AT1G05910|AT1G06440|AT1G06450|AT1G08060|AT1G08830|AT1G08840|AT1G08880|AT1G09060|AT1G09570|AT1G09700|AT1G09920|AT1G10170|AT1G10450|AT1G11100|AT1G11310|AT1G11580|AT1G11950|AT1G13260|AT1G13790|AT1G13960…	1098	AT1G01060|AT1G03360|AT1G11100|AT1G25260|AT1G34245|AT1G61470|AT1G62990|AT1G65030|AT1G79120|AT2G20875|AT2G26270|AT2G33560|AT2G36026|AT2G36400|AT2G36490|AT2G39120|AT2G42870|AT3G07050|AT3G07650|AT3G19360|AT3G21150|AT3G23890|AT3G25980|AT3G30460|AT3G46020|AT3G52550|AT3G53460|AT3G56400|AT4G04450|AT4G21820|AT4G24960|AT4G26150|AT4G32200|AT4G36990|AT4G37740|AT5G01420|AT5G06250|AT5G07810|AT5G18750|AT5G58610	40	AT1G04463|AT1G11580|AT1G29600|AT1G71030|AT1G80440|AT2G19930|AT2G22430|AT2G32550|AT2G33550|AT2G45830|AT2G46790|AT3G09260|AT3G48390|AT3G59940|AT4G04020|AT4G04835|AT4G08590|AT4G16780|AT4G32980|AT4G36280|AT5G10140|AT5G43170|AT5G47370|AT5G57320	24	http://amigo.geneontology.org/cgi-bin/amigo/term_details?term=GO:0048519	yes
macromolecular complex assembly	GO:0065003	2e-10	2.834e-08	381	AT1G01370|AT1G02080|AT1G02090|AT1G02410|AT1G02910|AT1G03060|AT1G03140|AT1G04020|AT1G04270|AT1G04900|AT1G05385|AT1G06760|AT1G07360|AT1G07510|AT1G07745|AT1G07790|AT1G07820|AT1G09100|AT1G10180|AT1G10580|AT1G10840|AT1G12270|AT1G12470|AT1G14320|AT1G14650|AT1G14900|AT1G14910|AT1G15220|AT1G19580|AT1G20570|AT1G20580|AT1G21170|AT1G21460|AT1G21630|AT1G22920|AT1G25260|AT1G26110|AT1G26760|AT1G26910|AT1G28060…	574	AT1G21460|AT1G25260|AT1G30960|AT1G48320|AT1G52400|AT1G64660|AT1G78930|AT2G02955|AT2G34920|AT2G42740|AT3G04770|AT3G07590|AT3G46020|AT3G51290|AT4G05520|AT4G12400|AT4G15830|AT4G25340|AT5G06000|AT5G25880|AT5G51600|AT5G56010|AT5G61770|AT5G65350	24	AT1G33340|AT1G68110|AT2G28720|AT3G48740|AT4G15920|AT4G25835|AT5G01660|AT5G23660|AT5G50950|AT5G57320	10	http://amigo.geneontology.org/cgi-bin/amigo/term_details?term=GO:0065003	yes
gene silencing	GO:0016458	2e-10	2.834e-08	155	AT1G01040|AT1G02080|AT1G03360|AT1G05380|AT1G05460|AT1G05910|AT1G08060|AT1G08830|AT1G08880|AT1G09060|AT1G09700|AT1G11100|AT1G11950|AT1G13790|AT1G14790|AT1G15215|AT1G15910|AT1G17760|AT1G19100|AT1G27750|AT1G31280|AT1G32490|AT1G48410|AT1G50410|AT1G51060|AT1G54440|AT1G54690|AT1G57820|AT1G60170|AT1G61140|AT1G62310|AT1G66050|AT1G69440|AT1G69770|AT1G70070|AT1G71800|AT1G80790|AT2G06990|AT2G13540|AT2G16390…	207	AT1G03360|AT1G11100|AT2G36490|AT5G58610	4	AT2G19930|AT2G32550|AT4G04835|AT4G08590|AT4G36280	5	http://amigo.geneontology.org/cgi-bin/amigo/term_details?term=GO:0016458	yes
cellular macromolecule localization	GO:0070727	2.6e-10	3.61196e-08	377	AT1G01910|AT1G02280|AT1G02670|AT1G02690|AT1G02890|AT1G03060|AT1G03140|AT1G03360|AT1G06950|AT1G07050|AT1G07140|AT1G07510|AT1G08560|AT1G08750|AT1G10180|AT1G10390|AT1G10580|AT1G12470|AT1G12930|AT1G13120|AT1G13160|AT1G13900|AT1G14480|AT1G14850|AT1G16240|AT1G16540|AT1G16920|AT1G18650|AT1G19880|AT1G19970|AT1G21380|AT1G21650|AT1G22860|AT1G23900|AT1G23935|AT1G24490|AT1G24706|AT1G26170|AT1G26670|AT1G27390…	568	AT1G02690|AT1G03360|AT1G08560|AT1G23935|AT2G46310|AT3G01140|AT3G04770|AT3G21700|AT3G61630|AT4G11140|AT4G26670|AT4G27950	12	AT1G65800|AT1G67650|AT2G22330|AT2G44490|AT3G09550|AT3G23080|AT3G60540|AT4G39950|AT5G27280|AT5G47040	10	http://amigo.geneontology.org/cgi-bin/amigo/term_details?term=GO:0070727	yes
vesicle-mediated transport	GO:0016192	3.3e-10	4.49625e-08	355	AT1G01960|AT1G02010|AT1G02130|AT1G03900|AT1G03930|AT1G04440|AT1G04750|AT1G04760|AT1G05360|AT1G07000|AT1G07728|AT1G08270|AT1G08400|AT1G08560|AT1G09330|AT1G10180|AT1G10290|AT1G10630|AT1G11890|AT1G12360|AT1G12470|AT1G13210|AT1G13980|AT1G14010|AT1G14910|AT1G15880|AT1G16020|AT1G16240|AT1G16920|AT1G17730|AT1G18190|AT1G19970|AT1G20110|AT1G20670|AT1G21170|AT1G21630|AT1G21660|AT1G22860|AT1G22870|AT1G23490…	532	AT1G08560|AT1G23935|AT3G04710|AT3G09520|AT3G51290|AT3G56960|AT4G05520|AT5G42092|AT5G52340	9	AT1G33340|AT1G68110|AT2G15310|AT3G23340|AT3G55150|AT4G40080|AT5G01660|AT5G07110|AT5G52990|AT5G61010	10	http://amigo.geneontology.org/cgi-bin/amigo/term_details?term=GO:0016192	yes
cellular macromolecular complex assembly	GO:0034622	3.6e-10	4.81245e-08	332	AT1G01370|AT1G02080|AT1G02090|AT1G02410|AT1G02910|AT1G03060|AT1G03140|AT1G04020|AT1G04270|AT1G04900|AT1G05385|AT1G06760|AT1G07360|AT1G07745|AT1G07790|AT1G07820|AT1G09100|AT1G10180|AT1G10580|AT1G10840|AT1G12270|AT1G12470|AT1G14320|AT1G14650|AT1G14900|AT1G14910|AT1G15220|AT1G20570|AT1G20580|AT1G21170|AT1G22920|AT1G25260|AT1G26110|AT1G26760|AT1G26910|AT1G28060|AT1G29960|AT1G29990|AT1G30825|AT1G30960…	494	AT1G25260|AT1G30960|AT1G52400|AT1G78930|AT2G02955|AT2G42740|AT3G04770|AT3G07590|AT3G46020|AT3G51290|AT4G12400|AT4G15830|AT4G25340|AT5G06000|AT5G51600|AT5G56010|AT5G61770|AT5G65350	18	AT1G33340|AT1G68110|AT2G28720|AT4G25835|AT5G57320	5	http://amigo.geneontology.org/cgi-bin/amigo/term_details?term=GO:0034622	yes
covalent chromatin modification	GO:0016569	4.2e-10	5.51056e-08	193	AT1G01920|AT1G02740|AT1G04020|AT1G05380|AT1G05830|AT1G08600|AT1G09450|AT1G10450|AT1G11100|AT1G14400|AT1G14510|AT1G15215|AT1G18450|AT1G19100|AT1G20670|AT1G21700|AT1G24190|AT1G24610|AT1G32130|AT1G50410|AT1G54140|AT1G54390|AT1G54440|AT1G55250|AT1G57820|AT1G58025|AT1G59890|AT1G60170|AT1G60700|AT1G61040|AT1G61140|AT1G62830|AT1G63490|AT1G65470|AT1G66050|AT1G66740|AT1G68670|AT1G69770|AT1G70060|AT1G76380…	268	AT1G09450|AT1G11100|AT1G76540|AT2G18900|AT2G25880|AT2G27840|AT2G43650|AT4G25630|AT5G06550|AT5G24330|AT5G58610	11	AT4G08590|AT4G36280	2	http://amigo.geneontology.org/cgi-bin/amigo/term_details?term=GO:0016569	yes
nucleic acid metabolic process	GO:0090304	4.7e-10	6.05445e-08	2237	AT1G01010|AT1G01040|AT1G01060|AT1G01080|AT1G01160|AT1G01210|AT1G01260|AT1G01448|AT1G01520|AT1G01690|AT1G01760|AT1G01880|AT1G01920|AT1G02065|AT1G02080|AT1G02670|AT1G02680|AT1G02740|AT1G02840|AT1G03080|AT1G03110|AT1G03140|AT1G03190|AT1G03280|AT1G03360|AT1G03530|AT1G03760|AT1G03800|AT1G03910|AT1G04020|AT1G04030|AT1G04080|AT1G04100|AT1G04230|AT1G04240|AT1G04250|AT1G04463|AT1G04510|AT1G04635|AT1G04730…	3863	AT1G01060|AT1G01520|AT1G01690|AT1G01880|AT1G02065|AT1G03360|AT1G03530|AT1G04635|AT1G04870|AT1G06180|AT1G06660|AT1G08070|AT1G11100|AT1G12370|AT1G14440|AT1G15570|AT1G16640|AT1G17460|AT1G18090|AT1G19050|AT1G25260|AT1G26665|AT1G27470|AT1G29940|AT1G31010|AT1G31660|AT1G31760|AT1G32640|AT1G33420|AT1G44830|AT1G47500|AT1G50420|AT1G52160|AT1G56110|AT1G61470|AT1G62990|AT1G63100|AT1G65700|AT1G68810|AT1G72210…	194	AT1G04250|AT1G04463|AT1G04880|AT1G05690|AT1G21910|AT1G22070|AT1G29280|AT1G29600|AT1G52880|AT1G69540|AT1G69570|AT1G71030|AT1G75390|AT1G75540|AT1G77920|AT2G18328|AT2G22430|AT2G22770|AT2G31730|AT2G32550|AT2G33550|AT2G34010|AT2G42380|AT2G46790|AT3G01470|AT3G04030|AT3G07340|AT3G09160|AT3G11280|AT3G18500|AT3G18610|AT3G46130|AT3G48390|AT3G63110|AT4G01550|AT4G04835|AT4G08590|AT4G16780|AT4G17050|AT4G17460…	68	http://amigo.geneontology.org/cgi-bin/amigo/term_details?term=GO:0090304	yes
peptide transport	GO:0015833	6.1e-10	7.71759e-08	529	AT1G01960|AT1G02010|AT1G02130|AT1G02280|AT1G02690|AT1G02890|AT1G03545|AT1G03950|AT1G04760|AT1G05810|AT1G06400|AT1G06950|AT1G07050|AT1G07140|AT1G07410|AT1G07510|AT1G08270|AT1G08400|AT1G08560|AT1G09330|AT1G09630|AT1G10390|AT1G10580|AT1G10630|AT1G11890|AT1G12360|AT1G12470|AT1G12930|AT1G13120|AT1G13160|AT1G13900|AT1G13980|AT1G14010|AT1G14850|AT1G15880|AT1G16240|AT1G16540|AT1G16680|AT1G16920|AT1G17730…	828	AT1G02690|AT1G08560|AT1G23935|AT1G33475|AT2G05630|AT2G46310|AT3G04770|AT3G24840|AT3G61630|AT4G11140|AT4G27950|AT4G34580|AT4G35730|AT5G44560	14	AT1G03950|AT1G21680|AT1G67650|AT1G75370|AT2G15310|AT2G16380|AT3G23080|AT3G60540|AT5G27280|AT5G47040|AT5G52990|AT5G60860	12	http://amigo.geneontology.org/cgi-bin/amigo/term_details?term=GO:0015833	yes
cell cycle process	GO:0022402	6.3e-10	7.83079e-08	282	AT1G01370|AT1G01690|AT1G02065|AT1G02970|AT1G03780|AT1G04020|AT1G04030|AT1G04750|AT1G05180|AT1G06660|AT1G07140|AT1G07745|AT1G09630|AT1G13330|AT1G13980|AT1G14690|AT1G14750|AT1G15110|AT1G15420|AT1G15570|AT1G15940|AT1G18070|AT1G18370|AT1G19880|AT1G20330|AT1G20570|AT1G20930|AT1G21380|AT1G22920|AT1G25320|AT1G25580|AT1G27921|AT1G28560|AT1G29400|AT1G29785|AT1G31810|AT1G34020|AT1G34220|AT1G35530|AT1G47570…	413	AT1G01690|AT1G02065|AT1G03780|AT1G06660|AT1G15570|AT1G18370|AT1G20930|AT1G50240|AT1G50490|AT1G76540|AT1G77390|AT2G25880|AT2G26270|AT2G30820|AT2G33560|AT2G40550|AT2G44580|AT3G02930|AT3G05330|AT3G17360|AT3G19050|AT3G21700|AT3G22880|AT3G23890|AT3G25880|AT3G25980|AT3G27730|AT3G47460|AT3G51930|AT3G54180|AT3G57830|AT3G60840|AT4G05190|AT4G20050|AT4G21270|AT4G21820|AT4G22860|AT4G23990|AT4G29170|AT4G32200…	47	AT2G42890	1	http://amigo.geneontology.org/cgi-bin/amigo/term_details?term=GO:0022402	yes
negative regulation of macromolecule metabolic process	GO:0010605	7.4e-10	9.03948e-08	390	AT1G01040|AT1G01710|AT1G01760|AT1G02080|AT1G03140|AT1G03360|AT1G04020|AT1G04463|AT1G04850|AT1G05380|AT1G05420|AT1G05460|AT1G05910|AT1G06450|AT1G08060|AT1G08830|AT1G08880|AT1G09060|AT1G09570|AT1G09700|AT1G10170|AT1G10450|AT1G11100|AT1G11580|AT1G11950|AT1G13260|AT1G13790|AT1G14410|AT1G14790|AT1G15215|AT1G15750|AT1G15910|AT1G15920|AT1G15940|AT1G17380|AT1G17760|AT1G18070|AT1G19100|AT1G19120|AT1G20330…	593	AT1G03360|AT1G11100|AT1G25260|AT1G61470|AT1G62990|AT2G36026|AT2G36490|AT2G42870|AT3G07050|AT3G19360|AT3G21150|AT3G46020|AT3G52550|AT3G53460|AT3G56400|AT4G04450|AT4G36990|AT5G06250|AT5G07810|AT5G18750|AT5G58610	21	AT1G04463|AT1G11580|AT1G29600|AT2G19930|AT2G32550|AT2G33550|AT2G46790|AT3G48390|AT4G04835|AT4G08590|AT4G16780|AT4G36280|AT5G43170|AT5G47370	14	http://amigo.geneontology.org/cgi-bin/amigo/term_details?term=GO:0010605	yes
macromolecular complex subunit organization	GO:0043933	8.1e-10	9.72686e-08	413	AT1G01370|AT1G02080|AT1G02090|AT1G02410|AT1G02910|AT1G03060|AT1G03140|AT1G04020|AT1G04270|AT1G04900|AT1G05385|AT1G06760|AT1G07360|AT1G07510|AT1G07745|AT1G07790|AT1G07820|AT1G09100|AT1G10180|AT1G10580|AT1G10840|AT1G12270|AT1G12470|AT1G12920|AT1G13120|AT1G14320|AT1G14650|AT1G14900|AT1G14910|AT1G15220|AT1G17070|AT1G18070|AT1G19580|AT1G20570|AT1G20580|AT1G21170|AT1G21460|AT1G21630|AT1G22920|AT1G25260…	632	AT1G21460|AT1G25260|AT1G30960|AT1G48320|AT1G52400|AT1G64660|AT1G78930|AT2G02955|AT2G34920|AT2G42740|AT3G04770|AT3G07590|AT3G46020|AT3G51290|AT3G51930|AT4G05520|AT4G12400|AT4G15830|AT4G25340|AT5G06000|AT5G25880|AT5G51600|AT5G56010|AT5G61770|AT5G65350	25	AT1G33340|AT1G68110|AT2G28720|AT3G48740|AT4G15920|AT4G25835|AT5G01660|AT5G23660|AT5G50950|AT5G57320	10	http://amigo.geneontology.org/cgi-bin/amigo/term_details?term=GO:0043933	yes
amide transport	GO:0042886	1e-09	1.18083e-07	532	AT1G01960|AT1G02010|AT1G02130|AT1G02280|AT1G02690|AT1G02890|AT1G03545|AT1G03950|AT1G04760|AT1G05810|AT1G06400|AT1G06950|AT1G07050|AT1G07140|AT1G07410|AT1G07510|AT1G08270|AT1G08400|AT1G08560|AT1G09330|AT1G09630|AT1G10390|AT1G10580|AT1G10630|AT1G11890|AT1G12360|AT1G12470|AT1G12930|AT1G13120|AT1G13160|AT1G13900|AT1G13980|AT1G14010|AT1G14850|AT1G15880|AT1G16240|AT1G16540|AT1G16680|AT1G16920|AT1G17730…	835	AT1G02690|AT1G08560|AT1G23935|AT1G33475|AT2G05630|AT2G46310|AT3G04770|AT3G24840|AT3G61630|AT4G11140|AT4G27950|AT4G34580|AT4G35730|AT5G44560	14	AT1G03950|AT1G21680|AT1G67650|AT1G75370|AT2G15310|AT2G16380|AT3G23080|AT3G60540|AT5G27280|AT5G47040|AT5G52990|AT5G60860	12	http://amigo.geneontology.org/cgi-bin/amigo/term_details?term=GO:0042886	yes
negative regulation of gene expression	GO:0010629	1.3e-09	1.50992e-07	331	AT1G01040|AT1G02080|AT1G03140|AT1G03360|AT1G04020|AT1G04463|AT1G05380|AT1G05420|AT1G05460|AT1G05910|AT1G06450|AT1G08060|AT1G08830|AT1G08880|AT1G09060|AT1G09570|AT1G09700|AT1G10170|AT1G10450|AT1G11100|AT1G11580|AT1G11950|AT1G13260|AT1G13790|AT1G14790|AT1G15215|AT1G15750|AT1G15910|AT1G15920|AT1G17760|AT1G18070|AT1G19100|AT1G19120|AT1G22730|AT1G24190|AT1G25260|AT1G26110|AT1G27730|AT1G27750|AT1G28260…	496	AT1G03360|AT1G11100|AT1G25260|AT1G61470|AT1G62990|AT2G36026|AT2G36490|AT2G42870|AT3G07050|AT3G19360|AT3G21150|AT3G46020|AT3G52550|AT3G56400|AT4G04450|AT4G36990|AT5G06250|AT5G18750|AT5G58610	19	AT1G04463|AT1G11580|AT1G29600|AT2G19930|AT2G32550|AT2G33550|AT2G46790|AT3G48390|AT4G04835|AT4G08590|AT4G16780|AT4G36280|AT5G43170|AT5G47370	14	http://amigo.geneontology.org/cgi-bin/amigo/term_details?term=GO:0010629	yes
RNA splicing	GO:0008380	1.6e-09	1.82839e-07	239	AT1G02840|AT1G03140|AT1G03910|AT1G04080|AT1G04510|AT1G06220|AT1G06960|AT1G07170|AT1G07350|AT1G07360|AT1G09760|AT1G09770|AT1G10320|AT1G10580|AT1G11100|AT1G13190|AT1G13350|AT1G13690|AT1G14650|AT1G16610|AT1G17070|AT1G17640|AT1G20580|AT1G20960|AT1G24706|AT1G26370|AT1G27650|AT1G27750|AT1G27900|AT1G28060|AT1G32490|AT1G33470|AT1G43190|AT1G44910|AT1G45233|AT1G50410|AT1G51380|AT1G51510|AT1G51965|AT1G54590…	345	AT1G11100|AT1G65700|AT1G78930|AT3G07590	4	AT4G18930	1	http://amigo.geneontology.org/cgi-bin/amigo/term_details?term=GO:0008380	yes
rRNA metabolic process	GO:0016072	2.1e-09	2.36167e-07	169	AT1G01040|AT1G03360|AT1G03530|AT1G04230|AT1G07840|AT1G08360|AT1G08410|AT1G09340|AT1G10490|AT1G12650|AT1G15420|AT1G16800|AT1G17680|AT1G17690|AT1G23280|AT1G25260|AT1G27470|AT1G31660|AT1G31760|AT1G31817|AT1G31970|AT1G45110|AT1G48830|AT1G48920|AT1G50000|AT1G50030|AT1G51380|AT1G54770|AT1G55140|AT1G55150|AT1G56110|AT1G60230|AT1G63780|AT1G67120|AT1G72370|AT1G73490|AT1G74970|AT1G76050|AT1G77680|AT1G80750…	233	AT1G03360|AT1G03530|AT1G25260|AT1G27470|AT1G31660|AT1G31760|AT1G56110|AT2G02955|AT2G40360|AT2G43650|AT2G47990|AT3G04770|AT3G05060|AT3G12860|AT3G22660|AT3G49410|AT3G57150|AT4G25630|AT4G28450|AT5G08180|AT5G14050|AT5G14520|AT5G57120|AT5G57280|AT5G63420	25	AT3G09160|AT3G18610	2	http://amigo.geneontology.org/cgi-bin/amigo/term_details?term=GO:0016072	yes
organelle assembly	GO:0070925	2.2e-09	2.43547e-07	128	AT1G01370|AT1G02080|AT1G03060|AT1G04140|AT1G04270|AT1G14320|AT1G20110|AT1G20570|AT1G25260|AT1G26110|AT1G26910|AT1G30960|AT1G31817|AT1G32990|AT1G34220|AT1G42440|AT1G49300|AT1G50710|AT1G54170|AT1G54210|AT1G61580|AT1G66580|AT1G67120|AT1G72370|AT1G72960|AT1G74050|AT1G74120|AT1G78260|AT1G78930|AT1G79090|AT1G80260|AT2G03050|AT2G04390|AT2G05220|AT2G07696|AT2G18876|AT2G21710|AT2G31260|AT2G32980|AT2G36000…	169	AT1G25260|AT1G30960|AT1G78930|AT2G42740|AT3G04770|AT3G46020|AT4G05190|AT4G15830|AT4G21270|AT4G21820|AT5G61770	11	.	0	http://amigo.geneontology.org/cgi-bin/amigo/term_details?term=GO:0070925	yes
RNA modification	GO:0009451	3e-09	3.27e-07	129	AT1G01760|AT1G03110|AT1G03530|AT1G05350|AT1G05750|AT1G06140|AT1G06560|AT1G09800|AT1G10490|AT1G11290|AT1G11430|AT1G13870|AT1G15510|AT1G16445|AT1G20410|AT1G30545|AT1G31600|AT1G32580|AT1G34150|AT1G45110|AT1G47580|AT1G48175|AT1G48570|AT1G50000|AT1G51310|AT1G53800|AT1G55040|AT1G56110|AT1G59710|AT1G59720|AT1G60230|AT1G62260|AT1G64310|AT1G68720|AT1G74230|AT1G74600|AT1G76050|AT1G76120|AT1G76170|AT1G78010…	171	AT1G03530|AT1G56110|AT3G05060|AT3G12860|AT3G57150|AT4G25630|AT4G40000|AT5G08180|AT5G44780	9	AT3G63110	1	http://amigo.geneontology.org/cgi-bin/amigo/term_details?term=GO:0009451	yes
DNA repair	GO:0006281	4e-09	4.29394e-07	256	AT1G01880|AT1G02670|AT1G03080|AT1G03190|AT1G04020|AT1G04510|AT1G05120|AT1G05180|AT1G07370|AT1G07745|AT1G08130|AT1G08260|AT1G08600|AT1G08840|AT1G09770|AT1G09815|AT1G10520|AT1G10930|AT1G11800|AT1G12370|AT1G14400|AT1G14410|AT1G14750|AT1G15940|AT1G15970|AT1G16190|AT1G16800|AT1G16890|AT1G16970|AT1G18090|AT1G18340|AT1G18450|AT1G19025|AT1G19100|AT1G20720|AT1G21710|AT1G23260|AT1G24290|AT1G27752|AT1G27840…	375	AT1G01880|AT1G12370|AT1G18090|AT2G26270|AT2G36490|AT2G40550|AT3G15620|AT3G22880|AT3G25880|AT3G48900|AT4G29170|AT5G07810|AT5G18070	13	AT4G36280	1	http://amigo.geneontology.org/cgi-bin/amigo/term_details?term=GO:0006281	yes
macromolecule methylation	GO:0043414	5.6e-09	5.92179e-07	129	AT1G01920|AT1G02100|AT1G03110|AT1G04020|AT1G04870|AT1G05380|AT1G05830|AT1G06560|AT1G08125|AT1G13790|AT1G13870|AT1G14030|AT1G15215|AT1G15910|AT1G16445|AT1G18070|AT1G19100|AT1G24610|AT1G30545|AT1G31600|AT1G32130|AT1G45110|AT1G50000|AT1G54440|AT1G57820|AT1G60230|AT1G62830|AT1G68670|AT1G69770|AT1G76710|AT1G77300|AT1G79730|AT1G80790|AT2G16390|AT2G16485|AT2G19870|AT2G21070|AT2G22400|AT2G22740|AT2G23380…	172	AT1G04870|AT2G36490|AT4G25630|AT4G40000|AT5G06550|AT5G17240|AT5G24330|AT5G49560|AT5G58610|AT5G64150	10	AT4G08590	1	http://amigo.geneontology.org/cgi-bin/amigo/term_details?term=GO:0043414	yes
rRNA processing	GO:0006364	6.1e-09	6.35566e-07	157	AT1G03360|AT1G03530|AT1G04230|AT1G07840|AT1G08360|AT1G08410|AT1G09340|AT1G10490|AT1G12650|AT1G15420|AT1G16800|AT1G17690|AT1G23280|AT1G25260|AT1G27470|AT1G31660|AT1G31817|AT1G31970|AT1G45110|AT1G48830|AT1G48920|AT1G50000|AT1G50030|AT1G51380|AT1G54770|AT1G55140|AT1G55150|AT1G56110|AT1G60230|AT1G63780|AT1G67120|AT1G72370|AT1G73490|AT1G74970|AT1G76050|AT1G77680|AT1G80750|AT1G80770|AT2G01250|AT2G09990…	216	AT1G03360|AT1G03530|AT1G25260|AT1G27470|AT1G31660|AT1G56110|AT2G40360|AT2G43650|AT2G47990|AT3G04770|AT3G05060|AT3G12860|AT3G22660|AT3G57150|AT4G25630|AT4G28450|AT5G08180|AT5G14050|AT5G14520|AT5G57120|AT5G57280|AT5G63420	22	AT3G09160|AT3G18610	2	http://amigo.geneontology.org/cgi-bin/amigo/term_details?term=GO:0006364	yes
organelle fission	GO:0048285	7e-09	7.18768e-07	160	AT1G01370|AT1G01690|AT1G01710|AT1G01820|AT1G04030|AT1G04750|AT1G05180|AT1G06660|AT1G07745|AT1G09020|AT1G10290|AT1G13330|AT1G14750|AT1G14830|AT1G15940|AT1G20570|AT1G20830|AT1G21380|AT1G25580|AT1G29400|AT1G35530|AT1G47750|AT1G49910|AT1G50490|AT1G53490|AT1G59610|AT1G60505|AT1G60525|AT1G60545|AT1G64625|AT1G65010|AT1G69390|AT1G69400|AT1G75010|AT1G77390|AT1G77600|AT1G77720|AT1G80260|AT1G80810|AT2G01440…	221	AT1G01690|AT1G06660|AT1G50490|AT1G77390|AT2G30820|AT2G33560|AT2G44580|AT3G02930|AT3G21700|AT3G22880|AT3G23890|AT3G25880|AT3G25980|AT3G27730|AT3G47460|AT4G21270|AT4G21820|AT4G29170|AT4G32200|AT5G51600|AT5G56580	21	AT2G42890	1	http://amigo.geneontology.org/cgi-bin/amigo/term_details?term=GO:0048285	yes
organic substance metabolic process	GO:0071704	7.2e-09	7.28743e-07	5264	AT1G01010|AT1G01020|AT1G01040|AT1G01060|AT1G01080|AT1G01090|AT1G01100|AT1G01160|AT1G01210|AT1G01220|AT1G01230|AT1G01260|AT1G01300|AT1G01360|AT1G01390|AT1G01420|AT1G01448|AT1G01520|AT1G01540|AT1G01600|AT1G01610|AT1G01650|AT1G01690|AT1G01710|AT1G01760|AT1G01880|AT1G01900|AT1G01920|AT1G01930|AT1G02050|AT1G02065|AT1G02080|AT1G02100|AT1G02145|AT1G02205|AT1G02360|AT1G02390|AT1G02400|AT1G02460|AT1G02500…	9496	AT1G01060|AT1G01520|AT1G01600|AT1G01690|AT1G01880|AT1G01900|AT1G02065|AT1G02205|AT1G02730|AT1G02800|AT1G02850|AT1G03360|AT1G03530|AT1G03780|AT1G04635|AT1G04870|AT1G04920|AT1G05680|AT1G06000|AT1G06180|AT1G06360|AT1G06550|AT1G06660|AT1G08070|AT1G08630|AT1G08980|AT1G09420|AT1G09450|AT1G10230|AT1G10522|AT1G10640|AT1G11100|AT1G11730|AT1G12370|AT1G12570|AT1G13270|AT1G14440|AT1G15570|AT1G16640|AT1G17170…	401	AT1G01390|AT1G01420|AT1G02360|AT1G02400|AT1G02610|AT1G03310|AT1G04250|AT1G04463|AT1G04880|AT1G05690|AT1G07300|AT1G11580|AT1G12880|AT1G16410|AT1G19310|AT1G21270|AT1G21910|AT1G22070|AT1G22360|AT1G23030|AT1G23200|AT1G23390|AT1G24793|AT1G26208|AT1G28660|AT1G29280|AT1G29600|AT1G29660|AT1G31950|AT1G32170|AT1G35190|AT1G43670|AT1G44350|AT1G48260|AT1G48600|AT1G49160|AT1G52880|AT1G56430|AT1G61820|AT1G62290…	233	http://amigo.geneontology.org/cgi-bin/amigo/term_details?term=GO:0071704	yes
ribosomal large subunit biogenesis	GO:0042273	1.3e-08	1.29725e-06	67	AT1G07070|AT1G08360|AT1G13160|AT1G14320|AT1G23280|AT1G25260|AT1G26910|AT1G29320|AT1G32990|AT1G41880|AT1G61580|AT1G66580|AT1G67120|AT1G71840|AT1G74050|AT1G74270|AT1G80750|AT1G80770|AT2G01250|AT2G20450|AT2G24500|AT2G27530|AT2G34260|AT2G36620|AT2G39390|AT2G39460|AT2G40360|AT2G42740|AT2G44120|AT2G44860|AT2G47610|AT3G09500|AT3G22660|AT3G23620|AT3G25520|AT3G49910|AT3G53020|AT3G55170|AT3G55280|AT3G55510…	80	AT1G25260|AT2G34260|AT2G40360|AT2G42740|AT3G22660|AT3G55510|AT5G08180|AT5G14520|AT5G61770	9	.	0	http://amigo.geneontology.org/cgi-bin/amigo/term_details?term=GO:0042273	yes
regulation of cell cycle	GO:0051726	2.3e-08	2.26326e-06	151	AT1G01760|AT1G02970|AT1G03780|AT1G04020|AT1G06230|AT1G07370|AT1G08840|AT1G15570|AT1G18040|AT1G19025|AT1G19880|AT1G20330|AT1G20720|AT1G20930|AT1G21380|AT1G22920|AT1G25580|AT1G27630|AT1G29400|AT1G29785|AT1G47570|AT1G49910|AT1G50490|AT1G58025|AT1G65470|AT1G66740|AT1G66750|AT1G67180|AT1G69390|AT1G69400|AT1G71230|AT1G73690|AT1G76540|AT1G77390|AT1G77620|AT1G77720|AT1G78770|AT1G80210|AT1G80770|AT2G01905…	209	AT1G03780|AT1G15570|AT1G20930|AT1G50490|AT1G76540|AT1G77390|AT2G25880|AT2G26270|AT2G33560|AT2G38620|AT3G21700|AT3G23890|AT3G25980|AT4G03270|AT4G21820|AT4G22860|AT4G32200|AT5G15510|AT5G24330	19	AT2G42890|AT2G44740|AT3G48390	3	http://amigo.geneontology.org/cgi-bin/amigo/term_details?term=GO:0051726	yes
organic cyclic compound metabolic process	GO:1901360	2.6e-08	2.52342e-06	2808	AT1G01010|AT1G01020|AT1G01040|AT1G01060|AT1G01080|AT1G01090|AT1G01160|AT1G01210|AT1G01220|AT1G01260|AT1G01448|AT1G01520|AT1G01690|AT1G01760|AT1G01880|AT1G01920|AT1G02065|AT1G02080|AT1G02670|AT1G02680|AT1G02740|AT1G02840|AT1G02880|AT1G03030|AT1G03055|AT1G03080|AT1G03110|AT1G03140|AT1G03160|AT1G03190|AT1G03280|AT1G03360|AT1G03475|AT1G03530|AT1G03630|AT1G03760|AT1G03800|AT1G03910|AT1G04010|AT1G04020…	4940	AT1G01060|AT1G01520|AT1G01690|AT1G01880|AT1G02065|AT1G03360|AT1G03530|AT1G04635|AT1G04870|AT1G05680|AT1G06180|AT1G06660|AT1G08070|AT1G08980|AT1G09420|AT1G11100|AT1G12370|AT1G14440|AT1G15570|AT1G16640|AT1G17170|AT1G17460|AT1G18090|AT1G19050|AT1G22170|AT1G25260|AT1G26665|AT1G27470|AT1G29940|AT1G30110|AT1G30820|AT1G31010|AT1G31660|AT1G31760|AT1G32640|AT1G33420|AT1G44830|AT1G47500|AT1G50420|AT1G52160…	226	AT1G04250|AT1G04463|AT1G04880|AT1G05690|AT1G12880|AT1G16410|AT1G21910|AT1G22070|AT1G29280|AT1G29600|AT1G35190|AT1G52880|AT1G56430|AT1G61820|AT1G69540|AT1G69570|AT1G70820|AT1G71030|AT1G75390|AT1G75540|AT1G77920|AT1G78680|AT1G78990|AT1G80440|AT2G18328|AT2G22330|AT2G22430|AT2G22770|AT2G23600|AT2G23620|AT2G31730|AT2G32550|AT2G33550|AT2G34010|AT2G39800|AT2G40400|AT2G42380|AT2G44490|AT2G46790|AT3G01470…	96	http://amigo.geneontology.org/cgi-bin/amigo/term_details?term=GO:1901360	yes
[truncated: 436 more rows]
