# Supplementary material for: Similarities and Differences of Photosynthesis Establishment Related mRNAs and Novel lncRNAs in Early Seedlings (Coleoptile/Cotyledon vs. True Leaf) of Rice and Arabidopsis
Source: Front Genet. 2020 Sep 8;11:565006. doi: 10.3389/fgene.2020.565006 (PMC7506105; doi:10.3389/fgene.2020.565006)
Supplement: TABLE S7 — Trans and cis target photosynthetic genes of novel lncRNAs in rice and Arabidopsis. [file Table_7.XLSX]

## Sheet: 新建 XLS 工作表
TABLE S7 Trans and cis target photosynthetic genes of novel lncRNAs in rice and Arabidopsis
transTarget				transTarget
Gene symbol	mRNA ID	lncRNA ID	Correlation	Gene symbol	mRNA ID	lncRNA ID	Correlation
PsaH	OS05G0560000	MSTRG.14008	-0.9048	PsaA	ATCG00350	MSTRG.21010	0.9
	OS05G0560000	MSTRG.17946	0.9048	PsaD-1	AT1G03130	MSTRG.9768	-0.9167
	OS05G0560000	MSTRG.22908	0.9222	PsaD-2	AT4G02770	MSTRG.2950	0.94
	OS05G0560000	MSTRG.23373	-0.9286	PsaE-2	AT2G20260	MSTRG.14862	0.9121
	OS05G0560000	MSTRG.39014	-0.9286		AT2G20260	MSTRG.5305	-0.9167
	OS05G0560000	MSTRG.39581	0.9286	PsaF	AT1G31330	MSTRG.2950	0.9052
	OS05G0560000	MSTRG.42139	0.9048		AT1G31330	MSTRG.9768	-0.9
	OS05G0560000	MSTRG.53080	0.9286	LHca5	AT1G45474	MSTRG.18425	0.9
	OS05G0560000	MSTRG.64046	-0.9515	LHcb1.2	AT1G29910	MSTRG.2950	0.9052
PasO	OS04G0414700	MSTRG.14008	-0.9524	LHcb1.3	AT1G29930	MSTRG.5305	-0.9667
	OS04G0414700	MSTRG.23338	-0.9048	LHcb1.4	AT2G34430	MSTRG.13562	0.9574
	OS04G0414700	MSTRG.59373	-0.9048	LHcb4.1	AT5G01530	MSTRG.20518	-0.9333
	OS04G0414700	MSTRG.61881	-0.9524	LHcb4.3	AT2G40100	MSTRG.11112	-0.9
	OS04G0414700	MSTRG.64046	-0.9027		AT2G40100	MSTRG.11791	-0.9
	OS04G0414700	MSTRG.64046	-0.9027		AT2G40100	MSTRG.18762	-0.9323
PsbA-like	OS04G0473150	MSTRG.17946	0.9762	LHcb5	AT4G10340	MSTRG.5305	-0.9333
	OS04G0473150	MSTRG.22908	0.9222		AT4G10340	MSTRG.14862	0.9372
	OS04G0473150	MSTRG.23373	-0.9286		AT4G10340	MSTRG.18425	0.9167
	OS04G0473150	MSTRG.31676	0.9286	ATPF1G	AT1G15700	MSTRG.5305	-0.9
	OS04G0473150	MSTRG.41828	-0.9048		AT1G15700	MSTRG.5715	-0.9667
	OS04G0473150	MSTRG.63275	0.9222		AT1G15700	MSTRG.8650	0.9333
	OS04G0473150	MSTRG.64046	-0.9515		AT1G15700	MSTRG.14862	0.954
PsbW	OS01G0773700	MSTRG.10361	-0.9341	ATPase subunit gamma	AT1G15700	MSTRG.14862	0.954
	OS01G0773700	MSTRG.12138	-0.9132		AT1G15700	MSTRG.5305	-0.9
	OS01G0773700	MSTRG.14008	-0.9286		AT1G15700	MSTRG.5715	-0.9667
	OS01G0773700	MSTRG.15271	-0.9286		AT1G15700	MSTRG.8650	0.9333
	OS01G0773700	MSTRG.39581	0.9048	AtpF	ATCG00130	MSTRG.14506	-0.9167
	OS01G0773700	MSTRG.61881	-0.9762	PsbO-2	AT3G50820	MSTRG.14833	-0.954
	OS01G0773700	MSTRG.64046	-0.9027		AT3G50820	MSTRG.3881	-0.9
Psb27	OS03G0333400	MSTRG.10361	-0.9222	PsbP-2	AT2G30790	MSTRG.14959	-0.9167
	OS03G0333400	MSTRG.12138	-0.9386		AT2G30790	MSTRG.2677	-0.9
	OS03G0333400	MSTRG.22908	0.9341		AT2G30790	MSTRG.8853	0.95
	OS03G0333400	MSTRG.31676	0.9524	PsbQ-2	AT4G05180	MSTRG.21706	0.9
	OS03G0333400	MSTRG.59373	-0.9286	PsbR	AT1G79040	MSTRG.18425	0.9333
	OS03G0333400	MSTRG.64046	-0.9515	Psb28	AT4G28660	MSTRG.18762	-0.9154
Psb28	OS01G0938100	MSTRG.10361	-0.9222		AT4G28660	MSTRG.9768	0.95
	OS01G0938100	MSTRG.12138	-0.9386		AT4G28660	MSTRG.24180	0.9333
	OS01G0938100	MSTRG.15271	-0.9048	PetE	AT1G76100	MSTRG.18425	0.9667
	OS01G0938100	MSTRG.22908	0.9581		AT1G10960	MSTRG.11112	-0.9167
	OS01G0938100	MSTRG.31676	0.9286	PetF	AT1G10960	MSTRG.11112	-0.9167
	OS01G0938100	MSTRG.39581	0.9286		AT1G10960	MSTRG.11791	-0.9167
	OS01G0938100	MSTRG.61881	-0.9286	PetH	AT1G20020	MSTRG.14862	0.9121
	OS01G0938100	MSTRG.64046	-0.9515		AT1G20020	MSTRG.18425	0.9
LHca2	OS09G0439500	MSTRG.15394	0.9048	PetJ	AT5G45040	MSTRG.18425	0.9
	OS09G0439500	MSTRG.16293	0.9762		AT5G45040	MSTRG.5305	-0.9333
	OS09G0439500	MSTRG.16637	-0.9102	PetD	ATCG00730	MSTRG.21358	0.9289
	OS09G0439500	MSTRG.21924	-0.9048	PetC	AT4G03280	MSTRG.18762	-0.9154
	OS09G0439500	MSTRG.26947	0.9524		AT4G03280	MSTRG.24180	0.9
	OS09G0439500	MSTRG.40455	0.9286		AT4G03280	MSTRG.9768	0.9
	OS09G0439500	MSTRG.44170	0.9341
	OS09G0439500	MSTRG.51596	0.9286	CisTarget
LHca5	OS02G0764500	MSTRG.10361	0.9222	Gene symbol	mRNA ID	lncRNA ID	distance
	OS02G0764500	MSTRG.14008	-0.9524	LHcb4.2	AT3G08940	MSTRG.12572	11056
	OS02G0764500	MSTRG.15271	-0.9524	PsbY	AT1G67740	MSTRG.5715	14816
	OS02G0764500	MSTRG.59396	0.9222
	OS02G0764500	MSTRG.61881	-0.9524
LHcb1	OS06G0484450	MSTRG.11886	0.9524
	OS06G0484450	MSTRG.18701	-0.9048
	OS06G0484450	MSTRG.23338	-0.9048
LHcb2	OS03G0592500	MSTRG.39014	-0.9048
	OS03G0592500	MSTRG.39581	0.9524
	OS03G0592500	MSTRG.64046	-0.9515
	OS03G0592500	MSTRG.22908	0.9701
LHcb4	OS07G0558400	MSTRG.22908	0.9461
	OS07G0558400	MSTRG.23373	-0.9286
	OS07G0558400	MSTRG.31676	0.9286
	OS07G0558400	MSTRG.39014	-0.9286
	OS07G0558400	MSTRG.39581	1
	OS07G0558400	MSTRG.61881	-0.9286
	OS07G0558400	MSTRG.64046	-0.9515
LHcb5	OS11G0242800	MSTRG.14008	-0.9286
	OS11G0242800	MSTRG.17946	0.9286
	OS11G0242800	MSTRG.21050	-0.9132
	OS11G0242800	MSTRG.23373	-0.9524
	OS11G0242800	MSTRG.39014	-0.9762
	OS11G0242800	MSTRG.39581	0.9524
	OS11G0242800	MSTRG.41828	-0.9286
	OS11G0242800	MSTRG.42139	0.9524
	OS11G0242800	MSTRG.59396	0.9102
	OS11G0242800	MSTRG.64046	-0.9271
LHcb6	OS04G0457000	MSTRG.12138	-0.9132
	OS04G0457000	MSTRG.22908	0.9222
	OS04G0457000	MSTRG.23373	-0.9524
	OS04G0457000	MSTRG.39014	-0.9048
	OS04G0457000	MSTRG.39581	0.9524
	OS04G0457000	MSTRG.53080	0.9048
	OS04G0457000	MSTRG.64046	-0.9759
ATPF1B	OS10G0355800	MSTRG.10361	-0.9341
	OS10G0355800	MSTRG.17946	0.9524
	OS10G0355800	MSTRG.59373	-0.9048
	OS10G0355800	MSTRG.64046	-0.9027
ATPF1G	OS07G0513000	MSTRG.14008	-0.9286
	OS07G0513000	MSTRG.17946	0.9286
	OS07G0513000	MSTRG.21050	-0.9132
	OS07G0513000	MSTRG.23373	-0.9524
	OS07G0513000	MSTRG.39014	-0.9762
	OS07G0513000	MSTRG.39581	0.9524
	OS07G0513000	MSTRG.41828	-0.9286
	OS07G0513000	MSTRG.42139	0.9524
	OS07G0513000	MSTRG.59396	0.9102
	OS07G0513000	MSTRG.64046	-0.9271
PetF	OS04G0412200	MSTRG.10486	-0.9386
	OS04G0412200	MSTRG.15394	0.9286
	OS04G0412200	MSTRG.16637	-0.9102
	OS04G0412200	MSTRG.21924	-0.9286
	OS04G0412200	MSTRG.26947	0.9286
	OS04G0412200	MSTRG.35833	0.9286
	OS04G0412200	MSTRG.40455	0.9048
	OS04G0412200	MSTRG.51596	0.9524
	OS04G0412200	MSTRG.61931	0.9048
PetH	OS02G0103800	MSTRG.14008	-0.9286
	OS02G0103800	MSTRG.17946	0.9286
	OS02G0103800	MSTRG.21050	-0.9132
	OS02G0103800	MSTRG.23373	-0.9524
	OS02G0103800	MSTRG.39014	-0.9762
	OS02G0103800	MSTRG.39581	0.9524
	OS02G0103800	MSTRG.41828	-0.9286
	OS02G0103800	MSTRG.42139	0.9524
	OS02G0103800	MSTRG.59396	0.9102
	OS02G0103800	MSTRG.64046	-0.9271
PetC	OS07G0556200	MSTRG.11497	-0.9132
	OS07G0556200	MSTRG.14008	-0.9286
	OS07G0556200	MSTRG.23373	-0.9524
	OS07G0556200	MSTRG.39014	-0.9048
	OS07G0556200	MSTRG.39581	0.9524
	OS07G0556200	MSTRG.59373	-0.9048
	OS07G0556200	MSTRG.59753	0.9286
	OS07G0556200	MSTRG.61881	-0.9524
	OS07G0556200	MSTRG.64046	-0.9271
