# Supplementary material for: Similarities and Differences of Photosynthesis Establishment Related mRNAs and Novel lncRNAs in Early Seedlings (Coleoptile/Cotyledon vs. True Leaf) of Rice and Arabidopsis
Source: Front Genet. 2020 Sep 8;11:565006. doi: 10.3389/fgene.2020.565006 (PMC7506105; doi:10.3389/fgene.2020.565006)
Supplement: TABLE S9 — The relationships between qRT-PCR analysis for validation of RNA seq data analysis in rice and Arabidopsis. [file Table_9.XLSX]

## Sheet: Sheet1
TABLE S9 The relationships between qRT-PCR analysis for validation of RNA seq data analysis in rice and Arabidopsis.
gene	FPKM ratio by RNA-Seq	ratio by qRT-PCR	Log2 (FPKM ratio by RNA-Seq)	Log2 (ratio by qRT-PCR)	gene	FPKM ratio by RNA-Seq	ratio by qRT-PCR	Log2 (FPKM ratio by RNA-Seq)	Log2 (ratio by qRT-PCR)
OsPSB28-cpt	1.00134	0.931074	0.00193774	-0.103031	AtPSB28-cot	0.906057	1.00653	-0.142327	0.00939594
OsPSB28-icl	2.06555	0.578196	1.04652	-0.790369	AtPSB28-ftl	1.08409	0.858943	0.116488	-0.219366
OsPSB28-fcl	3.9418	4.95896	1.97885	2.31004	AtPSB28-stl	0.745101	0.827677	-0.424492	-0.27286
MSTRG.31676-cpt	1.07981	0.916689	0.110776	-0.125496	MSTRG.18762-cot	0.583859	0.820914	-0.776309	-0.284696
MSTRG.31676-icl	97.9773	5.64258	6.61438	2.49635	MSTRG.18762-ftl	0.052547	0.051699	-4.25025	-4.27372
MSTRG.31676-fcl	75.4192	34.8372	6.23686	5.12255	MSTRG.18762-stl	1.37514	1.79578	0.459576	0.844608
OsLHCB1-cpt	1.02602	1.10904	0.0370654	0.149307	AtLHCB1.3-cot	0.981863	0.94277	-0.0264063	-0.0850216
OsLHCB1-icl	24.4691	4.111	4.61289	2.03949	AtLHCB1.3-ftl	1.30162	0.848719	0.380306	-0.23664
OsLHCB1-fcl	24.5578	19.3462	4.61811	4.27397	AtLHCB1.3-stl	1.73376	1.65178	0.793903	0.72402
MSTRG.10486-cpt	0.775734	0.781005	-0.366365	-0.356596	MSTRG.5305-cot	0.72273	0.96323	-0.468471	-0.0540479
MSTRG.10486-icl	0.0168123	0.0881279	-5.89434	-3.50426	MSTRG.5305-ftl	0.39556	0.191009	-1.33803	-2.38829
MSTRG.10486-fcl	0.0336245	0.160975	-4.89434	-2.63509	MSTRG.5305-stl	0.137513	0.236265	-2.86236	-2.08152
OsLHCA5-cpt	0.982887	0.938622	-0.0249028	-0.0913841	AtLHCA5-cot	0.957643	0.946672	-0.0624401	-0.0790641
OsLHCA5-icl	9.12637	2.6314	3.19004	1.39583	AtLHCA5-ftl	1.26921	0.866383	0.343927	-0.206924
OsLHCA5-fcl	29.2715	22.6976	4.87143	4.50447	AtLHCA5-stl	1.2847	1.23553	0.361429	0.305135
MSTRG.14008-cpt	0.743514	0.837893	-0.427568	-0.255162	MSTRG.18425-cot	0.49767	0.910284	-1.00674	-0.135611
MSTRG.14008-icl	0.0422254	0.0744507	-4.56575	-3.74757	MSTRG.18425-ftl	7.21143	5.79952	2.85028	2.53593
MSTRG.14008-fcl	0.178415	0.0587833	-2.48669	-4.08845	MSTRG.18425-stl	9.94408	6.15193	3.31384	2.62104
OsPSBB-cpt	0.975081	0.978015	-0.0364054	-0.032072	AtPSBBcot	0.863769	0.797111	-0.211283	-0.327148
OsPSBB-icl	7.37848	6.77585	2.88332	2.7604	AtPSBB-ftl	0.849087	0.611096	-0.236015	-0.710528
OsPSBB-fcl	9.27938	13.5925	3.21403	3.76474	AtPSBB-stl	0.881304	0.804742	-0.182289	-0.313402
OsPSBO-cpt	1.03153	0.924457	0.0447905	-0.113322	AtPSBOcot	0.99506	0.936055	-0.00714436	-0.0953353
OsPSBO-icl	5.92125	1.83187	2.5659	0.873321	AtPSBO-ftl	0.983727	0.700487	-0.0236698	-0.51357
OsPSBO-fcl	12.778	11.7331	3.67559	3.55251	AtPSBO-stl	1.21054	1.11105	0.27565	0.151924
OsPSBQ-cpt	0.987587	0.876845	-0.0180208	-0.189606	AtPSBQcot	0.950753	0.955961	-0.0728575	-0.0649758
OsPSBQ-icl	2.90526	0.726705	1.53867	-0.460557	AtPSBQ-ftl	1.11742	0.893478	0.160173	-0.162496
OsPSBQ-fcl	4.79921	5.02017	2.2628	2.32774	AtPSBQ-stl	0.93054	1.03243	-0.10386	0.0460492
OsPSAD-cpt	1.05896	1.54354	0.082642	0.626243	AtPSAD-cot	0.959041	0.922952	-0.0603353	-0.115673
OsPSAD-icl	4.40178	0.967372	2.13809	-0.0478568	AtPSAD-ftl	0.932311	0.65357	-0.101117	-0.613586
OsPSAD-fcl	9.20764	14.4805	3.20283	3.85604	AtPSAD-stl	1.07082	0.980569	0.0987172	-0.0283088
OsPSAF-cpt	0.992063	0.9031	-0.0114961	-0.147043	AtPSAF-cot	0.976837	0.893812	-0.0338107	-0.161957
OsPSAF-icl	4.58466	1.05317	2.19681	0.0747437	AtPSAF-ftl	0.887746	0.688886	-0.171782	-0.537663
OsPSAF-fcl	4.44938	3.55199	2.1536	1.82863	AtPSAF-stl	1.44039	1.47091	0.526457	0.556713
OsBAMY2-cpt	0.917252	0.990178	-0.12461	-0.0142406	AtAMY2-cot	0.745758	0.942987	-0.42322	-0.0846908
OsBAMY2-icl	0.849964	0.525702	-0.234527	-0.927683	AtAMY2-ftl	0.217112	0.186268	-2.20349	-2.42455
OsBAMY2-fcl	2.04766	2.07039	1.03398	1.0499	AtAMY2-stl	0.1504	0.235546	-2.73312	-2.08592
OsBAMY1-cpt	1.01029	1.0768	0.0147707	0.106745	AtAMY1-cot	0.855466	0.941198	-0.225218	-0.0874292
OsBAMY1-icl	0.387253	0.277687	-1.36865	-1.84847	AtAMY1-ftl	1.57782	1.0901	0.657932	0.124454
OsBAMY1-fcl	0.814559	1.08735	-0.295909	0.12081	AtAMY1-stl	0.77374	0.78711	-0.37008	-0.345363
OsBGLU8-cpt	0.887847	0.842013	-0.171617	-0.248086	AtBGLU8-cot	0.926767	0.792199	-0.109721	-0.336066
OsBGLU8-icl	4.40748	1.81593	2.13995	0.860707	AtBGLU8-ftl	0.586692	0.369005	-0.769325	-1.43829
OsBGLU8-fcl	2.09136	1.57578	1.06444	0.656066	AtBGLU8-stl	2.30598	2.30386	1.20538	1.20405
OsBGLU11-cpt	1.145	1.02188	0.195351	0.0312302	AtBGLU11-cot	0.903364	0.862406	-0.14662	-0.213561
OsBGLU11-icl	0.506379	0.1706	-0.981712	-2.55131	AtBGLU11-ftl	3.6402	2.22162	1.86402	1.15161
OsBGLU11-fcl	0.317828	0.331043	-1.65368	-1.59491	AtBGLU11-stl	0.343186	0.49063	-1.54294	-1.02729
OsBGLU25-cpt	1.08615	1.02086	0.119224	0.0297916	AtBGLU23-cot	0.851533	0.936215	-0.231866	-0.0950877
OsBGLU25-icl	0.135318	0.119437	-2.88557	-3.06568	AtBGLU23-ftl	0.222751	0.133813	-2.1665	-2.90171
OsBGLU25-fcl	0.139192	0.0848181	-2.84486	-3.55948	AtBGLU23-stl	0.0513377	0.0552038	-4.28384	-4.17909
OsBGLU26-cpt	0.882654	0.72075	-0.180079	-0.472429	AtBGLU26-cot	0.952002	0.89803	-0.0709632	-0.155164
OsBGLU26-icl	0.197027	0.0912486	-2.34353	-3.45405	AtBGLU26-ftl	0.627627	0.345772	-0.672021	-1.53211
OsBGLU26-fcl	0.127665	0.1352	-2.96957	-2.88684	AtBGLU26-stl	1.69864	1.51291	0.764382	0.597324
