# Supplementary material for: Similarities and Differences of Photosynthesis Establishment Related mRNAs and Novel lncRNAs in Early Seedlings (Coleoptile/Cotyledon vs. True Leaf) of Rice and Arabidopsis
Source: Front Genet. 2020 Sep 8;11:565006. doi: 10.3389/fgene.2020.565006 (PMC7506105; doi:10.3389/fgene.2020.565006)
Supplement: TABLE S10 — Summary of described PSII assembly factors in all samples in rice and Arabidopsis. [file Table_10.XLSX]

## Sheet: Sheet1
TABLE S10 Summary of described PSⅡ and PSⅠ assembly factors' normalized FPKM values in all samples in rice and Arabidopsis.
Assembly factor	A. thaliana	cot_A	cot_B	cot_C	ftl_A	ftl_B	ftl_C	stl_A	stl_B	stl_C	rice	cpt_A	cpt_B	cpt_C	icl_A	icl_B	fcl_A	fcl_B	fcl_C
Alb3	At2g28800	64.2676	62.36	58.963	79.3022	77.0843	79.6105	101.218	107.708	99.8338	Os01g0151200	36.5966	33.0396	32.2199	61.5201	46.8792	60.1713	58.5327	68.5763
CtpA	At4g17740	10.746	9.11924	9.27752	18.2924	16.5587	15.841	17.2405	17.7875	20.9229	Os02g0815700	6.8304	6.69566	6.1584	6.48207	5.88739	24.2331	24.394	27.8796
CYP38	At3g01480	90.6795	86.4715	86.0757	84.7647	88.0172	97.7952	91.8517	100.227	95.5655	Os08g0382400	24.0699	22.1789	21.5617	76.1828	62.1847	80.0257	88.3658	77.9767
Deg1	At3g27925	20.6369	20.4421	21.1211	24.246	20.8988	26.3747	28.6523	30.1734	25.8136	Os05g0568900	25.3791	27.3147	26.221	28.6099	23.8684	58.2307	56.1702	59.7373
FKBP20-2	At3g60370	8.95047	7.34777	7.45622	15.668	12.8397	13.6007	17.3317	19.7893	20.2411	Os07g0490400	10.445	10.8646	9.40532	33.031	28.8818	12.4281	11.7263	11.987
HCF136	At5g23120	64.8194	60.7881	61.6383	78.3596	75.2916	73.9786	64.0914	67.6116	71.3953	Os06g0729650	60.7104	53.9408	54.806	71.8246	67.2104	103.2	94.5881	105.85
HCF243	At3g15095	4.40448	4.27985	4.42798	7.24702	7.37695	6.11735	14.2778	15.298	17.4944	Os06g0352900	6.4815	4.99906	5.65414	18.2092	17.4654	12.9208	13.9396	10.2555
LPA1	At1g02910	12.1945	12.9933	13.7297	17.771	16.2905	16.8101	18.7104	20.7522	21.398	Os01g0358300	12.5645	10.5247	10.9237	20.0805	17.8342	25.4559	23.8405	24.0309
LPA2	At5g51545	17.4903	17.9993	14.9548	25.3961	24.9903	23.6223	26.8434	32.8439	36.2395	Os02g0125000	10.2613	11.241	9.75291	29.0007	20.3679	20.9365	18.1156	19.3286
LPA3	At1g73060	37.0229	35.6964	37.7247	45.4549	44.5896	46.6394	51.6945	54.3095	51.7097	Os02g0117100	34.6744	32.7782	31.1406	48.5566	40.754	66.9249	62.2624	78.4779
LQY1	At1g75690	55.7941	55.0378	47.6391	55.6724	53.3128	62.4974	50.6799	49.5759	54.1193	Os03g0244000	44.2227	42.1265	37.9992	85.0007	81.9203	116.551	109.886	124.62
LTO1	At4g35760	13.5376	13.2673	11.7189	13.7252	14.0309	15.9574	15.4551	16.8721	16.6377	Os03g0131500	10.6248	12.2399	11.8087	17.9613	13.9496	16.033	17.2199	16.957
PAM68	At4g19100	14.5544	14.0212	11.7718	22.0332	21.3015	23.0385	25.926	29.8536	30.7692	Os06g0319800	8.6571	8.42367	8.39697	32.4376	25.0483	18.5281	14.9851	11.987
Pitt-1	At4g39470	5.05592	4.3807	3.70168	4.96421	4.93009	5.05343	6.21415	6.36349	7.30902	Os05g0182100	9.91526	11.0576	10.8153	11.4576	15.0148	11.7685	12.1243	14.197
Pitt-2	At1g78915	9.71366	9.54688	9.54323	11.4761	11.7259	12.836	15.6698	16.7107	15.995	Os07g0287100	12.9665	10.1076	11.0732	23.889	14.8633	19.4345	18.4297	21.2085
PPL1	At3g55330	60.4081	56.8504	56.603	81.3637	75.1889	79.9189	81.0171	89.2273	86.7599	Os08g0347500	13.3133	11.5449	9.50489	25.967	23.4603	26.7187	27.0722	26.6158
PratA	At1g02910	12.1945	12.9933	13.7297	17.771	16.2905	16.8101	18.7104	20.7522	21.398	Os01g0358300	12.5645	10.5247	10.9237	20.0805	17.8342	25.4559	23.8405	24.0309
Psb27-1	At1g03600	121.435	122.746	109.576	123.475	117.636	145.458	118.671	116.254	124.397	Os03g0333400	57.0581	54.0951	48.2939	176.696	154.727	299.79	252.739	307.744
Psb27-2	At1g05385	7.9144	9.56132	6.0339	12.6953	11.4377	12.2143	13.0268	12.5087	17.1907	Os03g0747700	18.0407	16.9766	15.2051	39.2724	41.0593	23.5686	20.815	20.9434
Psb28	At4g28660	109.115	98.0549	89.4232	120.115	115.826	118.931	70.9531	83.1488	89.8032	Os01g0938100	42.1106	40.2199	38.4913	90.4159	75.7362	169.948	152.572	153.097
Psb29	At2g20890	140.82	137.815	128.337	184.335	174.696	194.014	192.382	222.341	211.642	Os07g0558500	30.8592	26.8866	32.4848	58.5619	45.7684	116.163	103.437	108.344
Slr1768	At5g51570	0.527389	0.516558	0.320558	2.00898	1.84762	0.937119	4.14976	4.90526	5.4146	Os06g0136000	27.214	21.6567	28.2189	7.77608	8.25578	10.9549	10.0325	8.26129
TLP18.3	At1g54780	104.264	109.859	107.648	85.3313	85.768	103.88	126.385	120.508	115.929	Os05g0401100	17.7981	20.5175	20.0692	99.0173	94.3336	178.43	170.319	207.714
Ycf4	AtCG00520	3313.93	3658.74	3693.46	3873.09	4067.38	3797.76	3517.9	3537.14	3124.58	Os08g0230200	26.9166	26.0896	20.5563	65.8387	63.4312	37.6694	36.5644	28.9484
Ycf37	At2G23670	81.7148	75.5906	75.3709	90.5673	111.639	99.2683	81.6197	83.5553	115.4	Os10g0460900	14.5569	14.1107	12.3533	31.2828	22.889	16.4409	12.5929	14.5575
VIPP1	At1G65260	2.21387	2.48707	2.2877	2.65881	3.10622	3.13752	3.29665	3.3872	3.3918	Os01G0895100	42.7484	42.2306	41.4637	48.8518	40.7821	78.3782	81.5058	81.1667
Y3IP1	At5G44650	40.2579	35.6183	37.5528	57.0338	54.5841	55.8402	62.1156	72.0825	68.459	Os01g0798500	10.9609	13.9929	10.1521	45.053	30.1499	33.4274	34.4558	29.7641
PPD1	At4G15510	11.2119	11.3591	12.647	14.706	13.3507	16.1772	15.1807	17.1668	14.8122	Os08g0519800	24.3321	22.5553	30.4055	11.2965	12.3196	15.5325	15.6217	15.4533
Psa2	At2G34860	59.0286	57.5483	50.9439	66.2767	66.7338	69.8509	73.7044	78.4773	80.1656	Os08g0463900	7.03283	6.46731	5.45656	18.5582	14.0072	10.1682	10.5294	11.4213
